# Supplementary material for: Umbelliferone as an effective component of Rhodiola for protecting the cerebral microvascular endothelial barrier in cSVD
Source: Front Pharmacol. 2025 Mar 17;16:1552579. doi: 10.3389/fphar.2025.1552579 (PMC11955776; doi:10.3389/fphar.2025.1552579)
Supplement: Supplementary file 1 [file Table2.xlsx]

## Sheet: All disease targets of cSVD
Table S2. Potential targets of cSVD
Gene Symbol	Description	Category	Gifts	GC Id	Relevance score	GeneCards Link
COL4A1	Collagen Type IV Alpha 1 Chain	Protein Coding	51	GC13M110148	158.857	https://www.genecards.org/cgi-bin/carddisp.pl?gene=COL4A1
TP53	Tumor Protein P53	Protein Coding	55	GC17M007661	137.209	https://www.genecards.org/cgi-bin/carddisp.pl?gene=TP53
PSEN1	Presenilin 1	Protein Coding	55	GC14P073136	107.464	https://www.genecards.org/cgi-bin/carddisp.pl?gene=PSEN1
APP	Amyloid Beta Precursor Protein	Protein Coding	54	GC21M025880	104.061	https://www.genecards.org/cgi-bin/carddisp.pl?gene=APP
APOE	Apolipoprotein E	Protein Coding	53	GC19P069967	102.131	https://www.genecards.org/cgi-bin/carddisp.pl?gene=APOE
COL4A2	Collagen Type IV Alpha 2 Chain	Protein Coding	49	GC13P110305	101.65	https://www.genecards.org/cgi-bin/carddisp.pl?gene=COL4A2
IL6	Interleukin 6	Protein Coding	53	GC07P022725	100.626	https://www.genecards.org/cgi-bin/carddisp.pl?gene=IL6
EGFR	Epidermal Growth Factor Receptor	Protein Coding	58	GC07P055019	98.4898	https://www.genecards.org/cgi-bin/carddisp.pl?gene=EGFR
MAPT	Microtubule Associated Protein Tau	Protein Coding	53	GC17P045894	97.6737	https://www.genecards.org/cgi-bin/carddisp.pl?gene=MAPT
PIK3CA	Phosphatidylinositol-4,5-Bisphosphate 3-Kinase Catalytic Subunit Alpha	Protein Coding	55	GC03P179148	93.4596	https://www.genecards.org/cgi-bin/carddisp.pl?gene=PIK3CA
PTEN	Phosphatase And Tensin Homolog	Protein Coding	54	GC10P093576	93.2584	https://www.genecards.org/cgi-bin/carddisp.pl?gene=PTEN
KRAS	KRAS Proto-Oncogene, GTPase	Protein Coding	54	GC12M025204	92.2606	https://www.genecards.org/cgi-bin/carddisp.pl?gene=KRAS
LMNA	Lamin A/C	Protein Coding	51	GC01P156082	90.5358	https://www.genecards.org/cgi-bin/carddisp.pl?gene=LMNA
TNF	Tumor Necrosis Factor	Protein Coding	54	GC06P087731	89.2732	https://www.genecards.org/cgi-bin/carddisp.pl?gene=TNF
GBA1	Glucosylceramidase Beta 1	Protein Coding	50	GC01M155318	87.8671	https://www.genecards.org/cgi-bin/carddisp.pl?gene=GBA1
SNCA	Synuclein Alpha	Protein Coding	54	GC04M089724	87.7912	https://www.genecards.org/cgi-bin/carddisp.pl?gene=SNCA
PKD1	Polycystin 1, Transient Receptor Potential Channel Interacting	Protein Coding	48	GC16M007548	87.7826	https://www.genecards.org/cgi-bin/carddisp.pl?gene=PKD1
NF1	Neurofibromin 1	Protein Coding	51	GC17P031094	84.7359	https://www.genecards.org/cgi-bin/carddisp.pl?gene=NF1
PRKN	Parkin RBR E3 Ubiquitin Protein Ligase	Protein Coding	47	GC06M161348	84.662	https://www.genecards.org/cgi-bin/carddisp.pl?gene=PRKN
PLA2G6	Phospholipase A2 Group VI	Protein Coding	50	GC22M060879	84.5248	https://www.genecards.org/cgi-bin/carddisp.pl?gene=PLA2G6
BRAF	B-Raf Proto-Oncogene, Serine/Threonine Kinase	Protein Coding	55	GC07M140740	83.6722	https://www.genecards.org/cgi-bin/carddisp.pl?gene=BRAF
PKHD1	PKHD1 Ciliary IPT Domain Containing Fibrocystin/Polyductin	Protein Coding	41	GC06M069563	83.3055	https://www.genecards.org/cgi-bin/carddisp.pl?gene=PKHD1
VWF	Von Willebrand Factor	Protein Coding	51	GC12M005917	82.3598	https://www.genecards.org/cgi-bin/carddisp.pl?gene=VWF
AKT1	AKT Serine/Threonine Kinase 1	Protein Coding	56	GC14M104769	82.0958	https://www.genecards.org/cgi-bin/carddisp.pl?gene=AKT1
NPC1	NPC Intracellular Cholesterol Transporter 1	Protein Coding	52	GC18M023506	82.0171	https://www.genecards.org/cgi-bin/carddisp.pl?gene=NPC1
BDNF	Brain Derived Neurotrophic Factor	Protein Coding	52	GC11M027654	81.9805	https://www.genecards.org/cgi-bin/carddisp.pl?gene=BDNF
NOD2	Nucleotide Binding Oligomerization Domain Containing 2	Protein Coding	50	GC16P050693	80.1079	https://www.genecards.org/cgi-bin/carddisp.pl?gene=NOD2
PRNP	Prion Protein	Protein Coding	51	GC20P004686	78.7964	https://www.genecards.org/cgi-bin/carddisp.pl?gene=PRNP
CTNNB1	Catenin Beta 1	Protein Coding	56	GC03P041236	78.7343	https://www.genecards.org/cgi-bin/carddisp.pl?gene=CTNNB1
IL10	Interleukin 10	Protein Coding	50	GC01M206767	78.5175	https://www.genecards.org/cgi-bin/carddisp.pl?gene=IL10
VEGFA	Vascular Endothelial Growth Factor A	Protein Coding	51	GC06P043770	77.3414	https://www.genecards.org/cgi-bin/carddisp.pl?gene=VEGFA
MFN2	Mitofusin 2	Protein Coding	50	GC01P011980	76.5595	https://www.genecards.org/cgi-bin/carddisp.pl?gene=MFN2
POMT2	Protein O-Mannosyltransferase 2	Protein Coding	46	GC14M077274	76.4936	https://www.genecards.org/cgi-bin/carddisp.pl?gene=POMT2
TGFB1	Transforming Growth Factor Beta 1	Protein Coding	55	GC19M041301	75.9515	https://www.genecards.org/cgi-bin/carddisp.pl?gene=TGFB1
MIR21	MicroRNA 21	RNA Gene	26	GC17P059872	75.3199	https://www.genecards.org/cgi-bin/carddisp.pl?gene=MIR21
VCP	Valosin Containing Protein	Protein Coding	53	GC09M035056	74.9906	https://www.genecards.org/cgi-bin/carddisp.pl?gene=VCP
LRRK2	Leucine Rich Repeat Kinase 2	Protein Coding	51	GC12P040196	74.3934	https://www.genecards.org/cgi-bin/carddisp.pl?gene=LRRK2
ERBB2	Erb-B2 Receptor Tyrosine Kinase 2	Protein Coding	58	GC17P039687	73.7784	https://www.genecards.org/cgi-bin/carddisp.pl?gene=ERBB2
POMGNT1	Protein O-Linked Mannose N-Acetylglucosaminyltransferase 1 (Beta 1,2-)	Protein Coding	48	GC01M046188	73.7119	https://www.genecards.org/cgi-bin/carddisp.pl?gene=POMGNT1
RET	Ret Proto-Oncogene	Protein Coding	57	GC10P043208	73.595	https://www.genecards.org/cgi-bin/carddisp.pl?gene=RET
GAA	Alpha Glucosidase	Protein Coding	52	GC17P080101	72.1216	https://www.genecards.org/cgi-bin/carddisp.pl?gene=GAA
ENG	Endoglin	Protein Coding	51	GC09M127815	72.0616	https://www.genecards.org/cgi-bin/carddisp.pl?gene=ENG
KAT6B	Lysine Acetyltransferase 6B	Protein Coding	48	GC10P074873	71.2213	https://www.genecards.org/cgi-bin/carddisp.pl?gene=KAT6B
NOS3	Nitric Oxide Synthase 3	Protein Coding	52	GC07P150990	70.9057	https://www.genecards.org/cgi-bin/carddisp.pl?gene=NOS3
CTLA4	Cytotoxic T-Lymphocyte Associated Protein 4	Protein Coding	52	GC02P203854	70.7591	https://www.genecards.org/cgi-bin/carddisp.pl?gene=CTLA4
ACE	Angiotensin I Converting Enzyme	Protein Coding	54	GC17P063477	70.3425	https://www.genecards.org/cgi-bin/carddisp.pl?gene=ACE
ABCA4	ATP Binding Cassette Subfamily A Member 4	Protein Coding	48	GC01M093992	70.2101	https://www.genecards.org/cgi-bin/carddisp.pl?gene=ABCA4
SQSTM1	Sequestosome 1	Protein Coding	51	GC05P179806	70.1776	https://www.genecards.org/cgi-bin/carddisp.pl?gene=SQSTM1
SMPD1	Sphingomyelin Phosphodiesterase 1	Protein Coding	52	GC11P006390	68.6302	https://www.genecards.org/cgi-bin/carddisp.pl?gene=SMPD1
PKD2	Polycystin 2, Transient Receptor Potential Cation Channel	Protein Coding	50	GC04P088007	67.6863	https://www.genecards.org/cgi-bin/carddisp.pl?gene=PKD2
GLA	Galactosidase Alpha	Protein Coding	52	GC0XM101393	67.6091	https://www.genecards.org/cgi-bin/carddisp.pl?gene=GLA
TERT	Telomerase Reverse Transcriptase	Protein Coding	53	GC05M001253	67.6077	https://www.genecards.org/cgi-bin/carddisp.pl?gene=TERT
FBN1	Fibrillin 1	Protein Coding	50	GC15M048408	66.7817	https://www.genecards.org/cgi-bin/carddisp.pl?gene=FBN1
TSC2	TSC Complex Subunit 2	Protein Coding	51	GC16P012688	66.3121	https://www.genecards.org/cgi-bin/carddisp.pl?gene=TSC2
MPZ	Myelin Protein Zero	Protein Coding	48	GC01M161304	65.8591	https://www.genecards.org/cgi-bin/carddisp.pl?gene=MPZ
NOTCH1	Notch Receptor 1	Protein Coding	55	GC09M137632	65.5046	https://www.genecards.org/cgi-bin/carddisp.pl?gene=NOTCH1
COLGALT1	Collagen Beta(1-O)Galactosyltransferase 1	Protein Coding	42	GC19P017555	65.2944	https://www.genecards.org/cgi-bin/carddisp.pl?gene=COLGALT1
NEFL	Neurofilament Light Chain	Protein Coding	48	GC08M024950	64.816	https://www.genecards.org/cgi-bin/carddisp.pl?gene=NEFL
NOTCH3	Notch Receptor 3	Protein Coding	53	GC19M015159	64.1661	https://www.genecards.org/cgi-bin/carddisp.pl?gene=NOTCH3
HLA-DRB1	Major Histocompatibility Complex, Class II, DR Beta 1	Protein Coding	50	GC06M069255	64.0667	https://www.genecards.org/cgi-bin/carddisp.pl?gene=HLA-DRB1
APC	APC Regulator Of WNT Signaling Pathway	Protein Coding	51	GC05P112707	63.9643	https://www.genecards.org/cgi-bin/carddisp.pl?gene=APC
FGFR3	Fibroblast Growth Factor Receptor 3	Protein Coding	58	GC04P001795	63.718	https://www.genecards.org/cgi-bin/carddisp.pl?gene=FGFR3
IL1B	Interleukin 1 Beta	Protein Coding	50	GC02M112829	63.558	https://www.genecards.org/cgi-bin/carddisp.pl?gene=IL1B
IFNG	Interferon Gamma	Protein Coding	52	GC12M068154	62.929	https://www.genecards.org/cgi-bin/carddisp.pl?gene=IFNG
PSAP	Prosaposin	Protein Coding	50	GC10M071816	62.9281	https://www.genecards.org/cgi-bin/carddisp.pl?gene=PSAP
HRAS	HRas Proto-Oncogene, GTPase	Protein Coding	55	GC11M003889	62.8582	https://www.genecards.org/cgi-bin/carddisp.pl?gene=HRAS
HLA-DQB1	Major Histocompatibility Complex, Class II, DQ Beta 1	Protein Coding	45	GC06M069264	62.5534	https://www.genecards.org/cgi-bin/carddisp.pl?gene=HLA-DQB1
FGFR1	Fibroblast Growth Factor Receptor 1	Protein Coding	59	GC08M038400	62.5421	https://www.genecards.org/cgi-bin/carddisp.pl?gene=FGFR1
HTRA1	HtrA Serine Peptidase 1	Protein Coding	48	GC10P122461	62.5185	https://www.genecards.org/cgi-bin/carddisp.pl?gene=HTRA1
RYR1	Ryanodine Receptor 1	Protein Coding	50	GC19P069701	62.4572	https://www.genecards.org/cgi-bin/carddisp.pl?gene=RYR1
HTT	Huntingtin	Protein Coding	47	GC04P003041	62.0203	https://www.genecards.org/cgi-bin/carddisp.pl?gene=HTT
GFAP	Glial Fibrillary Acidic Protein	Protein Coding	50	GC17M049916	61.5147	https://www.genecards.org/cgi-bin/carddisp.pl?gene=GFAP
NRAS	NRAS Proto-Oncogene, GTPase	Protein Coding	53	GC01M114704	61.4681	https://www.genecards.org/cgi-bin/carddisp.pl?gene=NRAS
CRP	C-Reactive Protein	Protein Coding	48	GC01M159728	61.1042	https://www.genecards.org/cgi-bin/carddisp.pl?gene=CRP
PANK2	Pantothenate Kinase 2	Protein Coding	47	GC20P004410	60.9159	https://www.genecards.org/cgi-bin/carddisp.pl?gene=PANK2
SLC2A1	Solute Carrier Family 2 Member 1	Protein Coding	56	GC01M042925	60.6633	https://www.genecards.org/cgi-bin/carddisp.pl?gene=SLC2A1
MTOR	Mechanistic Target Of Rapamycin Kinase	Protein Coding	56	GC01M011106	60.4586	https://www.genecards.org/cgi-bin/carddisp.pl?gene=MTOR
MIR17	MicroRNA 17	RNA Gene	23	GC13P091350	60.4183	https://www.genecards.org/cgi-bin/carddisp.pl?gene=MIR17
STAT3	Signal Transducer And Activator Of Transcription 3	Protein Coding	56	GC17M042313	60.391	https://www.genecards.org/cgi-bin/carddisp.pl?gene=STAT3
SMAD4	SMAD Family Member 4	Protein Coding	54	GC18P051028	60.0874	https://www.genecards.org/cgi-bin/carddisp.pl?gene=SMAD4
MIR34A	MicroRNA 34a	RNA Gene	25	GC01M009151	59.938	https://www.genecards.org/cgi-bin/carddisp.pl?gene=MIR34A
MAPK1	Mitogen-Activated Protein Kinase 1	Protein Coding	54	GC22M021759	59.7057	https://www.genecards.org/cgi-bin/carddisp.pl?gene=MAPK1
MIR145	MicroRNA 145	RNA Gene	25	GC05P149430	59.478	https://www.genecards.org/cgi-bin/carddisp.pl?gene=MIR145
ATM	ATM Serine/Threonine Kinase	Protein Coding	55	GC11P108222	59.3283	https://www.genecards.org/cgi-bin/carddisp.pl?gene=ATM
CEP290	Centrosomal Protein 290	Protein Coding	43	GC12M088049	59.3162	https://www.genecards.org/cgi-bin/carddisp.pl?gene=CEP290
GBE1	1,4-Alpha-Glucan Branching Enzyme 1	Protein Coding	45	GC03M081489	59.2762	https://www.genecards.org/cgi-bin/carddisp.pl?gene=GBE1
B3GALNT2	Beta-1,3-N-Acetylgalactosaminyltransferase 2	Protein Coding	43	GC01M235440	59.1407	https://www.genecards.org/cgi-bin/carddisp.pl?gene=B3GALNT2
DAG1	Dystroglycan 1	Protein Coding	49	GC03P049864	58.9703	https://www.genecards.org/cgi-bin/carddisp.pl?gene=DAG1
TRPV4	Transient Receptor Potential Cation Channel Subfamily V Member 4	Protein Coding	51	GC12M109783	58.8827	https://www.genecards.org/cgi-bin/carddisp.pl?gene=TRPV4
FKTN	Fukutin	Protein Coding	42	GC09P105558	58.7085	https://www.genecards.org/cgi-bin/carddisp.pl?gene=FKTN
GALC	Galactosylceramidase	Protein Coding	47	GC14M087837	58.6698	https://www.genecards.org/cgi-bin/carddisp.pl?gene=GALC
PDGFRB	Platelet Derived Growth Factor Receptor Beta	Protein Coding	56	GC05M150113	58.6594	https://www.genecards.org/cgi-bin/carddisp.pl?gene=PDGFRB
F2	Coagulation Factor II, Thrombin	Protein Coding	52	GC11P046720	58.5667	https://www.genecards.org/cgi-bin/carddisp.pl?gene=F2
COL1A1	Collagen Type I Alpha 1 Chain	Protein Coding	52	GC17M050248	58.2691	https://www.genecards.org/cgi-bin/carddisp.pl?gene=COL1A1
GDAP1	Ganglioside Induced Differentiation Associated Protein 1	Protein Coding	47	GC08P074315	58.2399	https://www.genecards.org/cgi-bin/carddisp.pl?gene=GDAP1
MTHFR	Methylenetetrahydrofolate Reductase	Protein Coding	50	GC01M011785	58.1192	https://www.genecards.org/cgi-bin/carddisp.pl?gene=MTHFR
PSEN2	Presenilin 2	Protein Coding	52	GC01P226870	58.0274	https://www.genecards.org/cgi-bin/carddisp.pl?gene=PSEN2
DYNC1H1	Dynein Cytoplasmic 1 Heavy Chain 1	Protein Coding	47	GC14P110161	57.9723	https://www.genecards.org/cgi-bin/carddisp.pl?gene=DYNC1H1
CDKN2A	Cyclin Dependent Kinase Inhibitor 2A	Protein Coding	52	GC09M021967	57.9301	https://www.genecards.org/cgi-bin/carddisp.pl?gene=CDKN2A
SOX10	SRY-Box Transcription Factor 10	Protein Coding	48	GC22M060963	57.893	https://www.genecards.org/cgi-bin/carddisp.pl?gene=SOX10
KIT	KIT Proto-Oncogene, Receptor Tyrosine Kinase	Protein Coding	56	GC04P054657	57.8374	https://www.genecards.org/cgi-bin/carddisp.pl?gene=KIT
ATP7B	ATPase Copper Transporting Beta	Protein Coding	50	GC13M051930	57.8055	https://www.genecards.org/cgi-bin/carddisp.pl?gene=ATP7B
GJB1	Gap Junction Protein Beta 1	Protein Coding	49	GC0XP071212	57.7335	https://www.genecards.org/cgi-bin/carddisp.pl?gene=GJB1
C9orf72	C9orf72-SMCR8 Complex Subunit	Protein Coding	43	GC09M028435	57.7292	https://www.genecards.org/cgi-bin/carddisp.pl?gene=C9orf72
HSPB1	Heat Shock Protein Family B (Small) Member 1	Protein Coding	54	GC07P076302	57.7239	https://www.genecards.org/cgi-bin/carddisp.pl?gene=HSPB1
ACTA2	Actin Alpha 2, Smooth Muscle	Protein Coding	50	GC10M088935	57.5541	https://www.genecards.org/cgi-bin/carddisp.pl?gene=ACTA2
ALB	Albumin	Protein Coding	52	GC04P073397	57.5097	https://www.genecards.org/cgi-bin/carddisp.pl?gene=ALB
BRCA2	BRCA2 DNA Repair Associated	Protein Coding	50	GC13P032315	57.0978	https://www.genecards.org/cgi-bin/carddisp.pl?gene=BRCA2
LARGE1	LARGE Xylosyl- And Glucuronyltransferase 1	Protein Coding	41	GC22M059320	56.9786	https://www.genecards.org/cgi-bin/carddisp.pl?gene=LARGE1
MAP2K1	Mitogen-Activated Protein Kinase Kinase 1	Protein Coding	55	GC15P066386	56.7689	https://www.genecards.org/cgi-bin/carddisp.pl?gene=MAP2K1
INS	Insulin	Protein Coding	50	GC11M002159	56.7461	https://www.genecards.org/cgi-bin/carddisp.pl?gene=INS
CACNA1A	Calcium Voltage-Gated Channel Subunit Alpha1 A	Protein Coding	51	GC19M013206	56.6466	https://www.genecards.org/cgi-bin/carddisp.pl?gene=CACNA1A
FKRP	Fukutin Related Protein	Protein Coding	43	GC19P070028	56.6294	https://www.genecards.org/cgi-bin/carddisp.pl?gene=FKRP
SOD1	Superoxide Dismutase 1	Protein Coding	56	GC21P031659	56.3923	https://www.genecards.org/cgi-bin/carddisp.pl?gene=SOD1
GMPPB	GDP-Mannose Pyrophosphorylase B	Protein Coding	46	GC03M049716	56.3706	https://www.genecards.org/cgi-bin/carddisp.pl?gene=GMPPB
PMP22	Peripheral Myelin Protein 22	Protein Coding	48	GC17M015229	56.3602	https://www.genecards.org/cgi-bin/carddisp.pl?gene=PMP22
POLG	DNA Polymerase Gamma, Catalytic Subunit	Protein Coding	50	GC15M119304	56.2602	https://www.genecards.org/cgi-bin/carddisp.pl?gene=POLG
FGFR2	Fibroblast Growth Factor Receptor 2	Protein Coding	58	GC10M121478	56.0631	https://www.genecards.org/cgi-bin/carddisp.pl?gene=FGFR2
TLR4	Toll Like Receptor 4	Protein Coding	54	GC09P117704	55.8395	https://www.genecards.org/cgi-bin/carddisp.pl?gene=TLR4
ABCA1	ATP Binding Cassette Subfamily A Member 1	Protein Coding	50	GC09M104781	55.6805	https://www.genecards.org/cgi-bin/carddisp.pl?gene=ABCA1
POMT1	Protein O-Mannosyltransferase 1	Protein Coding	47	GC09P131502	55.6295	https://www.genecards.org/cgi-bin/carddisp.pl?gene=POMT1
FIG4	FIG4 Phosphoinositide 5-Phosphatase	Protein Coding	47	GC06P109691	55.5133	https://www.genecards.org/cgi-bin/carddisp.pl?gene=FIG4
HLA-B	Major Histocompatibility Complex, Class I, B	Protein Coding	48	GC06M069166	55.3774	https://www.genecards.org/cgi-bin/carddisp.pl?gene=HLA-B
PTPN11	Protein Tyrosine Phosphatase Non-Receptor Type 11	Protein Coding	55	GC12P112418	55.2796	https://www.genecards.org/cgi-bin/carddisp.pl?gene=PTPN11
MIR126	MicroRNA 126	RNA Gene	24	GC09P136670	55.2756	https://www.genecards.org/cgi-bin/carddisp.pl?gene=MIR126
AARS1	Alanyl-TRNA Synthetase 1	Protein Coding	47	GC16M070973	55.1423	https://www.genecards.org/cgi-bin/carddisp.pl?gene=AARS1
CCL2	C-C Motif Chemokine Ligand 2	Protein Coding	51	GC17P034255	54.9897	https://www.genecards.org/cgi-bin/carddisp.pl?gene=CCL2
MT-ND1	Mitochondrially Encoded NADH:Ubiquinone Oxidoreductase Core Subunit 1	Protein Coding	33	GCMTP003309	54.8052	https://www.genecards.org/cgi-bin/carddisp.pl?gene=MT-ND1
PPARG	Peroxisome Proliferator Activated Receptor Gamma	Protein Coding	55	GC03P012287	54.7124	https://www.genecards.org/cgi-bin/carddisp.pl?gene=PPARG
APOA1	Apolipoprotein A1	Protein Coding	52	GC11M116835	54.6758	https://www.genecards.org/cgi-bin/carddisp.pl?gene=APOA1
EDNRB	Endothelin Receptor Type B	Protein Coding	52	GC13M077895	54.2711	https://www.genecards.org/cgi-bin/carddisp.pl?gene=EDNRB
CRPPA	CDP-L-Ribitol Pyrophosphorylase A	Protein Coding	38	GC07M016088	54.2602	https://www.genecards.org/cgi-bin/carddisp.pl?gene=CRPPA
PLP1	Proteolipid Protein 1	Protein Coding	44	GC0XP103773	54.092	https://www.genecards.org/cgi-bin/carddisp.pl?gene=PLP1
FLNA	Filamin A	Protein Coding	51	GC0XM154348	54.0772	https://www.genecards.org/cgi-bin/carddisp.pl?gene=FLNA
PARK7	Parkinsonism Associated Deglycase	Protein Coding	50	GC01P008121	54.0181	https://www.genecards.org/cgi-bin/carddisp.pl?gene=PARK7
BRCA1	BRCA1 DNA Repair Associated	Protein Coding	52	GC17M043044	54.0135	https://www.genecards.org/cgi-bin/carddisp.pl?gene=BRCA1
ELN	Elastin	Protein Coding	45	GC07P074027	54.0098	https://www.genecards.org/cgi-bin/carddisp.pl?gene=ELN
BCL2	BCL2 Apoptosis Regulator	Protein Coding	53	GC18M063123	53.6503	https://www.genecards.org/cgi-bin/carddisp.pl?gene=BCL2
SMARCA4	SWI/SNF Related, Matrix Associated, Actin Dependent Regulator Of Chromatin, Subfamily A, Member 4	Protein Coding	53	GC19P010932	53.5726	https://www.genecards.org/cgi-bin/carddisp.pl?gene=SMARCA4
COL2A1	Collagen Type II Alpha 1 Chain	Protein Coding	51	GC12M047972	53.4557	https://www.genecards.org/cgi-bin/carddisp.pl?gene=COL2A1
MECP2	Methyl-CpG Binding Protein 2	Protein Coding	48	GC0XM154021	53.3771	https://www.genecards.org/cgi-bin/carddisp.pl?gene=MECP2
CASP8	Caspase 8	Protein Coding	55	GC02P201233	53.2765	https://www.genecards.org/cgi-bin/carddisp.pl?gene=CASP8
FAS	Fas Cell Surface Death Receptor	Protein Coding	53	GC10P093591	53.1726	https://www.genecards.org/cgi-bin/carddisp.pl?gene=FAS
NPPB	Natriuretic Peptide B	Protein Coding	46	GC01M011858	53.1468	https://www.genecards.org/cgi-bin/carddisp.pl?gene=NPPB
CCND1	Cyclin D1	Protein Coding	55	GC11P069641	53.0855	https://www.genecards.org/cgi-bin/carddisp.pl?gene=CCND1
IGHMBP2	Immunoglobulin Mu DNA Binding Protein 2	Protein Coding	44	GC11P068903	52.9044	https://www.genecards.org/cgi-bin/carddisp.pl?gene=IGHMBP2
CC2D2A	Coiled-Coil And C2 Domain Containing 2A	Protein Coding	41	GC04P018703	52.5936	https://www.genecards.org/cgi-bin/carddisp.pl?gene=CC2D2A
MPO	Myeloperoxidase	Protein Coding	55	GC17M058269	52.5703	https://www.genecards.org/cgi-bin/carddisp.pl?gene=MPO
LOC106627981	GBA Recombination Region	Biological Region	4	GC01P155233	52.5496	https://www.genecards.org/cgi-bin/carddisp.pl?gene=LOC106627981
TGFBR2	Transforming Growth Factor Beta Receptor 2	Protein Coding	54	GC03P030623	52.4994	https://www.genecards.org/cgi-bin/carddisp.pl?gene=TGFBR2
LRP5	LDL Receptor Related Protein 5	Protein Coding	52	GC11P068298	52.4583	https://www.genecards.org/cgi-bin/carddisp.pl?gene=LRP5
NAGLU	N-Acetyl-Alpha-Glucosaminidase	Protein Coding	45	GC17P058592	52.3488	https://www.genecards.org/cgi-bin/carddisp.pl?gene=NAGLU
ABCB1	ATP Binding Cassette Subfamily B Member 1	Protein Coding	53	GC07M087504	52.3442	https://www.genecards.org/cgi-bin/carddisp.pl?gene=ABCB1
PINK1	PTEN Induced Kinase 1	Protein Coding	48	GC01P020634	52.1613	https://www.genecards.org/cgi-bin/carddisp.pl?gene=PINK1
TARDBP	TAR DNA Binding Protein	Protein Coding	49	GC01P011013	52.1256	https://www.genecards.org/cgi-bin/carddisp.pl?gene=TARDBP
GARS1	Glycyl-TRNA Synthetase 1	Protein Coding	47	GC07P030580	52.0888	https://www.genecards.org/cgi-bin/carddisp.pl?gene=GARS1
SH3TC2	SH3 Domain And Tetratricopeptide Repeats 2	Protein Coding	41	GC05M148923	51.6735	https://www.genecards.org/cgi-bin/carddisp.pl?gene=SH3TC2
ERCC6	ERCC Excision Repair 6, Chromatin Remodeling Factor	Protein Coding	48	GC10M049454	51.6411	https://www.genecards.org/cgi-bin/carddisp.pl?gene=ERCC6
SLC17A5	Solute Carrier Family 17 Member 5	Protein Coding	47	GC06M073593	51.5896	https://www.genecards.org/cgi-bin/carddisp.pl?gene=SLC17A5
GATA4	GATA Binding Protein 4	Protein Coding	50	GC08P011676	51.5627	https://www.genecards.org/cgi-bin/carddisp.pl?gene=GATA4
JAG1	Jagged Canonical Notch Ligand 1	Protein Coding	54	GC20M010637	51.4863	https://www.genecards.org/cgi-bin/carddisp.pl?gene=JAG1
AGL	Amylo-Alpha-1, 6-Glucosidase, 4-Alpha-Glucanotransferase	Protein Coding	48	GC01P099850	51.3087	https://www.genecards.org/cgi-bin/carddisp.pl?gene=AGL
PDGFB	Platelet Derived Growth Factor Subunit B	Protein Coding	53	GC22M060099	51.3035	https://www.genecards.org/cgi-bin/carddisp.pl?gene=PDGFB
TTR	Transthyretin	Protein Coding	51	GC18P031557	51.2518	https://www.genecards.org/cgi-bin/carddisp.pl?gene=TTR
MEFV	MEFV Innate Immuity Regulator, Pyrin	Protein Coding	46	GC16M007681	51.204	https://www.genecards.org/cgi-bin/carddisp.pl?gene=MEFV
MMP9	Matrix Metallopeptidase 9	Protein Coding	56	GC20P046008	50.8453	https://www.genecards.org/cgi-bin/carddisp.pl?gene=MMP9
RB1	RB Transcriptional Corepressor 1	Protein Coding	50	GC13P048303	50.8053	https://www.genecards.org/cgi-bin/carddisp.pl?gene=RB1
HBB	Hemoglobin Subunit Beta	Protein Coding	47	GC11M006673	50.7433	https://www.genecards.org/cgi-bin/carddisp.pl?gene=HBB
CFTR	CF Transmembrane Conductance Regulator	Protein Coding	54	GC07P117287	50.6616	https://www.genecards.org/cgi-bin/carddisp.pl?gene=CFTR
CYBB	Cytochrome B-245 Beta Chain	Protein Coding	51	GC0XP037780	50.583	https://www.genecards.org/cgi-bin/carddisp.pl?gene=CYBB
ATP7A	ATPase Copper Transporting Alpha	Protein Coding	48	GC0XP078001	50.3651	https://www.genecards.org/cgi-bin/carddisp.pl?gene=ATP7A
ALK	ALK Receptor Tyrosine Kinase	Protein Coding	54	GC02M029190	50.3475	https://www.genecards.org/cgi-bin/carddisp.pl?gene=ALK
LDLR	Low Density Lipoprotein Receptor	Protein Coding	54	GC19P011091	50.3272	https://www.genecards.org/cgi-bin/carddisp.pl?gene=LDLR
ICAM1	Intercellular Adhesion Molecule 1	Protein Coding	53	GC19P010638	50.2691	https://www.genecards.org/cgi-bin/carddisp.pl?gene=ICAM1
KDR	Kinase Insert Domain Receptor	Protein Coding	56	GC04M055078	49.9108	https://www.genecards.org/cgi-bin/carddisp.pl?gene=KDR
MIR155	MicroRNA 155	RNA Gene	23	GC21P025573	49.8803	https://www.genecards.org/cgi-bin/carddisp.pl?gene=MIR155
WT1	WT1 Transcription Factor	Protein Coding	51	GC11M032365	49.7073	https://www.genecards.org/cgi-bin/carddisp.pl?gene=WT1
GDNF	Glial Cell Derived Neurotrophic Factor	Protein Coding	52	GC05M037812	49.7049	https://www.genecards.org/cgi-bin/carddisp.pl?gene=GDNF
AR	Androgen Receptor	Protein Coding	54	GC0XP067544	49.5908	https://www.genecards.org/cgi-bin/carddisp.pl?gene=AR
SMARCB1	SWI/SNF Related, Matrix Associated, Actin Dependent Regulator Of Chromatin, Subfamily B, Member 1	Protein Coding	48	GC22P023786	49.5187	https://www.genecards.org/cgi-bin/carddisp.pl?gene=SMARCB1
TSC1	TSC Complex Subunit 1	Protein Coding	50	GC09M132891	49.4967	https://www.genecards.org/cgi-bin/carddisp.pl?gene=TSC1
TNFRSF1A	TNF Receptor Superfamily Member 1A	Protein Coding	52	GC12M006328	49.4617	https://www.genecards.org/cgi-bin/carddisp.pl?gene=TNFRSF1A
MIR29A	MicroRNA 29a	RNA Gene	23	GC07M130876	49.3329	https://www.genecards.org/cgi-bin/carddisp.pl?gene=MIR29A
MYC	MYC Proto-Oncogene, BHLH Transcription Factor	Protein Coding	54	GC08P127735	49.3145	https://www.genecards.org/cgi-bin/carddisp.pl?gene=MYC
ASPA	Aspartoacylase	Protein Coding	46	GC17P003472	49.3118	https://www.genecards.org/cgi-bin/carddisp.pl?gene=ASPA
GRN	Granulin Precursor	Protein Coding	51	GC17P044345	49.2083	https://www.genecards.org/cgi-bin/carddisp.pl?gene=GRN
COMT	Catechol-O-Methyltransferase	Protein Coding	54	GC22P019941	49.1269	https://www.genecards.org/cgi-bin/carddisp.pl?gene=COMT
GJA1	Gap Junction Protein Alpha 1	Protein Coding	53	GC06P121436	49.1015	https://www.genecards.org/cgi-bin/carddisp.pl?gene=GJA1
HFE	Homeostatic Iron Regulator	Protein Coding	48	GC06P026087	49.0849	https://www.genecards.org/cgi-bin/carddisp.pl?gene=HFE
MT-TL1	Mitochondrially Encoded TRNA-Leu (UUA/G) 1	RNA Gene	18	GCMTP003232	49.0108	https://www.genecards.org/cgi-bin/carddisp.pl?gene=MT-TL1
PMS2	PMS1 Homolog 2, Mismatch Repair System Component	Protein Coding	51	GC07M005973	48.7546	https://www.genecards.org/cgi-bin/carddisp.pl?gene=PMS2
CXCL8	C-X-C Motif Chemokine Ligand 8	Protein Coding	44	GC04P073740	48.7535	https://www.genecards.org/cgi-bin/carddisp.pl?gene=CXCL8
SHH	Sonic Hedgehog Signaling Molecule	Protein Coding	54	GC07M155799	48.5547	https://www.genecards.org/cgi-bin/carddisp.pl?gene=SHH
BSCL2	BSCL2 Lipid Droplet Biogenesis Associated, Seipin	Protein Coding	45	GC11M096933	48.5489	https://www.genecards.org/cgi-bin/carddisp.pl?gene=BSCL2
G6PC1	Glucose-6-Phosphatase Catalytic Subunit 1	Protein Coding	45	GC17P059240	48.4345	https://www.genecards.org/cgi-bin/carddisp.pl?gene=G6PC1
ESR1	Estrogen Receptor 1	Protein Coding	56	GC06P151656	48.4181	https://www.genecards.org/cgi-bin/carddisp.pl?gene=ESR1
TREM2	Triggering Receptor Expressed On Myeloid Cells 2	Protein Coding	47	GC06M069402	48.2467	https://www.genecards.org/cgi-bin/carddisp.pl?gene=TREM2
KIF1B	Kinesin Family Member 1B	Protein Coding	47	GC01P010210	48.2231	https://www.genecards.org/cgi-bin/carddisp.pl?gene=KIF1B
ACVRL1	Activin A Receptor Like Type 1	Protein Coding	53	GC12P051906	48.1742	https://www.genecards.org/cgi-bin/carddisp.pl?gene=ACVRL1
MIR146A	MicroRNA 146a	RNA Gene	25	GC05P160485	48.1265	https://www.genecards.org/cgi-bin/carddisp.pl?gene=MIR146A
DNM2	Dynamin 2	Protein Coding	52	GC19P010718	47.9154	https://www.genecards.org/cgi-bin/carddisp.pl?gene=DNM2
MT-ATP6	Mitochondrially Encoded ATP Synthase Membrane Subunit 6	Protein Coding	35	GCMTP008531	47.7632	https://www.genecards.org/cgi-bin/carddisp.pl?gene=MT-ATP6
MUC1	Mucin 1, Cell Surface Associated	Protein Coding	51	GC01M155185	47.6347	https://www.genecards.org/cgi-bin/carddisp.pl?gene=MUC1
CDH1	Cadherin 1	Protein Coding	52	GC16P068737	47.5513	https://www.genecards.org/cgi-bin/carddisp.pl?gene=CDH1
SMC1A	Structural Maintenance Of Chromosomes 1A	Protein Coding	50	GC0XM053374	47.5319	https://www.genecards.org/cgi-bin/carddisp.pl?gene=SMC1A
FUS	FUS RNA Binding Protein	Protein Coding	47	GC16P031180	47.5187	https://www.genecards.org/cgi-bin/carddisp.pl?gene=FUS
RHOA	Ras Homolog Family Member A	Protein Coding	52	GC03M049359	47.4021	https://www.genecards.org/cgi-bin/carddisp.pl?gene=RHOA
SYP	Synaptophysin	Protein Coding	48	GC0XM049187	47.3782	https://www.genecards.org/cgi-bin/carddisp.pl?gene=SYP
SERPINA1	Serpin Family A Member 1	Protein Coding	51	GC14M094376	47.2351	https://www.genecards.org/cgi-bin/carddisp.pl?gene=SERPINA1
PTCH1	Patched 1	Protein Coding	52	GC09M095442	46.9935	https://www.genecards.org/cgi-bin/carddisp.pl?gene=PTCH1
CREBBP	CREB Binding Protein	Protein Coding	55	GC16M007712	46.8661	https://www.genecards.org/cgi-bin/carddisp.pl?gene=CREBBP
NPC2	NPC Intracellular Cholesterol Transporter 2	Protein Coding	46	GC14M074476	46.8643	https://www.genecards.org/cgi-bin/carddisp.pl?gene=NPC2
ATXN2	Ataxin 2	Protein Coding	45	GC12M111443	46.8397	https://www.genecards.org/cgi-bin/carddisp.pl?gene=ATXN2
HNF1B	HNF1 Homeobox B	Protein Coding	44	GC17M037686	46.5987	https://www.genecards.org/cgi-bin/carddisp.pl?gene=HNF1B
ATRX	ATRX Chromatin Remodeler	Protein Coding	49	GC0XM077504	46.394	https://www.genecards.org/cgi-bin/carddisp.pl?gene=ATRX
POMGNT2	Protein O-Linked Mannose N-Acetylglucosaminyltransferase 2 (Beta 1,4-)	Protein Coding	39	GC03M043121	46.3393	https://www.genecards.org/cgi-bin/carddisp.pl?gene=POMGNT2
VHL	Von Hippel-Lindau Tumor Suppressor	Protein Coding	49	GC03P012694	46.3374	https://www.genecards.org/cgi-bin/carddisp.pl?gene=VHL
MSH2	MutS Homolog 2	Protein Coding	52	GC02P047403	46.2717	https://www.genecards.org/cgi-bin/carddisp.pl?gene=MSH2
ENO2	Enolase 2	Protein Coding	50	GC12P006913	46.2422	https://www.genecards.org/cgi-bin/carddisp.pl?gene=ENO2
F8	Coagulation Factor VIII	Protein Coding	49	GC0XM154835	46.1704	https://www.genecards.org/cgi-bin/carddisp.pl?gene=F8
TSPAN1	Tetraspanin 1	Protein Coding	43	GC01P046175	46.107	https://www.genecards.org/cgi-bin/carddisp.pl?gene=TSPAN1
MSH6	MutS Homolog 6	Protein Coding	51	GC02P047695	46.0893	https://www.genecards.org/cgi-bin/carddisp.pl?gene=MSH6
JAK2	Janus Kinase 2	Protein Coding	55	GC09P004985	46.0582	https://www.genecards.org/cgi-bin/carddisp.pl?gene=JAK2
CFH	Complement Factor H	Protein Coding	50	GC01P196621	46.0101	https://www.genecards.org/cgi-bin/carddisp.pl?gene=CFH
PON1	Paraoxonase 1	Protein Coding	50	GC07M095297	45.9967	https://www.genecards.org/cgi-bin/carddisp.pl?gene=PON1
MMP2	Matrix Metallopeptidase 2	Protein Coding	55	GC16P055390	45.863	https://www.genecards.org/cgi-bin/carddisp.pl?gene=MMP2
MIR143	MicroRNA 143	RNA Gene	26	GC05P149410	45.7915	https://www.genecards.org/cgi-bin/carddisp.pl?gene=MIR143
PTPN22	Protein Tyrosine Phosphatase Non-Receptor Type 22	Protein Coding	50	GC01M113813	45.7575	https://www.genecards.org/cgi-bin/carddisp.pl?gene=PTPN22
SMAD3	SMAD Family Member 3	Protein Coding	54	GC15P067063	45.614	https://www.genecards.org/cgi-bin/carddisp.pl?gene=SMAD3
FASLG	Fas Ligand	Protein Coding	50	GC01P172628	45.5756	https://www.genecards.org/cgi-bin/carddisp.pl?gene=FASLG
MME	Membrane Metalloendopeptidase	Protein Coding	53	GC03P155024	45.5604	https://www.genecards.org/cgi-bin/carddisp.pl?gene=MME
EP300	E1A Binding Protein P300	Protein Coding	54	GC22P041114	45.4784	https://www.genecards.org/cgi-bin/carddisp.pl?gene=EP300
UCHL1	Ubiquitin C-Terminal Hydrolase L1	Protein Coding	55	GC04P041256	45.4485	https://www.genecards.org/cgi-bin/carddisp.pl?gene=UCHL1
EDN1	Endothelin 1	Protein Coding	51	GC06P012256	45.3568	https://www.genecards.org/cgi-bin/carddisp.pl?gene=EDN1
WDR45	WD Repeat Domain 45	Protein Coding	42	GC0XM049074	45.3312	https://www.genecards.org/cgi-bin/carddisp.pl?gene=WDR45
IFT140	Intraflagellar Transport 140	Protein Coding	43	GC16M007518	45.3262	https://www.genecards.org/cgi-bin/carddisp.pl?gene=IFT140
IGF1	Insulin Like Growth Factor 1	Protein Coding	50	GC12M102395	45.3062	https://www.genecards.org/cgi-bin/carddisp.pl?gene=IGF1
F5	Coagulation Factor V	Protein Coding	50	GC01M169511	45.2989	https://www.genecards.org/cgi-bin/carddisp.pl?gene=F5
ATP13A2	ATPase Cation Transporting 13A2	Protein Coding	47	GC01M016985	45.2987	https://www.genecards.org/cgi-bin/carddisp.pl?gene=ATP13A2
SERPINA3	Serpin Family A Member 3	Protein Coding	45	GC14P094612	45.2868	https://www.genecards.org/cgi-bin/carddisp.pl?gene=SERPINA3
NDP	Norrin Cystine Knot Growth Factor NDP	Protein Coding	43	GC0XM043948	45.2647	https://www.genecards.org/cgi-bin/carddisp.pl?gene=NDP
CD4	CD4 Molecule	Protein Coding	52	GC12P006786	45.2464	https://www.genecards.org/cgi-bin/carddisp.pl?gene=CD4
KCNJ2	Potassium Inwardly Rectifying Channel Subfamily J Member 2	Protein Coding	51	GC17P070168	45.1899	https://www.genecards.org/cgi-bin/carddisp.pl?gene=KCNJ2
FTL	Ferritin Light Chain	Protein Coding	48	GC19P048965	45.1221	https://www.genecards.org/cgi-bin/carddisp.pl?gene=FTL
HLA-DQA1	Major Histocompatibility Complex, Class II, DQ Alpha 1	Protein Coding	44	GC06P087770	45.0596	https://www.genecards.org/cgi-bin/carddisp.pl?gene=HLA-DQA1
MET	MET Proto-Oncogene, Receptor Tyrosine Kinase	Protein Coding	56	GC07P116672	44.892	https://www.genecards.org/cgi-bin/carddisp.pl?gene=MET
CASP3	Caspase 3	Protein Coding	52	GC04M184627	44.8567	https://www.genecards.org/cgi-bin/carddisp.pl?gene=CASP3
NGF	Nerve Growth Factor	Protein Coding	54	GC01M115285	44.7868	https://www.genecards.org/cgi-bin/carddisp.pl?gene=NGF
MIR125A	MicroRNA 125a	RNA Gene	24	GC19P070321	44.741	https://www.genecards.org/cgi-bin/carddisp.pl?gene=MIR125A
PAX6	Paired Box 6	Protein Coding	50	GC11M031784	44.7205	https://www.genecards.org/cgi-bin/carddisp.pl?gene=PAX6
PRX	Periaxin	Protein Coding	43	GC19M040393	44.7091	https://www.genecards.org/cgi-bin/carddisp.pl?gene=PRX
SCN1A	Sodium Voltage-Gated Channel Alpha Subunit 1	Protein Coding	51	GC02M165989	44.6965	https://www.genecards.org/cgi-bin/carddisp.pl?gene=SCN1A
NOS2	Nitric Oxide Synthase 2	Protein Coding	51	GC17M027756	44.6957	https://www.genecards.org/cgi-bin/carddisp.pl?gene=NOS2
FLT4	Fms Related Receptor Tyrosine Kinase 4	Protein Coding	55	GC05M180614	44.5808	https://www.genecards.org/cgi-bin/carddisp.pl?gene=FLT4
GRIN2B	Glutamate Ionotropic Receptor NMDA Type Subunit 2B	Protein Coding	54	GC12M013437	44.5268	https://www.genecards.org/cgi-bin/carddisp.pl?gene=GRIN2B
APOB	Apolipoprotein B	Protein Coding	50	GC02M020956	44.5139	https://www.genecards.org/cgi-bin/carddisp.pl?gene=APOB
IDH1	Isocitrate Dehydrogenase (NADP(+)) 1	Protein Coding	56	GC02M208236	44.3892	https://www.genecards.org/cgi-bin/carddisp.pl?gene=IDH1
MEN1	Menin 1	Protein Coding	47	GC11M064803	44.2535	https://www.genecards.org/cgi-bin/carddisp.pl?gene=MEN1
CD36	CD36 Molecule	Protein Coding	52	GC07P080369	44.2329	https://www.genecards.org/cgi-bin/carddisp.pl?gene=CD36
MLH1	MutL Homolog 1	Protein Coding	51	GC03P036993	44.1867	https://www.genecards.org/cgi-bin/carddisp.pl?gene=MLH1
MKS1	MKS Transition Zone Complex Subunit 1	Protein Coding	43	GC17M058205	44.1353	https://www.genecards.org/cgi-bin/carddisp.pl?gene=MKS1
GAD1	Glutamate Decarboxylase 1	Protein Coding	52	GC02P170813	44.1065	https://www.genecards.org/cgi-bin/carddisp.pl?gene=GAD1
SCN9A	Sodium Voltage-Gated Channel Alpha Subunit 9	Protein Coding	50	GC02M166195	44.075	https://www.genecards.org/cgi-bin/carddisp.pl?gene=SCN9A
SBF2	SET Binding Factor 2	Protein Coding	42	GC11M009799	44.0498	https://www.genecards.org/cgi-bin/carddisp.pl?gene=SBF2
DYRK1A	Dual Specificity Tyrosine Phosphorylation Regulated Kinase 1A	Protein Coding	52	GC21P037365	44.0377	https://www.genecards.org/cgi-bin/carddisp.pl?gene=DYRK1A
NKX2-5	NK2 Homeobox 5	Protein Coding	47	GC05M173232	43.942	https://www.genecards.org/cgi-bin/carddisp.pl?gene=NKX2-5
NCF1	Neutrophil Cytosolic Factor 1	Protein Coding	50	GC07P075854	43.8926	https://www.genecards.org/cgi-bin/carddisp.pl?gene=NCF1
IL4	Interleukin 4	Protein Coding	49	GC05P132673	43.854	https://www.genecards.org/cgi-bin/carddisp.pl?gene=IL4
AGTR1	Angiotensin II Receptor Type 1	Protein Coding	54	GC03P148697	43.8226	https://www.genecards.org/cgi-bin/carddisp.pl?gene=AGTR1
SYNJ1	Synaptojanin 1	Protein Coding	48	GC21M032628	43.7479	https://www.genecards.org/cgi-bin/carddisp.pl?gene=SYNJ1
COL3A1	Collagen Type III Alpha 1 Chain	Protein Coding	50	GC02P188974	43.6569	https://www.genecards.org/cgi-bin/carddisp.pl?gene=COL3A1
KMT2D	Lysine Methyltransferase 2D	Protein Coding	45	GC12M049018	43.6242	https://www.genecards.org/cgi-bin/carddisp.pl?gene=KMT2D
PLAU	Plasminogen Activator, Urokinase	Protein Coding	55	GC10P073909	43.6095	https://www.genecards.org/cgi-bin/carddisp.pl?gene=PLAU
TH	Tyrosine Hydroxylase	Protein Coding	54	GC11M002163	43.5646	https://www.genecards.org/cgi-bin/carddisp.pl?gene=TH
FGF2	Fibroblast Growth Factor 2	Protein Coding	48	GC04P122826	43.5449	https://www.genecards.org/cgi-bin/carddisp.pl?gene=FGF2
SLC37A4	Solute Carrier Family 37 Member 4	Protein Coding	44	GC11M119236	43.4793	https://www.genecards.org/cgi-bin/carddisp.pl?gene=SLC37A4
GJB2	Gap Junction Protein Beta 2	Protein Coding	48	GC13M020187	43.4773	https://www.genecards.org/cgi-bin/carddisp.pl?gene=GJB2
AGT	Angiotensinogen	Protein Coding	52	GC01M230702	43.4429	https://www.genecards.org/cgi-bin/carddisp.pl?gene=AGT
TUBB2B	Tubulin Beta 2B Class IIb	Protein Coding	46	GC06M003224	43.3837	https://www.genecards.org/cgi-bin/carddisp.pl?gene=TUBB2B
PIK3R1	Phosphoinositide-3-Kinase Regulatory Subunit 1	Protein Coding	53	GC05P068215	43.3669	https://www.genecards.org/cgi-bin/carddisp.pl?gene=PIK3R1
EDN3	Endothelin 3	Protein Coding	48	GC20P059300	43.229	https://www.genecards.org/cgi-bin/carddisp.pl?gene=EDN3
FN1	Fibronectin 1	Protein Coding	52	GC02M215360	43.224	https://www.genecards.org/cgi-bin/carddisp.pl?gene=FN1
COL1A2	Collagen Type I Alpha 2 Chain	Protein Coding	50	GC07P094394	43.2028	https://www.genecards.org/cgi-bin/carddisp.pl?gene=COL1A2
REN	Renin	Protein Coding	51	GC01M204154	43.1031	https://www.genecards.org/cgi-bin/carddisp.pl?gene=REN
TUBA1A	Tubulin Alpha 1a	Protein Coding	52	GC12M049184	42.8739	https://www.genecards.org/cgi-bin/carddisp.pl?gene=TUBA1A
HMOX1	Heme Oxygenase 1	Protein Coding	55	GC22P035380	42.8719	https://www.genecards.org/cgi-bin/carddisp.pl?gene=HMOX1
CYBA	Cytochrome B-245 Alpha Chain	Protein Coding	50	GC16M088643	42.8652	https://www.genecards.org/cgi-bin/carddisp.pl?gene=CYBA
PROM1	Prominin 1	Protein Coding	48	GC04M015965	42.7926	https://www.genecards.org/cgi-bin/carddisp.pl?gene=PROM1
NCF2	Neutrophil Cytosolic Factor 2	Protein Coding	50	GC01M183855	42.6702	https://www.genecards.org/cgi-bin/carddisp.pl?gene=NCF2
COL4A2-AS1	COL4A2 Antisense RNA 1	RNA Gene	13	GC13M110502	42.6686	https://www.genecards.org/cgi-bin/carddisp.pl?gene=COL4A2-AS1
TUBB3	Tubulin Beta 3 Class III	Protein Coding	51	GC16P091470	42.616	https://www.genecards.org/cgi-bin/carddisp.pl?gene=TUBB3
HEXA	Hexosaminidase Subunit Alpha	Protein Coding	49	GC15M072340	42.6109	https://www.genecards.org/cgi-bin/carddisp.pl?gene=HEXA
NDRG1	N-Myc Downstream Regulated 1	Protein Coding	48	GC08M133237	42.5722	https://www.genecards.org/cgi-bin/carddisp.pl?gene=NDRG1
TLR2	Toll Like Receptor 2	Protein Coding	54	GC04P153684	42.5325	https://www.genecards.org/cgi-bin/carddisp.pl?gene=TLR2
STAT1	Signal Transducer And Activator Of Transcription 1	Protein Coding	55	GC02M190908	42.5008	https://www.genecards.org/cgi-bin/carddisp.pl?gene=STAT1
CLN3	CLN3 Lysosomal/Endosomal Transmembrane Protein, Battenin	Protein Coding	45	GC16M028466	42.4719	https://www.genecards.org/cgi-bin/carddisp.pl?gene=CLN3
CHMP2B	Charged Multivesicular Body Protein 2B	Protein Coding	46	GC03P087227	42.4291	https://www.genecards.org/cgi-bin/carddisp.pl?gene=CHMP2B
RNF213	Ring Finger Protein 213	Protein Coding	41	GC17P080260	42.2958	https://www.genecards.org/cgi-bin/carddisp.pl?gene=RNF213
ABL1	ABL Proto-Oncogene 1, Non-Receptor Tyrosine Kinase	Protein Coding	55	GC09P130713	42.2922	https://www.genecards.org/cgi-bin/carddisp.pl?gene=ABL1
MIR221	MicroRNA 221	RNA Gene	22	GC0XM045746	42.2325	https://www.genecards.org/cgi-bin/carddisp.pl?gene=MIR221
HEXB	Hexosaminidase Subunit Beta	Protein Coding	50	GC05P074640	42.224	https://www.genecards.org/cgi-bin/carddisp.pl?gene=HEXB
HIF1A	Hypoxia Inducible Factor 1 Subunit Alpha	Protein Coding	51	GC14P061695	42.2181	https://www.genecards.org/cgi-bin/carddisp.pl?gene=HIF1A
PI4KA	Phosphatidylinositol 4-Kinase Alpha	Protein Coding	50	GC22M020707	42.2045	https://www.genecards.org/cgi-bin/carddisp.pl?gene=PI4KA
BEST1	Bestrophin 1	Protein Coding	45	GC11P061949	42.1973	https://www.genecards.org/cgi-bin/carddisp.pl?gene=BEST1
TUBB	Tubulin Beta Class I	Protein Coding	53	GC06P087706	42.0098	https://www.genecards.org/cgi-bin/carddisp.pl?gene=TUBB
INF2	Inverted Formin 2	Protein Coding	43	GC14P110187	42.0063	https://www.genecards.org/cgi-bin/carddisp.pl?gene=INF2
ERCC2	ERCC Excision Repair 2, TFIIH Core Complex Helicase Subunit	Protein Coding	50	GC19M045349	41.9983	https://www.genecards.org/cgi-bin/carddisp.pl?gene=ERCC2
CXCR4	C-X-C Motif Chemokine Receptor 4	Protein Coding	55	GC02M136114	41.9926	https://www.genecards.org/cgi-bin/carddisp.pl?gene=CXCR4
AKT3	AKT Serine/Threonine Kinase 3	Protein Coding	57	GC01M243488	41.9368	https://www.genecards.org/cgi-bin/carddisp.pl?gene=AKT3
POMK	Protein O-Mannose Kinase	Protein Coding	40	GC08P043093	41.887	https://www.genecards.org/cgi-bin/carddisp.pl?gene=POMK
WFS1	Wolframin ER Transmembrane Glycoprotein	Protein Coding	49	GC04P006260	41.8861	https://www.genecards.org/cgi-bin/carddisp.pl?gene=WFS1
BMP4	Bone Morphogenetic Protein 4	Protein Coding	51	GC14M053949	41.8724	https://www.genecards.org/cgi-bin/carddisp.pl?gene=BMP4
MIR15A	MicroRNA 15a	RNA Gene	19	GC13M050049	41.8428	https://www.genecards.org/cgi-bin/carddisp.pl?gene=MIR15A
MORC2	MORC Family CW-Type Zinc Finger 2	Protein Coding	43	GC22M030925	41.7358	https://www.genecards.org/cgi-bin/carddisp.pl?gene=MORC2
CHD7	Chromodomain Helicase DNA Binding Protein 7	Protein Coding	48	GC08P060678	41.6956	https://www.genecards.org/cgi-bin/carddisp.pl?gene=CHD7
TMEM67	Transmembrane Protein 67	Protein Coding	42	GC08P093754	41.6841	https://www.genecards.org/cgi-bin/carddisp.pl?gene=TMEM67
RAC1	Rac Family Small GTPase 1	Protein Coding	51	GC07P006377	41.6743	https://www.genecards.org/cgi-bin/carddisp.pl?gene=RAC1
STK11	Serine/Threonine Kinase 11	Protein Coding	53	GC19P001177	41.6421	https://www.genecards.org/cgi-bin/carddisp.pl?gene=STK11
TGFBR1	Transforming Growth Factor Beta Receptor 1	Protein Coding	56	GC09P099104	41.5939	https://www.genecards.org/cgi-bin/carddisp.pl?gene=TGFBR1
DYNC2H1	Dynein Cytoplasmic 2 Heavy Chain 1	Protein Coding	41	GC11P103109	41.5188	https://www.genecards.org/cgi-bin/carddisp.pl?gene=DYNC2H1
IDH2	Isocitrate Dehydrogenase (NADP(+)) 2	Protein Coding	55	GC15M090083	41.3426	https://www.genecards.org/cgi-bin/carddisp.pl?gene=IDH2
NPPA	Natriuretic Peptide A	Protein Coding	48	GC01M011846	41.3417	https://www.genecards.org/cgi-bin/carddisp.pl?gene=NPPA
MIR140	MicroRNA 140	RNA Gene	26	GC16P069934	41.3223	https://www.genecards.org/cgi-bin/carddisp.pl?gene=MIR140
ECE1	Endothelin Converting Enzyme 1	Protein Coding	51	GC01M021217	41.2678	https://www.genecards.org/cgi-bin/carddisp.pl?gene=ECE1
BMPR2	Bone Morphogenetic Protein Receptor Type 2	Protein Coding	54	GC02P202376	41.1497	https://www.genecards.org/cgi-bin/carddisp.pl?gene=BMPR2
EGR2	Early Growth Response 2	Protein Coding	49	GC10M062811	41.0845	https://www.genecards.org/cgi-bin/carddisp.pl?gene=EGR2
U2AF1	U2 Small Nuclear RNA Auxiliary Factor 1	Protein Coding	47	GC21M043092	41.0809	https://www.genecards.org/cgi-bin/carddisp.pl?gene=U2AF1
NKX2-1	NK2 Homeobox 1	Protein Coding	48	GC14M036516	41.065	https://www.genecards.org/cgi-bin/carddisp.pl?gene=NKX2-1
SNCAIP	Synuclein Alpha Interacting Protein	Protein Coding	45	GC05P122311	41.0034	https://www.genecards.org/cgi-bin/carddisp.pl?gene=SNCAIP
ATP2A2	ATPase Sarcoplasmic/Endoplasmic Reticulum Ca2+ Transporting 2	Protein Coding	54	GC12P110280	40.9134	https://www.genecards.org/cgi-bin/carddisp.pl?gene=ATP2A2
RNASEH2C	Ribonuclease H2 Subunit C	Protein Coding	41	GC11M065714	40.9108	https://www.genecards.org/cgi-bin/carddisp.pl?gene=RNASEH2C
FARSB	Phenylalanyl-TRNA Synthetase Subunit Beta	Protein Coding	48	GC02M222570	40.8623	https://www.genecards.org/cgi-bin/carddisp.pl?gene=FARSB
RELN	Reelin	Protein Coding	47	GC07M103471	40.762	https://www.genecards.org/cgi-bin/carddisp.pl?gene=RELN
SDHB	Succinate Dehydrogenase Complex Iron Sulfur Subunit B	Protein Coding	50	GC01M018178	40.6881	https://www.genecards.org/cgi-bin/carddisp.pl?gene=SDHB
IL2	Interleukin 2	Protein Coding	51	GC04M122451	40.66	https://www.genecards.org/cgi-bin/carddisp.pl?gene=IL2
COL4A4	Collagen Type IV Alpha 4 Chain	Protein Coding	47	GC02M226973	40.6529	https://www.genecards.org/cgi-bin/carddisp.pl?gene=COL4A4
CCR6	C-C Motif Chemokine Receptor 6	Protein Coding	46	GC06P167111	40.6529	https://www.genecards.org/cgi-bin/carddisp.pl?gene=CCR6
MIR142	MicroRNA 142	RNA Gene	23	GC17M058331	40.6443	https://www.genecards.org/cgi-bin/carddisp.pl?gene=MIR142
ADAMTS13	ADAM Metallopeptidase With Thrombospondin Type 1 Motif 13	Protein Coding	51	GC09P133414	40.5669	https://www.genecards.org/cgi-bin/carddisp.pl?gene=ADAMTS13
MIR20A	MicroRNA 20a	RNA Gene	23	GC13P091567	40.5636	https://www.genecards.org/cgi-bin/carddisp.pl?gene=MIR20A
SERPINE1	Serpin Family E Member 1	Protein Coding	52	GC07P101127	40.4724	https://www.genecards.org/cgi-bin/carddisp.pl?gene=SERPINE1
F9	Coagulation Factor IX	Protein Coding	50	GC0XP139530	40.4172	https://www.genecards.org/cgi-bin/carddisp.pl?gene=F9
NAGA	Alpha-N-Acetylgalactosaminidase	Protein Coding	48	GC22M042058	40.2081	https://www.genecards.org/cgi-bin/carddisp.pl?gene=NAGA
POMC	Proopiomelanocortin	Protein Coding	51	GC02M025160	40.1959	https://www.genecards.org/cgi-bin/carddisp.pl?gene=POMC
PECAM1	Platelet And Endothelial Cell Adhesion Molecule 1	Protein Coding	43	GC17M064319	40.1111	https://www.genecards.org/cgi-bin/carddisp.pl?gene=PECAM1
NTRK2	Neurotrophic Receptor Tyrosine Kinase 2	Protein Coding	56	GC09P084668	40.0673	https://www.genecards.org/cgi-bin/carddisp.pl?gene=NTRK2
SOX9	SRY-Box Transcription Factor 9	Protein Coding	48	GC17P072121	39.9885	https://www.genecards.org/cgi-bin/carddisp.pl?gene=SOX9
TTN	Titin	Protein Coding	50	GC02M178525	39.9853	https://www.genecards.org/cgi-bin/carddisp.pl?gene=TTN
PYGM	Glycogen Phosphorylase, Muscle Associated	Protein Coding	49	GC11M064746	39.979	https://www.genecards.org/cgi-bin/carddisp.pl?gene=PYGM
EWSR1	EWS RNA Binding Protein 1	Protein Coding	47	GC22P040495	39.9692	https://www.genecards.org/cgi-bin/carddisp.pl?gene=EWSR1
EGF	Epidermal Growth Factor	Protein Coding	54	GC04P109912	39.961	https://www.genecards.org/cgi-bin/carddisp.pl?gene=EGF
TCF4	Transcription Factor 4	Protein Coding	50	GC18M055222	39.8973	https://www.genecards.org/cgi-bin/carddisp.pl?gene=TCF4
NR4A2	Nuclear Receptor Subfamily 4 Group A Member 2	Protein Coding	49	GC02M156324	39.8843	https://www.genecards.org/cgi-bin/carddisp.pl?gene=NR4A2
ADA2	Adenosine Deaminase 2	Protein Coding	42	GC22M017207	39.8113	https://www.genecards.org/cgi-bin/carddisp.pl?gene=ADA2
ASPM	Assembly Factor For Spindle Microtubules	Protein Coding	40	GC01M197084	39.8041	https://www.genecards.org/cgi-bin/carddisp.pl?gene=ASPM
FOXG1	Forkhead Box G1	Protein Coding	45	GC14P028766	39.7356	https://www.genecards.org/cgi-bin/carddisp.pl?gene=FOXG1
DMD	Dystrophin	Protein Coding	48	GC0XM031097	39.7005	https://www.genecards.org/cgi-bin/carddisp.pl?gene=DMD
KCNQ1	Potassium Voltage-Gated Channel Subfamily Q Member 1	Protein Coding	52	GC11P002444	39.6839	https://www.genecards.org/cgi-bin/carddisp.pl?gene=KCNQ1
CLCN5	Chloride Voltage-Gated Channel 5	Protein Coding	46	GC0XP049922	39.6768	https://www.genecards.org/cgi-bin/carddisp.pl?gene=CLCN5
FLT1	Fms Related Receptor Tyrosine Kinase 1	Protein Coding	54	GC13M028300	39.6638	https://www.genecards.org/cgi-bin/carddisp.pl?gene=FLT1
MYH7	Myosin Heavy Chain 7	Protein Coding	50	GC14M023412	39.6574	https://www.genecards.org/cgi-bin/carddisp.pl?gene=MYH7
SOX2	SRY-Box Transcription Factor 2	Protein Coding	47	GC03P181711	39.647	https://www.genecards.org/cgi-bin/carddisp.pl?gene=SOX2
SLC6A3	Solute Carrier Family 6 Member 3	Protein Coding	53	GC05M001392	39.6393	https://www.genecards.org/cgi-bin/carddisp.pl?gene=SLC6A3
BACE1	Beta-Secretase 1	Protein Coding	50	GC11M117285	39.6257	https://www.genecards.org/cgi-bin/carddisp.pl?gene=BACE1
IGF2	Insulin Like Growth Factor 2	Protein Coding	51	GC11M003998	39.6094	https://www.genecards.org/cgi-bin/carddisp.pl?gene=IGF2
CRB1	Crumbs Cell Polarity Complex Component 1	Protein Coding	47	GC01P197202	39.5642	https://www.genecards.org/cgi-bin/carddisp.pl?gene=CRB1
LYVE1	Lymphatic Vessel Endothelial Hyaluronan Receptor 1	Protein Coding	46	GC11M011096	39.4446	https://www.genecards.org/cgi-bin/carddisp.pl?gene=LYVE1
LIPA	Lipase A, Lysosomal Acid Type	Protein Coding	51	GC10M089213	39.4386	https://www.genecards.org/cgi-bin/carddisp.pl?gene=LIPA
TBCE	Tubulin Folding Cofactor E	Protein Coding	43	GC01P235367	39.437	https://www.genecards.org/cgi-bin/carddisp.pl?gene=TBCE
HNRNPA1	Heterogeneous Nuclear Ribonucleoprotein A1	Protein Coding	50	GC12P054280	39.4349	https://www.genecards.org/cgi-bin/carddisp.pl?gene=HNRNPA1
LEP	Leptin	Protein Coding	49	GC07P128241	39.4226	https://www.genecards.org/cgi-bin/carddisp.pl?gene=LEP
CRYAA	Crystallin Alpha A	Protein Coding	48	GC21P043169	39.3741	https://www.genecards.org/cgi-bin/carddisp.pl?gene=CRYAA
INPP5E	Inositol Polyphosphate-5-Phosphatase E	Protein Coding	46	GC09M136428	39.3102	https://www.genecards.org/cgi-bin/carddisp.pl?gene=INPP5E
CST3	Cystatin C	Protein Coding	47	GC20M023675	39.3059	https://www.genecards.org/cgi-bin/carddisp.pl?gene=CST3
ACTB	Actin Beta	Protein Coding	52	GC07M005527	39.2901	https://www.genecards.org/cgi-bin/carddisp.pl?gene=ACTB
CP	Ceruloplasmin	Protein Coding	51	GC03M149162	39.2862	https://www.genecards.org/cgi-bin/carddisp.pl?gene=CP
PLG	Plasminogen	Protein Coding	52	GC06P160702	39.2836	https://www.genecards.org/cgi-bin/carddisp.pl?gene=PLG
ARSA	Arylsulfatase A	Protein Coding	50	GC22M050622	39.2642	https://www.genecards.org/cgi-bin/carddisp.pl?gene=ARSA
HSPG2	Heparan Sulfate Proteoglycan 2	Protein Coding	51	GC01M021822	39.2032	https://www.genecards.org/cgi-bin/carddisp.pl?gene=HSPG2
CHGA	Chromogranin A	Protein Coding	47	GC14P092947	39.1439	https://www.genecards.org/cgi-bin/carddisp.pl?gene=CHGA
COL4A2-AS2	COL4A2 Antisense RNA 2	RNA Gene	18	GC13M110455	39.1144	https://www.genecards.org/cgi-bin/carddisp.pl?gene=COL4A2-AS2
NLRP3	NLR Family Pyrin Domain Containing 3	Protein Coding	50	GC01P247415	39.1105	https://www.genecards.org/cgi-bin/carddisp.pl?gene=NLRP3
RASA1	RAS P21 Protein Activator 1	Protein Coding	48	GC05P087267	39.109	https://www.genecards.org/cgi-bin/carddisp.pl?gene=RASA1
WDR19	WD Repeat Domain 19	Protein Coding	40	GC04P039184	39.1036	https://www.genecards.org/cgi-bin/carddisp.pl?gene=WDR19
BCKDHA	Branched Chain Keto Acid Dehydrogenase E1 Subunit Alpha	Protein Coding	47	GC19P069833	39.0869	https://www.genecards.org/cgi-bin/carddisp.pl?gene=BCKDHA
SREBF1	Sterol Regulatory Element Binding Transcription Factor 1	Protein Coding	48	GC17M017810	39.0075	https://www.genecards.org/cgi-bin/carddisp.pl?gene=SREBF1
DLL1	Delta Like Canonical Notch Ligand 1	Protein Coding	51	GC06M170282	39.0012	https://www.genecards.org/cgi-bin/carddisp.pl?gene=DLL1
CCR5	C-C Motif Chemokine Receptor 5	Protein Coding	51	GC03P047182	38.9886	https://www.genecards.org/cgi-bin/carddisp.pl?gene=CCR5
LITAF	Lipopolysaccharide Induced TNF Factor	Protein Coding	46	GC16M011547	38.982	https://www.genecards.org/cgi-bin/carddisp.pl?gene=LITAF
FGD4	FYVE, RhoGEF And PH Domain Containing 4	Protein Coding	47	GC12P032407	38.9685	https://www.genecards.org/cgi-bin/carddisp.pl?gene=FGD4
CTSD	Cathepsin D	Protein Coding	55	GC11M001752	38.9599	https://www.genecards.org/cgi-bin/carddisp.pl?gene=CTSD
THBD	Thrombomodulin	Protein Coding	49	GC20M023026	38.9142	https://www.genecards.org/cgi-bin/carddisp.pl?gene=THBD
ATP1A2	ATPase Na+/K+ Transporting Subunit Alpha 2	Protein Coding	51	GC01P160115	38.8893	https://www.genecards.org/cgi-bin/carddisp.pl?gene=ATP1A2
PRPH2	Peripherin 2	Protein Coding	41	GC06M069436	38.8659	https://www.genecards.org/cgi-bin/carddisp.pl?gene=PRPH2
TBX5	T-Box Transcription Factor 5	Protein Coding	48	GC12M114353	38.8113	https://www.genecards.org/cgi-bin/carddisp.pl?gene=TBX5
MBP	Myelin Basic Protein	Protein Coding	47	GC18M076978	38.7981	https://www.genecards.org/cgi-bin/carddisp.pl?gene=MBP
HLA-A	Major Histocompatibility Complex, Class I, A	Protein Coding	48	GC06P087685	38.7911	https://www.genecards.org/cgi-bin/carddisp.pl?gene=HLA-A
MYCN	MYCN Proto-Oncogene, BHLH Transcription Factor	Protein Coding	50	GC02P015949	38.7716	https://www.genecards.org/cgi-bin/carddisp.pl?gene=MYCN
CD34	CD34 Molecule	Protein Coding	48	GC01M207880	38.7547	https://www.genecards.org/cgi-bin/carddisp.pl?gene=CD34
TBK1	TANK Binding Kinase 1	Protein Coding	51	GC12P064451	38.7093	https://www.genecards.org/cgi-bin/carddisp.pl?gene=TBK1
LRSAM1	Leucine Rich Repeat And Sterile Alpha Motif Containing 1	Protein Coding	43	GC09P127451	38.6279	https://www.genecards.org/cgi-bin/carddisp.pl?gene=LRSAM1
ADAM17	ADAM Metallopeptidase Domain 17	Protein Coding	54	GC02M009488	38.6252	https://www.genecards.org/cgi-bin/carddisp.pl?gene=ADAM17
PTGS2	Prostaglandin-Endoperoxide Synthase 2	Protein Coding	51	GC01M186640	38.5864	https://www.genecards.org/cgi-bin/carddisp.pl?gene=PTGS2
SCN5A	Sodium Voltage-Gated Channel Alpha Subunit 5	Protein Coding	53	GC03M038549	38.5815	https://www.genecards.org/cgi-bin/carddisp.pl?gene=SCN5A
IL1RN	Interleukin 1 Receptor Antagonist	Protein Coding	52	GC02P123138	38.5109	https://www.genecards.org/cgi-bin/carddisp.pl?gene=IL1RN
PAX2	Paired Box 2	Protein Coding	49	GC10P100735	38.4725	https://www.genecards.org/cgi-bin/carddisp.pl?gene=PAX2
SDHD	Succinate Dehydrogenase Complex Subunit D	Protein Coding	47	GC11P112087	38.4377	https://www.genecards.org/cgi-bin/carddisp.pl?gene=SDHD
FMR1	Fragile X Messenger Ribonucleoprotein 1	Protein Coding	46	GC0XP147953	38.4364	https://www.genecards.org/cgi-bin/carddisp.pl?gene=FMR1
MARS1	Methionyl-TRNA Synthetase 1	Protein Coding	47	GC12P057476	38.4	https://www.genecards.org/cgi-bin/carddisp.pl?gene=MARS1
CSF1R	Colony Stimulating Factor 1 Receptor	Protein Coding	55	GC05M150053	38.3943	https://www.genecards.org/cgi-bin/carddisp.pl?gene=CSF1R
SRC	SRC Proto-Oncogene, Non-Receptor Tyrosine Kinase	Protein Coding	54	GC20P037344	38.3857	https://www.genecards.org/cgi-bin/carddisp.pl?gene=SRC
ZEB2	Zinc Finger E-Box Binding Homeobox 2	Protein Coding	50	GC02M144384	38.335	https://www.genecards.org/cgi-bin/carddisp.pl?gene=ZEB2
CDC42	Cell Division Cycle 42	Protein Coding	53	GC01P022052	38.2859	https://www.genecards.org/cgi-bin/carddisp.pl?gene=CDC42
B4GAT1	Beta-1,4-Glucuronyltransferase 1	Protein Coding	37	GC11M066345	38.2589	https://www.genecards.org/cgi-bin/carddisp.pl?gene=B4GAT1
CHAT	Choline O-Acetyltransferase	Protein Coding	50	GC10P049609	38.2302	https://www.genecards.org/cgi-bin/carddisp.pl?gene=CHAT
GPHN	Gephyrin	Protein Coding	50	GC14P066507	38.2289	https://www.genecards.org/cgi-bin/carddisp.pl?gene=GPHN
IL13	Interleukin 13	Protein Coding	48	GC05P132656	38.2168	https://www.genecards.org/cgi-bin/carddisp.pl?gene=IL13
MYH11	Myosin Heavy Chain 11	Protein Coding	48	GC16M015831	38.146	https://www.genecards.org/cgi-bin/carddisp.pl?gene=MYH11
CHEK2	Checkpoint Kinase 2	Protein Coding	56	GC22M028687	38.1128	https://www.genecards.org/cgi-bin/carddisp.pl?gene=CHEK2
IL17A	Interleukin 17A	Protein Coding	47	GC06P052186	38.1054	https://www.genecards.org/cgi-bin/carddisp.pl?gene=IL17A
GLB1	Galactosidase Beta 1	Protein Coding	51	GC03M032963	38.0697	https://www.genecards.org/cgi-bin/carddisp.pl?gene=GLB1
GNAS	GNAS Complex Locus	Protein Coding	52	GC20P058839	38.0167	https://www.genecards.org/cgi-bin/carddisp.pl?gene=GNAS
TNFRSF11B	TNF Receptor Superfamily Member 11b	Protein Coding	50	GC08M118923	37.9974	https://www.genecards.org/cgi-bin/carddisp.pl?gene=TNFRSF11B
GANAB	Glucosidase II Alpha Subunit	Protein Coding	50	GC11M096927	37.9923	https://www.genecards.org/cgi-bin/carddisp.pl?gene=GANAB
SNRPN	Small Nuclear Ribonucleoprotein Polypeptide N	Protein Coding	45	GC15P024823	37.985	https://www.genecards.org/cgi-bin/carddisp.pl?gene=SNRPN
SCN2A	Sodium Voltage-Gated Channel Alpha Subunit 2	Protein Coding	51	GC02P165194	37.9079	https://www.genecards.org/cgi-bin/carddisp.pl?gene=SCN2A
MDM2	MDM2 Proto-Oncogene	Protein Coding	55	GC12P068808	37.889	https://www.genecards.org/cgi-bin/carddisp.pl?gene=MDM2
CLCN1	Chloride Voltage-Gated Channel 1	Protein Coding	47	GC07P143316	37.8596	https://www.genecards.org/cgi-bin/carddisp.pl?gene=CLCN1
NEK1	NIMA Related Kinase 1	Protein Coding	46	GC04M169393	37.855	https://www.genecards.org/cgi-bin/carddisp.pl?gene=NEK1
NTRK1	Neurotrophic Receptor Tyrosine Kinase 1	Protein Coding	55	GC01P156815	37.7909	https://www.genecards.org/cgi-bin/carddisp.pl?gene=NTRK1
ARID1B	AT-Rich Interaction Domain 1B	Protein Coding	47	GC06P156777	37.7706	https://www.genecards.org/cgi-bin/carddisp.pl?gene=ARID1B
IL18	Interleukin 18	Protein Coding	47	GC11M112143	37.7703	https://www.genecards.org/cgi-bin/carddisp.pl?gene=IL18
ASXL1	ASXL Transcriptional Regulator 1	Protein Coding	46	GC20P032700	37.755	https://www.genecards.org/cgi-bin/carddisp.pl?gene=ASXL1
NDE1	NudE Neurodevelopment Protein 1	Protein Coding	44	GC16P017762	37.7321	https://www.genecards.org/cgi-bin/carddisp.pl?gene=NDE1
PRKAR1A	Protein Kinase CAMP-Dependent Type I Regulatory Subunit Alpha	Protein Coding	53	GC17P069148	37.6769	https://www.genecards.org/cgi-bin/carddisp.pl?gene=PRKAR1A
SLC19A3	Solute Carrier Family 19 Member 3	Protein Coding	48	GC02M227685	37.6613	https://www.genecards.org/cgi-bin/carddisp.pl?gene=SLC19A3
IFT172	Intraflagellar Transport 172	Protein Coding	43	GC02M028209	37.6128	https://www.genecards.org/cgi-bin/carddisp.pl?gene=IFT172
ACHE	Acetylcholinesterase (Cartwright Blood Group)	Protein Coding	48	GC07M100889	37.5902	https://www.genecards.org/cgi-bin/carddisp.pl?gene=ACHE
RRM2B	Ribonucleotide Reductase Regulatory TP53 Inducible Subunit M2B	Protein Coding	51	GC08M102204	37.5253	https://www.genecards.org/cgi-bin/carddisp.pl?gene=RRM2B
MIR106B	MicroRNA 106b	RNA Gene	23	GC07M102068	37.5092	https://www.genecards.org/cgi-bin/carddisp.pl?gene=MIR106B
CAV1	Caveolin 1	Protein Coding	51	GC07P116524	37.499	https://www.genecards.org/cgi-bin/carddisp.pl?gene=CAV1
LMX1B	LIM Homeobox Transcription Factor 1 Beta	Protein Coding	46	GC09P126614	37.4628	https://www.genecards.org/cgi-bin/carddisp.pl?gene=LMX1B
SMAD6	SMAD Family Member 6	Protein Coding	49	GC15P066702	37.4563	https://www.genecards.org/cgi-bin/carddisp.pl?gene=SMAD6
MIR222	MicroRNA 222	RNA Gene	22	GC0XM045747	37.4535	https://www.genecards.org/cgi-bin/carddisp.pl?gene=MIR222
S100B	S100 Calcium Binding Protein B	Protein Coding	47	GC21M051071	37.4403	https://www.genecards.org/cgi-bin/carddisp.pl?gene=S100B
RHO	Rhodopsin	Protein Coding	51	GC03P134603	37.43	https://www.genecards.org/cgi-bin/carddisp.pl?gene=RHO
SPG11	SPG11 Vesicle Trafficking Associated, Spatacsin	Protein Coding	42	GC15M044562	37.42	https://www.genecards.org/cgi-bin/carddisp.pl?gene=SPG11
TGFB2	Transforming Growth Factor Beta 2	Protein Coding	54	GC01P218345	37.415	https://www.genecards.org/cgi-bin/carddisp.pl?gene=TGFB2
H2AC18	H2A Clustered Histone 18	Protein Coding	30	GC01M152332	37.3993	https://www.genecards.org/cgi-bin/carddisp.pl?gene=H2AC18
HSPB8	Heat Shock Protein Family B (Small) Member 8	Protein Coding	47	GC12P119173	37.3962	https://www.genecards.org/cgi-bin/carddisp.pl?gene=HSPB8
PDGFRA	Platelet Derived Growth Factor Receptor Alpha	Protein Coding	56	GC04P054229	37.3694	https://www.genecards.org/cgi-bin/carddisp.pl?gene=PDGFRA
PDCD1	Programmed Cell Death 1	Protein Coding	50	GC02M241849	37.3412	https://www.genecards.org/cgi-bin/carddisp.pl?gene=PDCD1
IL23R	Interleukin 23 Receptor	Protein Coding	48	GC01P067138	37.3255	https://www.genecards.org/cgi-bin/carddisp.pl?gene=IL23R
APBB1	Amyloid Beta Precursor Protein Binding Family B Member 1	Protein Coding	47	GC11M006791	37.3013	https://www.genecards.org/cgi-bin/carddisp.pl?gene=APBB1
OPTN	Optineurin	Protein Coding	46	GC10P013099	37.2672	https://www.genecards.org/cgi-bin/carddisp.pl?gene=OPTN
NFKB1	Nuclear Factor Kappa B Subunit 1	Protein Coding	55	GC04P102501	37.2555	https://www.genecards.org/cgi-bin/carddisp.pl?gene=NFKB1
UMOD	Uromodulin	Protein Coding	45	GC16M020344	37.2391	https://www.genecards.org/cgi-bin/carddisp.pl?gene=UMOD
MED13L	Mediator Complex Subunit 13L	Protein Coding	42	GC12M115953	37.2276	https://www.genecards.org/cgi-bin/carddisp.pl?gene=MED13L
SPP1	Secreted Phosphoprotein 1	Protein Coding	49	GC04P087975	37.1699	https://www.genecards.org/cgi-bin/carddisp.pl?gene=SPP1
TNFRSF11A	TNF Receptor Superfamily Member 11a	Protein Coding	52	GC18P062325	37.1681	https://www.genecards.org/cgi-bin/carddisp.pl?gene=TNFRSF11A
SMC3	Structural Maintenance Of Chromosomes 3	Protein Coding	49	GC10P110567	37.1252	https://www.genecards.org/cgi-bin/carddisp.pl?gene=SMC3
EPHB4	EPH Receptor B4	Protein Coding	56	GC07M102134	37.0996	https://www.genecards.org/cgi-bin/carddisp.pl?gene=EPHB4
LAMA2	Laminin Subunit Alpha 2	Protein Coding	47	GC06P128863	37.0477	https://www.genecards.org/cgi-bin/carddisp.pl?gene=LAMA2
ERBB3	Erb-B2 Receptor Tyrosine Kinase 3	Protein Coding	55	GC12P057357	37.0446	https://www.genecards.org/cgi-bin/carddisp.pl?gene=ERBB3
SMN1	Survival Of Motor Neuron 1, Telomeric	Protein Coding	43	GC05P070924	37.0397	https://www.genecards.org/cgi-bin/carddisp.pl?gene=SMN1
MED25	Mediator Complex Subunit 25	Protein Coding	42	GC19P070213	37.0252	https://www.genecards.org/cgi-bin/carddisp.pl?gene=MED25
OFD1	OFD1 Centriole And Centriolar Satellite Protein	Protein Coding	44	GC0XP013714	37.0001	https://www.genecards.org/cgi-bin/carddisp.pl?gene=OFD1
SLC6A4	Solute Carrier Family 6 Member 4	Protein Coding	51	GC17M030194	36.9504	https://www.genecards.org/cgi-bin/carddisp.pl?gene=SLC6A4
RAB7A	RAB7A, Member RAS Oncogene Family	Protein Coding	50	GC03P134584	36.8948	https://www.genecards.org/cgi-bin/carddisp.pl?gene=RAB7A
EDNRA	Endothelin Receptor Type A	Protein Coding	52	GC04P147480	36.8689	https://www.genecards.org/cgi-bin/carddisp.pl?gene=EDNRA
IL1A	Interleukin 1 Alpha	Protein Coding	47	GC02M112773	36.844	https://www.genecards.org/cgi-bin/carddisp.pl?gene=IL1A
MTMR2	Myotubularin Related Protein 2	Protein Coding	48	GC11M097736	36.7409	https://www.genecards.org/cgi-bin/carddisp.pl?gene=MTMR2
TREX1	Three Prime Repair Exonuclease 1	Protein Coding	44	GC03P049774	36.734	https://www.genecards.org/cgi-bin/carddisp.pl?gene=TREX1
MIR132	MicroRNA 132	RNA Gene	23	GC17M002049	36.7211	https://www.genecards.org/cgi-bin/carddisp.pl?gene=MIR132
OTX2	Orthodenticle Homeobox 2	Protein Coding	48	GC14M056799	36.7017	https://www.genecards.org/cgi-bin/carddisp.pl?gene=OTX2
RERE	Arginine-Glutamic Acid Dipeptide Repeats	Protein Coding	44	GC01M008364	36.6993	https://www.genecards.org/cgi-bin/carddisp.pl?gene=RERE
SURF1	SURF1 Cytochrome C Oxidase Assembly Factor	Protein Coding	44	GC09M133351	36.6509	https://www.genecards.org/cgi-bin/carddisp.pl?gene=SURF1
ABCD1	ATP Binding Cassette Subfamily D Member 1	Protein Coding	49	GC0XP153724	36.5941	https://www.genecards.org/cgi-bin/carddisp.pl?gene=ABCD1
CDH23	Cadherin Related 23	Protein Coding	48	GC10P071396	36.5903	https://www.genecards.org/cgi-bin/carddisp.pl?gene=CDH23
ATXN3	Ataxin 3	Protein Coding	47	GC14M101946	36.5877	https://www.genecards.org/cgi-bin/carddisp.pl?gene=ATXN3
PRTN3	Proteinase 3	Protein Coding	48	GC19P000840	36.5708	https://www.genecards.org/cgi-bin/carddisp.pl?gene=PRTN3
STN1	STN1 Subunit Of CST Complex	Protein Coding	41	GC10M103865	36.5342	https://www.genecards.org/cgi-bin/carddisp.pl?gene=STN1
MMP3	Matrix Metallopeptidase 3	Protein Coding	53	GC11M102835	36.5067	https://www.genecards.org/cgi-bin/carddisp.pl?gene=MMP3
COL4A5	Collagen Type IV Alpha 5 Chain	Protein Coding	47	GC0XP108439	36.4908	https://www.genecards.org/cgi-bin/carddisp.pl?gene=COL4A5
LAMP2	Lysosomal Associated Membrane Protein 2	Protein Coding	46	GC0XM120426	36.4656	https://www.genecards.org/cgi-bin/carddisp.pl?gene=LAMP2
COASY	Coenzyme A Synthase	Protein Coding	48	GC17P042561	36.4592	https://www.genecards.org/cgi-bin/carddisp.pl?gene=COASY
MT-ND4	Mitochondrially Encoded NADH:Ubiquinone Oxidoreductase Core Subunit 4	Protein Coding	35	GCMTP010762	36.4578	https://www.genecards.org/cgi-bin/carddisp.pl?gene=MT-ND4
NBN	Nibrin	Protein Coding	50	GC08M089933	36.4525	https://www.genecards.org/cgi-bin/carddisp.pl?gene=NBN
GJC2	Gap Junction Protein Gamma 2	Protein Coding	43	GC01P229429	36.3613	https://www.genecards.org/cgi-bin/carddisp.pl?gene=GJC2
KMT2A	Lysine Methyltransferase 2A	Protein Coding	50	GC11P118436	36.3483	https://www.genecards.org/cgi-bin/carddisp.pl?gene=KMT2A
POLR1C	RNA Polymerase I And III Subunit C	Protein Coding	47	GC06P087985	36.3397	https://www.genecards.org/cgi-bin/carddisp.pl?gene=POLR1C
NIPBL	NIPBL Cohesin Loading Factor	Protein Coding	45	GC05P036876	36.3313	https://www.genecards.org/cgi-bin/carddisp.pl?gene=NIPBL
CDK5	Cyclin Dependent Kinase 5	Protein Coding	55	GC07M151053	36.292	https://www.genecards.org/cgi-bin/carddisp.pl?gene=CDK5
TEK	TEK Receptor Tyrosine Kinase	Protein Coding	54	GC09P027109	36.2748	https://www.genecards.org/cgi-bin/carddisp.pl?gene=TEK
IFIH1	Interferon Induced With Helicase C Domain 1	Protein Coding	50	GC02M162267	36.2172	https://www.genecards.org/cgi-bin/carddisp.pl?gene=IFIH1
MT-ND5	Mitochondrially Encoded NADH:Ubiquinone Oxidoreductase Core Subunit 5	Protein Coding	35	GCMTP012339	36.2068	https://www.genecards.org/cgi-bin/carddisp.pl?gene=MT-ND5
STXBP1	Syntaxin Binding Protein 1	Protein Coding	52	GC09P127594	36.2005	https://www.genecards.org/cgi-bin/carddisp.pl?gene=STXBP1
RNU4ATAC	RNA, U4atac Small Nuclear	RNA Gene	22	GC02P123249	36.1822	https://www.genecards.org/cgi-bin/carddisp.pl?gene=RNU4ATAC
MFSD2A	Major Facilitator Superfamily Domain Containing 2A	Protein Coding	43	GC01P039955	36.085	https://www.genecards.org/cgi-bin/carddisp.pl?gene=MFSD2A
LRRC56	Leucine Rich Repeat Containing 56	Protein Coding	37	GC11P000518	36.0592	https://www.genecards.org/cgi-bin/carddisp.pl?gene=LRRC56
AHI1	Abelson Helper Integration Site 1	Protein Coding	44	GC06M135283	36.0581	https://www.genecards.org/cgi-bin/carddisp.pl?gene=AHI1
NODAL	Nodal Growth Differentiation Factor	Protein Coding	46	GC10M070431	36.0523	https://www.genecards.org/cgi-bin/carddisp.pl?gene=NODAL
DCX	Doublecortin	Protein Coding	47	GC0XM111293	36.032	https://www.genecards.org/cgi-bin/carddisp.pl?gene=DCX
STX1A	Syntaxin 1A	Protein Coding	51	GC07M073700	36.0045	https://www.genecards.org/cgi-bin/carddisp.pl?gene=STX1A
HLA-DPB1	Major Histocompatibility Complex, Class II, DP Beta 1	Protein Coding	47	GC06P087776	35.9988	https://www.genecards.org/cgi-bin/carddisp.pl?gene=HLA-DPB1
KCNJ5	Potassium Inwardly Rectifying Channel Subfamily J Member 5	Protein Coding	50	GC11P128891	35.9772	https://www.genecards.org/cgi-bin/carddisp.pl?gene=KCNJ5
VDR	Vitamin D Receptor	Protein Coding	52	GC12M047841	35.977	https://www.genecards.org/cgi-bin/carddisp.pl?gene=VDR
PAFAH1B1	Platelet Activating Factor Acetylhydrolase 1b Regulatory Subunit 1	Protein Coding	48	GC17P002593	35.9669	https://www.genecards.org/cgi-bin/carddisp.pl?gene=PAFAH1B1
LPL	Lipoprotein Lipase	Protein Coding	52	GC08P019901	35.9345	https://www.genecards.org/cgi-bin/carddisp.pl?gene=LPL
MIR29C	MicroRNA 29c	RNA Gene	20	GC01M207802	35.9103	https://www.genecards.org/cgi-bin/carddisp.pl?gene=MIR29C
HK1	Hexokinase 1	Protein Coding	52	GC10P069269	35.9013	https://www.genecards.org/cgi-bin/carddisp.pl?gene=HK1
MMP1	Matrix Metallopeptidase 1	Protein Coding	54	GC11M102810	35.8039	https://www.genecards.org/cgi-bin/carddisp.pl?gene=MMP1
SETD2	SET Domain Containing 2, Histone Lysine Methyltransferase	Protein Coding	50	GC03M047033	35.7104	https://www.genecards.org/cgi-bin/carddisp.pl?gene=SETD2
GNAQ	G Protein Subunit Alpha Q	Protein Coding	51	GC09M077716	35.6675	https://www.genecards.org/cgi-bin/carddisp.pl?gene=GNAQ
ABCB4	ATP Binding Cassette Subfamily B Member 4	Protein Coding	50	GC07M087365	35.6281	https://www.genecards.org/cgi-bin/carddisp.pl?gene=ABCB4
ALG9	ALG9 Alpha-1,2-Mannosyltransferase	Protein Coding	45	GC11M112487	35.6158	https://www.genecards.org/cgi-bin/carddisp.pl?gene=ALG9
TP73	Tumor Protein P73	Protein Coding	48	GC01P003652	35.5959	https://www.genecards.org/cgi-bin/carddisp.pl?gene=TP73
C4A	Complement C4A (Rodgers Blood Group)	Protein Coding	46	GC06P087763	35.5258	https://www.genecards.org/cgi-bin/carddisp.pl?gene=C4A
F3	Coagulation Factor III, Tissue Factor	Protein Coding	48	GC01M094599	35.5155	https://www.genecards.org/cgi-bin/carddisp.pl?gene=F3
MIR210	MicroRNA 210	RNA Gene	23	GC11M003894	35.514	https://www.genecards.org/cgi-bin/carddisp.pl?gene=MIR210
SORL1	Sortilin Related Receptor 1	Protein Coding	48	GC11P121452	35.5024	https://www.genecards.org/cgi-bin/carddisp.pl?gene=SORL1
MT-ND2	Mitochondrially Encoded NADH:Ubiquinone Oxidoreductase Core Subunit 2	Protein Coding	36	GCMTP004472	35.468	https://www.genecards.org/cgi-bin/carddisp.pl?gene=MT-ND2
SST	Somatostatin	Protein Coding	43	GC03M187668	35.4179	https://www.genecards.org/cgi-bin/carddisp.pl?gene=SST
RAF1	Raf-1 Proto-Oncogene, Serine/Threonine Kinase	Protein Coding	57	GC03M012583	35.3933	https://www.genecards.org/cgi-bin/carddisp.pl?gene=RAF1
INSR	Insulin Receptor	Protein Coding	56	GC19M007112	35.3534	https://www.genecards.org/cgi-bin/carddisp.pl?gene=INSR
FGF8	Fibroblast Growth Factor 8	Protein Coding	50	GC10M101770	35.3418	https://www.genecards.org/cgi-bin/carddisp.pl?gene=FGF8
CDKL5	Cyclin Dependent Kinase Like 5	Protein Coding	45	GC0XP018425	35.3198	https://www.genecards.org/cgi-bin/carddisp.pl?gene=CDKL5
ABCC8	ATP Binding Cassette Subfamily C Member 8	Protein Coding	49	GC11M017392	35.2385	https://www.genecards.org/cgi-bin/carddisp.pl?gene=ABCC8
MIR144	MicroRNA 144	RNA Gene	21	GC17M044993	35.2368	https://www.genecards.org/cgi-bin/carddisp.pl?gene=MIR144
KARS1	Lysyl-TRNA Synthetase 1	Protein Coding	47	GC16M075774	35.2298	https://www.genecards.org/cgi-bin/carddisp.pl?gene=KARS1
GATA3	GATA Binding Protein 3	Protein Coding	51	GC10P008045	35.2058	https://www.genecards.org/cgi-bin/carddisp.pl?gene=GATA3
CSTB	Cystatin B	Protein Coding	50	GC21M043772	35.204	https://www.genecards.org/cgi-bin/carddisp.pl?gene=CSTB
ADAR	Adenosine Deaminase RNA Specific	Protein Coding	48	GC01M154582	35.1929	https://www.genecards.org/cgi-bin/carddisp.pl?gene=ADAR
CD40LG	CD40 Ligand	Protein Coding	52	GC0XP136649	35.1621	https://www.genecards.org/cgi-bin/carddisp.pl?gene=CD40LG
DSP	Desmoplakin	Protein Coding	53	GC06P007541	35.132	https://www.genecards.org/cgi-bin/carddisp.pl?gene=DSP
IL2RA	Interleukin 2 Receptor Subunit Alpha	Protein Coding	54	GC10M006010	35.0998	https://www.genecards.org/cgi-bin/carddisp.pl?gene=IL2RA
DCTN1	Dynactin Subunit 1	Protein Coding	49	GC02M074361	35.0985	https://www.genecards.org/cgi-bin/carddisp.pl?gene=DCTN1
TBC1D24	TBC1 Domain Family Member 24	Protein Coding	41	GC16P002475	35.0496	https://www.genecards.org/cgi-bin/carddisp.pl?gene=TBC1D24
ARID1A	AT-Rich Interaction Domain 1A	Protein Coding	47	GC01P026693	35.045	https://www.genecards.org/cgi-bin/carddisp.pl?gene=ARID1A
MIR29B1	MicroRNA 29b-1	RNA Gene	23	GC07M130877	35.0385	https://www.genecards.org/cgi-bin/carddisp.pl?gene=MIR29B1
DMBT1	Deleted In Malignant Brain Tumors 1	Protein Coding	43	GC10P122560	35.0281	https://www.genecards.org/cgi-bin/carddisp.pl?gene=DMBT1
RPE65	Retinoid Isomerohydrolase RPE65	Protein Coding	47	GC01M068428	34.9943	https://www.genecards.org/cgi-bin/carddisp.pl?gene=RPE65
FCGR2A	Fc Gamma Receptor IIa	Protein Coding	50	GC01P161505	34.9822	https://www.genecards.org/cgi-bin/carddisp.pl?gene=FCGR2A
LCAT	Lecithin-Cholesterol Acyltransferase	Protein Coding	50	GC16M067939	34.9753	https://www.genecards.org/cgi-bin/carddisp.pl?gene=LCAT
RPL36A-HNRNPH2	RPL36A-HNRNPH2 Readthrough	Protein Coding	18	GC0XP101390	34.9748	https://www.genecards.org/cgi-bin/carddisp.pl?gene=RPL36A-HNRNPH2
PHKA2	Phosphorylase Kinase Regulatory Subunit Alpha 2	Protein Coding	47	GC0XM018892	34.9575	https://www.genecards.org/cgi-bin/carddisp.pl?gene=PHKA2
TTC21B	Tetratricopeptide Repeat Domain 21B	Protein Coding	41	GC02M165905	34.9188	https://www.genecards.org/cgi-bin/carddisp.pl?gene=TTC21B
SERPINC1	Serpin Family C Member 1	Protein Coding	52	GC01M174593	34.9161	https://www.genecards.org/cgi-bin/carddisp.pl?gene=SERPINC1
VPS13B	Vacuolar Protein Sorting 13 Homolog B	Protein Coding	43	GC08P099011	34.8904	https://www.genecards.org/cgi-bin/carddisp.pl?gene=VPS13B
CSF3	Colony Stimulating Factor 3	Protein Coding	45	GC17P040015	34.8763	https://www.genecards.org/cgi-bin/carddisp.pl?gene=CSF3
ENPP1	Ectonucleotide Pyrophosphatase/Phosphodiesterase 1	Protein Coding	51	GC06P131808	34.876	https://www.genecards.org/cgi-bin/carddisp.pl?gene=ENPP1
GLUL	Glutamate-Ammonia Ligase	Protein Coding	51	GC01M182378	34.8597	https://www.genecards.org/cgi-bin/carddisp.pl?gene=GLUL
MT-CYB	Mitochondrially Encoded Cytochrome B	Protein Coding	33	GCMTP014749	34.8582	https://www.genecards.org/cgi-bin/carddisp.pl?gene=MT-CYB
B2M	Beta-2-Microglobulin	Protein Coding	52	GC15P044711	34.841	https://www.genecards.org/cgi-bin/carddisp.pl?gene=B2M
FOXP3	Forkhead Box P3	Protein Coding	49	GC0XM049250	34.8395	https://www.genecards.org/cgi-bin/carddisp.pl?gene=FOXP3
NF2	NF2, Moesin-Ezrin-Radixin Like (MERLIN) Tumor Suppressor	Protein Coding	50	GC22P029603	34.8	https://www.genecards.org/cgi-bin/carddisp.pl?gene=NF2
CDH2	Cadherin 2	Protein Coding	55	GC18M027950	34.7652	https://www.genecards.org/cgi-bin/carddisp.pl?gene=CDH2
NFE2L2	NFE2 Like BZIP Transcription Factor 2	Protein Coding	53	GC02M177227	34.7407	https://www.genecards.org/cgi-bin/carddisp.pl?gene=NFE2L2
ABCG2	ATP Binding Cassette Subfamily G Member 2 (Junior Blood Group)	Protein Coding	52	GC04M088090	34.7383	https://www.genecards.org/cgi-bin/carddisp.pl?gene=ABCG2
RAD21	RAD21 Cohesin Complex Component	Protein Coding	47	GC08M116846	34.7307	https://www.genecards.org/cgi-bin/carddisp.pl?gene=RAD21
BMP2	Bone Morphogenetic Protein 2	Protein Coding	51	GC20P006767	34.7122	https://www.genecards.org/cgi-bin/carddisp.pl?gene=BMP2
CXCL12	C-X-C Motif Chemokine Ligand 12	Protein Coding	46	GC10M044370	34.6814	https://www.genecards.org/cgi-bin/carddisp.pl?gene=CXCL12
BAX	BCL2 Associated X, Apoptosis Regulator	Protein Coding	52	GC19P048954	34.6542	https://www.genecards.org/cgi-bin/carddisp.pl?gene=BAX
KRIT1	KRIT1 Ankyrin Repeat Containing	Protein Coding	44	GC07M092198	34.6517	https://www.genecards.org/cgi-bin/carddisp.pl?gene=KRIT1
TYR	Tyrosinase	Protein Coding	53	GC11P089177	34.5515	https://www.genecards.org/cgi-bin/carddisp.pl?gene=TYR
MT-ND6	Mitochondrially Encoded NADH:Ubiquinone Oxidoreductase Core Subunit 6	Protein Coding	34	GCMTM014151	34.5333	https://www.genecards.org/cgi-bin/carddisp.pl?gene=MT-ND6
ICOSLG	Inducible T Cell Costimulator Ligand	Protein Coding	43	GC21M044222	34.4902	https://www.genecards.org/cgi-bin/carddisp.pl?gene=ICOSLG
CTC1	CST Telomere Replication Complex Component 1	Protein Coding	37	GC17M010631	34.4557	https://www.genecards.org/cgi-bin/carddisp.pl?gene=CTC1
IDUA	Alpha-L-Iduronidase	Protein Coding	48	GC04P000986	34.4451	https://www.genecards.org/cgi-bin/carddisp.pl?gene=IDUA
SFTPC	Surfactant Protein C	Protein Coding	44	GC08P022156	34.4167	https://www.genecards.org/cgi-bin/carddisp.pl?gene=SFTPC
NSD1	Nuclear Receptor Binding SET Domain Protein 1	Protein Coding	47	GC05P177522	34.4157	https://www.genecards.org/cgi-bin/carddisp.pl?gene=NSD1
GUCY2D	Guanylate Cyclase 2D, Retinal	Protein Coding	48	GC17P008002	34.3934	https://www.genecards.org/cgi-bin/carddisp.pl?gene=GUCY2D
ADIPOQ	Adiponectin, C1Q And Collagen Domain Containing	Protein Coding	48	GC03P186842	34.3822	https://www.genecards.org/cgi-bin/carddisp.pl?gene=ADIPOQ
CD274	CD274 Molecule	Protein Coding	47	GC09P005450	34.3538	https://www.genecards.org/cgi-bin/carddisp.pl?gene=CD274
PRKAG2	Protein Kinase AMP-Activated Non-Catalytic Subunit Gamma 2	Protein Coding	52	GC07M151556	34.3502	https://www.genecards.org/cgi-bin/carddisp.pl?gene=PRKAG2
GP1BA	Glycoprotein Ib Platelet Subunit Alpha	Protein Coding	50	GC17P004932	34.2934	https://www.genecards.org/cgi-bin/carddisp.pl?gene=GP1BA
COL7A1	Collagen Type VII Alpha 1 Chain	Protein Coding	47	GC03M048564	34.2906	https://www.genecards.org/cgi-bin/carddisp.pl?gene=COL7A1
ERCC1	ERCC Excision Repair 1, Endonuclease Non-Catalytic Subunit	Protein Coding	48	GC19M068005	34.2881	https://www.genecards.org/cgi-bin/carddisp.pl?gene=ERCC1
PEX6	Peroxisomal Biogenesis Factor 6	Protein Coding	45	GC06M042963	34.2711	https://www.genecards.org/cgi-bin/carddisp.pl?gene=PEX6
CASR	Calcium Sensing Receptor	Protein Coding	53	GC03P122183	34.2688	https://www.genecards.org/cgi-bin/carddisp.pl?gene=CASR
AQP4	Aquaporin 4	Protein Coding	50	GC18M026852	34.2566	https://www.genecards.org/cgi-bin/carddisp.pl?gene=AQP4
IGF1R	Insulin Like Growth Factor 1 Receptor	Protein Coding	57	GC15P098648	34.25	https://www.genecards.org/cgi-bin/carddisp.pl?gene=IGF1R
MIR25	MicroRNA 25	RNA Gene	22	GC07M100093	34.2428	https://www.genecards.org/cgi-bin/carddisp.pl?gene=MIR25
LRP1	LDL Receptor Related Protein 1	Protein Coding	50	GC12P057128	34.24	https://www.genecards.org/cgi-bin/carddisp.pl?gene=LRP1
BCS1L	BCS1 Homolog, Ubiquinol-Cytochrome C Reductase Complex Chaperone	Protein Coding	47	GC02P218658	34.225	https://www.genecards.org/cgi-bin/carddisp.pl?gene=BCS1L
CDKN1C	Cyclin Dependent Kinase Inhibitor 1C	Protein Coding	47	GC11M004031	34.1889	https://www.genecards.org/cgi-bin/carddisp.pl?gene=CDKN1C
MED12	Mediator Complex Subunit 12	Protein Coding	45	GC0XP071118	34.138	https://www.genecards.org/cgi-bin/carddisp.pl?gene=MED12
TUBB4A	Tubulin Beta 4A Class IVa	Protein Coding	50	GC19M006496	34.1217	https://www.genecards.org/cgi-bin/carddisp.pl?gene=TUBB4A
MT-CO1	Mitochondrially Encoded Cytochrome C Oxidase I	Protein Coding	34	GCMTP005906	34.0908	https://www.genecards.org/cgi-bin/carddisp.pl?gene=MT-CO1
GLE1	GLE1 RNA Export Mediator	Protein Coding	44	GC09P128504	34.0752	https://www.genecards.org/cgi-bin/carddisp.pl?gene=GLE1
GLI3	GLI Family Zinc Finger 3	Protein Coding	51	GC07M041960	34.0471	https://www.genecards.org/cgi-bin/carddisp.pl?gene=GLI3
ERBB4	Erb-B2 Receptor Tyrosine Kinase 4	Protein Coding	57	GC02M211375	34.0362	https://www.genecards.org/cgi-bin/carddisp.pl?gene=ERBB4
SLC20A2	Solute Carrier Family 20 Member 2	Protein Coding	49	GC08M042416	34.0277	https://www.genecards.org/cgi-bin/carddisp.pl?gene=SLC20A2
TSEN54	TRNA Splicing Endonuclease Subunit 54	Protein Coding	41	GC17P075515	34.009	https://www.genecards.org/cgi-bin/carddisp.pl?gene=TSEN54
C3	Complement C3	Protein Coding	52	GC19M006677	33.9659	https://www.genecards.org/cgi-bin/carddisp.pl?gene=C3
TG	Thyroglobulin	Protein Coding	47	GC08P132866	33.9384	https://www.genecards.org/cgi-bin/carddisp.pl?gene=TG
KNG1	Kininogen 1	Protein Coding	50	GC03P186717	33.8726	https://www.genecards.org/cgi-bin/carddisp.pl?gene=KNG1
DNAJC6	DnaJ Heat Shock Protein Family (Hsp40) Member C6	Protein Coding	44	GC01P065248	33.8059	https://www.genecards.org/cgi-bin/carddisp.pl?gene=DNAJC6
MYLK	Myosin Light Chain Kinase	Protein Coding	54	GC03M123610	33.7845	https://www.genecards.org/cgi-bin/carddisp.pl?gene=MYLK
YARS1	Tyrosyl-TRNA Synthetase 1	Protein Coding	45	GC01M032776	33.7626	https://www.genecards.org/cgi-bin/carddisp.pl?gene=YARS1
PRKCSH	Protein Kinase C Substrate 80K-H	Protein Coding	47	GC19P011435	33.7205	https://www.genecards.org/cgi-bin/carddisp.pl?gene=PRKCSH
TBX1	T-Box Transcription Factor 1	Protein Coding	44	GC22P039738	33.6911	https://www.genecards.org/cgi-bin/carddisp.pl?gene=TBX1
SUFU	SUFU Negative Regulator Of Hedgehog Signaling	Protein Coding	45	GC10P102503	33.6505	https://www.genecards.org/cgi-bin/carddisp.pl?gene=SUFU
TMEM106B	Transmembrane Protein 106B	Protein Coding	41	GC07P012229	33.6469	https://www.genecards.org/cgi-bin/carddisp.pl?gene=TMEM106B
NEFH	Neurofilament Heavy Chain	Protein Coding	47	GC22P029480	33.6163	https://www.genecards.org/cgi-bin/carddisp.pl?gene=NEFH
RPGRIP1L	RPGRIP1 Like	Protein Coding	42	GC16M053597	33.6061	https://www.genecards.org/cgi-bin/carddisp.pl?gene=RPGRIP1L
CALCA	Calcitonin Related Polypeptide Alpha	Protein Coding	48	GC11M014945	33.6025	https://www.genecards.org/cgi-bin/carddisp.pl?gene=CALCA
TOR1A	Torsin Family 1 Member A	Protein Coding	48	GC09M129812	33.58	https://www.genecards.org/cgi-bin/carddisp.pl?gene=TOR1A
SETX	Senataxin	Protein Coding	43	GC09M132261	33.5722	https://www.genecards.org/cgi-bin/carddisp.pl?gene=SETX
KCNJ10	Potassium Inwardly Rectifying Channel Subfamily J Member 10	Protein Coding	48	GC01M159998	33.5192	https://www.genecards.org/cgi-bin/carddisp.pl?gene=KCNJ10
STAT4	Signal Transducer And Activator Of Transcription 4	Protein Coding	50	GC02M191029	33.4895	https://www.genecards.org/cgi-bin/carddisp.pl?gene=STAT4
FZD4	Frizzled Class Receptor 4	Protein Coding	53	GC11M086945	33.4731	https://www.genecards.org/cgi-bin/carddisp.pl?gene=FZD4
CDKN1B	Cyclin Dependent Kinase Inhibitor 1B	Protein Coding	50	GC12P022586	33.4701	https://www.genecards.org/cgi-bin/carddisp.pl?gene=CDKN1B
NOTCH2	Notch Receptor 2	Protein Coding	54	GC01M119911	33.4553	https://www.genecards.org/cgi-bin/carddisp.pl?gene=NOTCH2
DRD2	Dopamine Receptor D2	Protein Coding	52	GC11M113409	33.4515	https://www.genecards.org/cgi-bin/carddisp.pl?gene=DRD2
HNRNPA2B1	Heterogeneous Nuclear Ribonucleoprotein A2/B1	Protein Coding	48	GC07M026174	33.443	https://www.genecards.org/cgi-bin/carddisp.pl?gene=HNRNPA2B1
TYMP	Thymidine Phosphorylase	Protein Coding	50	GC22M050525	33.4377	https://www.genecards.org/cgi-bin/carddisp.pl?gene=TYMP
GUSB	Glucuronidase Beta	Protein Coding	50	GC07M065960	33.3943	https://www.genecards.org/cgi-bin/carddisp.pl?gene=GUSB
MAP1B	Microtubule Associated Protein 1B	Protein Coding	47	GC05P072107	33.394	https://www.genecards.org/cgi-bin/carddisp.pl?gene=MAP1B
IKBKG	Inhibitor Of Nuclear Factor Kappa B Kinase Regulatory Subunit Gamma	Protein Coding	51	GC0XP154541	33.3609	https://www.genecards.org/cgi-bin/carddisp.pl?gene=IKBKG
CNTNAP1	Contactin Associated Protein 1	Protein Coding	45	GC17P042682	33.3574	https://www.genecards.org/cgi-bin/carddisp.pl?gene=CNTNAP1
IFNGR1	Interferon Gamma Receptor 1	Protein Coding	53	GC06M137197	33.35	https://www.genecards.org/cgi-bin/carddisp.pl?gene=IFNGR1
PLEKHG5	Pleckstrin Homology And RhoGEF Domain Containing G5	Protein Coding	43	GC01M006466	33.3474	https://www.genecards.org/cgi-bin/carddisp.pl?gene=PLEKHG5
VCAM1	Vascular Cell Adhesion Molecule 1	Protein Coding	48	GC01P100719	33.3336	https://www.genecards.org/cgi-bin/carddisp.pl?gene=VCAM1
CYP27A1	Cytochrome P450 Family 27 Subfamily A Member 1	Protein Coding	49	GC02P218781	33.3291	https://www.genecards.org/cgi-bin/carddisp.pl?gene=CYP27A1
MIR93	MicroRNA 93	RNA Gene	23	GC07M102066	33.302	https://www.genecards.org/cgi-bin/carddisp.pl?gene=MIR93
EPCAM	Epithelial Cell Adhesion Molecule	Protein Coding	51	GC02P047345	33.2735	https://www.genecards.org/cgi-bin/carddisp.pl?gene=EPCAM
DNMT3A	DNA Methyltransferase 3 Alpha	Protein Coding	54	GC02M025228	33.2644	https://www.genecards.org/cgi-bin/carddisp.pl?gene=DNMT3A
COL11A1	Collagen Type XI Alpha 1 Chain	Protein Coding	45	GC01M102876	33.2375	https://www.genecards.org/cgi-bin/carddisp.pl?gene=COL11A1
HNRNPUL2-BSCL2	HNRNPUL2-BSCL2 Readthrough (NMD Candidate)	RNA Gene	17	GC11M096934	33.1891	https://www.genecards.org/cgi-bin/carddisp.pl?gene=HNRNPUL2-BSCL2
CDKN1A	Cyclin Dependent Kinase Inhibitor 1A	Protein Coding	51	GC06P087904	33.1287	https://www.genecards.org/cgi-bin/carddisp.pl?gene=CDKN1A
CX3CR1	C-X3-C Motif Chemokine Receptor 1	Protein Coding	45	GC03M039279	33.1235	https://www.genecards.org/cgi-bin/carddisp.pl?gene=CX3CR1
GATA1	GATA Binding Protein 1	Protein Coding	49	GC0XP048786	33.1209	https://www.genecards.org/cgi-bin/carddisp.pl?gene=GATA1
HARS1	Histidyl-TRNA Synthetase 1	Protein Coding	47	GC05M140673	33.117	https://www.genecards.org/cgi-bin/carddisp.pl?gene=HARS1
MYH6	Myosin Heavy Chain 6	Protein Coding	48	GC14M023381	33.1124	https://www.genecards.org/cgi-bin/carddisp.pl?gene=MYH6
HTR2A	5-Hydroxytryptamine Receptor 2A	Protein Coding	51	GC13M046831	33.0816	https://www.genecards.org/cgi-bin/carddisp.pl?gene=HTR2A
TBP	TATA-Box Binding Protein	Protein Coding	51	GC06P170554	33.0805	https://www.genecards.org/cgi-bin/carddisp.pl?gene=TBP
CDKN2B	Cyclin Dependent Kinase Inhibitor 2B	Protein Coding	49	GC09M022002	33.0579	https://www.genecards.org/cgi-bin/carddisp.pl?gene=CDKN2B
SPTLC1	Serine Palmitoyltransferase Long Chain Base Subunit 1	Protein Coding	48	GC09M095298	33.0478	https://www.genecards.org/cgi-bin/carddisp.pl?gene=SPTLC1
SMAD2	SMAD Family Member 2	Protein Coding	53	GC18M047809	33.0474	https://www.genecards.org/cgi-bin/carddisp.pl?gene=SMAD2
PMM2	Phosphomannomutase 2	Protein Coding	49	GC16P008788	33.0387	https://www.genecards.org/cgi-bin/carddisp.pl?gene=PMM2
GNE	Glucosamine (UDP-N-Acetyl)-2-Epimerase/N-Acetylmannosamine Kinase	Protein Coding	44	GC09M036214	33.0029	https://www.genecards.org/cgi-bin/carddisp.pl?gene=GNE
ELOVL4	ELOVL Fatty Acid Elongase 4	Protein Coding	48	GC06M079914	32.9656	https://www.genecards.org/cgi-bin/carddisp.pl?gene=ELOVL4
FBLN5	Fibulin 5	Protein Coding	50	GC14M091869	32.9611	https://www.genecards.org/cgi-bin/carddisp.pl?gene=FBLN5
SPTAN1	Spectrin Alpha, Non-Erythrocytic 1	Protein Coding	50	GC09P128552	32.9579	https://www.genecards.org/cgi-bin/carddisp.pl?gene=SPTAN1
ABCA3	ATP Binding Cassette Subfamily A Member 3	Protein Coding	51	GC16M002275	32.9421	https://www.genecards.org/cgi-bin/carddisp.pl?gene=ABCA3
SOS1	SOS Ras/Rac Guanine Nucleotide Exchange Factor 1	Protein Coding	51	GC02M039043	32.9394	https://www.genecards.org/cgi-bin/carddisp.pl?gene=SOS1
AIFM1	Apoptosis Inducing Factor Mitochondria Associated 1	Protein Coding	51	GC0XM130129	32.9152	https://www.genecards.org/cgi-bin/carddisp.pl?gene=AIFM1
ITGB3	Integrin Subunit Beta 3	Protein Coding	55	GC17P058846	32.9019	https://www.genecards.org/cgi-bin/carddisp.pl?gene=ITGB3
MIF	Macrophage Migration Inhibitory Factor	Protein Coding	50	GC22P023894	32.8923	https://www.genecards.org/cgi-bin/carddisp.pl?gene=MIF
USH2A	Usherin	Protein Coding	42	GC01M215622	32.8897	https://www.genecards.org/cgi-bin/carddisp.pl?gene=USH2A
SMO	Smoothened, Frizzled Class Receptor	Protein Coding	52	GC07P132235	32.8784	https://www.genecards.org/cgi-bin/carddisp.pl?gene=SMO
MYH9	Myosin Heavy Chain 9	Protein Coding	51	GC22M036281	32.8202	https://www.genecards.org/cgi-bin/carddisp.pl?gene=MYH9
RELA	RELA Proto-Oncogene, NF-KB Subunit	Protein Coding	54	GC11M065653	32.8134	https://www.genecards.org/cgi-bin/carddisp.pl?gene=RELA
SLC2A10	Solute Carrier Family 2 Member 10	Protein Coding	46	GC20P046709	32.7855	https://www.genecards.org/cgi-bin/carddisp.pl?gene=SLC2A10
NCAM1	Neural Cell Adhesion Molecule 1	Protein Coding	51	GC11P112961	32.78	https://www.genecards.org/cgi-bin/carddisp.pl?gene=NCAM1
XIAP	X-Linked Inhibitor Of Apoptosis	Protein Coding	54	GC0XP123859	32.7781	https://www.genecards.org/cgi-bin/carddisp.pl?gene=XIAP
CNGB3	Cyclic Nucleotide Gated Channel Subunit Beta 3	Protein Coding	44	GC08M086553	32.7752	https://www.genecards.org/cgi-bin/carddisp.pl?gene=CNGB3
CCL5	C-C Motif Chemokine Ligand 5	Protein Coding	46	GC17M035871	32.7451	https://www.genecards.org/cgi-bin/carddisp.pl?gene=CCL5
MT-ND3	Mitochondrially Encoded NADH:Ubiquinone Oxidoreductase Core Subunit 3	Protein Coding	35	GCMTP010061	32.7284	https://www.genecards.org/cgi-bin/carddisp.pl?gene=MT-ND3
MIR200B	MicroRNA 200b	RNA Gene	23	GC01P001167	32.7038	https://www.genecards.org/cgi-bin/carddisp.pl?gene=MIR200B
NOS1	Nitric Oxide Synthase 1	Protein Coding	51	GC12M117208	32.6935	https://www.genecards.org/cgi-bin/carddisp.pl?gene=NOS1
MIR182	MicroRNA 182	RNA Gene	23	GC07M129770	32.6902	https://www.genecards.org/cgi-bin/carddisp.pl?gene=MIR182
VEGFC	Vascular Endothelial Growth Factor C	Protein Coding	50	GC04M176683	32.6582	https://www.genecards.org/cgi-bin/carddisp.pl?gene=VEGFC
DARS2	Aspartyl-TRNA Synthetase 2, Mitochondrial	Protein Coding	44	GC01P173824	32.6232	https://www.genecards.org/cgi-bin/carddisp.pl?gene=DARS2
CACNA1C	Calcium Voltage-Gated Channel Subunit Alpha1 C	Protein Coding	52	GC12P001970	32.5919	https://www.genecards.org/cgi-bin/carddisp.pl?gene=CACNA1C
CCM2	CCM2 Scaffold Protein	Protein Coding	45	GC07P044999	32.4966	https://www.genecards.org/cgi-bin/carddisp.pl?gene=CCM2
MAPK8IP3	Mitogen-Activated Protein Kinase 8 Interacting Protein 3	Protein Coding	43	GC16P001706	32.4866	https://www.genecards.org/cgi-bin/carddisp.pl?gene=MAPK8IP3
ZFYVE26	Zinc Finger FYVE-Type Containing 26	Protein Coding	41	GC14M067727	32.4863	https://www.genecards.org/cgi-bin/carddisp.pl?gene=ZFYVE26
SEC63	SEC63 Homolog, Protein Translocation Regulator	Protein Coding	45	GC06M107867	32.4746	https://www.genecards.org/cgi-bin/carddisp.pl?gene=SEC63
CDK4	Cyclin Dependent Kinase 4	Protein Coding	56	GC12M057752	32.3957	https://www.genecards.org/cgi-bin/carddisp.pl?gene=CDK4
LOC107133510	Origin Of Replication At HBB	Biological Region	4	GC11P005222	32.3699	https://www.genecards.org/cgi-bin/carddisp.pl?gene=LOC107133510
TWNK	Twinkle MtDNA Helicase	Protein Coding	43	GC10P100993	32.3634	https://www.genecards.org/cgi-bin/carddisp.pl?gene=TWNK
RBP4	Retinol Binding Protein 4	Protein Coding	48	GC10M093591	32.3291	https://www.genecards.org/cgi-bin/carddisp.pl?gene=RBP4
ATP1A3	ATPase Na+/K+ Transporting Subunit Alpha 3	Protein Coding	51	GC19M041966	32.3209	https://www.genecards.org/cgi-bin/carddisp.pl?gene=ATP1A3
MIR19A	MicroRNA 19a	RNA Gene	23	GC13P091566	32.3077	https://www.genecards.org/cgi-bin/carddisp.pl?gene=MIR19A
RAD51	RAD51 Recombinase	Protein Coding	54	GC15P040694	32.2922	https://www.genecards.org/cgi-bin/carddisp.pl?gene=RAD51
MIR200A	MicroRNA 200a	RNA Gene	22	GC01P004110	32.2294	https://www.genecards.org/cgi-bin/carddisp.pl?gene=MIR200A
CLCN6	Chloride Voltage-Gated Channel 6	Protein Coding	46	GC01P011806	32.2148	https://www.genecards.org/cgi-bin/carddisp.pl?gene=CLCN6
ALMS1	ALMS1 Centrosome And Basal Body Associated Protein	Protein Coding	44	GC02P073385	32.2068	https://www.genecards.org/cgi-bin/carddisp.pl?gene=ALMS1
NCF4	Neutrophil Cytosolic Factor 4	Protein Coding	50	GC22P036860	32.1641	https://www.genecards.org/cgi-bin/carddisp.pl?gene=NCF4
FOXC1	Forkhead Box C1	Protein Coding	44	GC06P001610	32.152	https://www.genecards.org/cgi-bin/carddisp.pl?gene=FOXC1
MIR107	MicroRNA 107	RNA Gene	22	GC10M089600	32.1466	https://www.genecards.org/cgi-bin/carddisp.pl?gene=MIR107
IRF1	Interferon Regulatory Factor 1	Protein Coding	49	GC05M132440	32.1459	https://www.genecards.org/cgi-bin/carddisp.pl?gene=IRF1
ARX	Aristaless Related Homeobox	Protein Coding	45	GC0XM025003	32.1436	https://www.genecards.org/cgi-bin/carddisp.pl?gene=ARX
NPHP3	Nephrocystin 3	Protein Coding	41	GC03M132683	32.1084	https://www.genecards.org/cgi-bin/carddisp.pl?gene=NPHP3
NDUFS4	NADH:Ubiquinone Oxidoreductase Subunit S4	Protein Coding	45	GC05P053560	32.0831	https://www.genecards.org/cgi-bin/carddisp.pl?gene=NDUFS4
TP63	Tumor Protein P63	Protein Coding	50	GC03P189598	32.0673	https://www.genecards.org/cgi-bin/carddisp.pl?gene=TP63
BBS1	Bardet-Biedl Syndrome 1	Protein Coding	40	GC11P070534	32.019	https://www.genecards.org/cgi-bin/carddisp.pl?gene=BBS1
PTPRC	Protein Tyrosine Phosphatase Receptor Type C	Protein Coding	54	GC01P198607	31.9993	https://www.genecards.org/cgi-bin/carddisp.pl?gene=PTPRC
CLCN3	Chloride Voltage-Gated Channel 3	Protein Coding	47	GC04P169612	31.9974	https://www.genecards.org/cgi-bin/carddisp.pl?gene=CLCN3
IL12A	Interleukin 12A	Protein Coding	46	GC03P159988	31.99	https://www.genecards.org/cgi-bin/carddisp.pl?gene=IL12A
CD40	CD40 Molecule	Protein Coding	52	GC20P046118	31.9852	https://www.genecards.org/cgi-bin/carddisp.pl?gene=CD40
TBCD	Tubulin Folding Cofactor D	Protein Coding	43	GC17P082752	31.9533	https://www.genecards.org/cgi-bin/carddisp.pl?gene=TBCD
MIR141	MicroRNA 141	RNA Gene	23	GC12P022385	31.9419	https://www.genecards.org/cgi-bin/carddisp.pl?gene=MIR141
GAPDH	Glyceraldehyde-3-Phosphate Dehydrogenase	Protein Coding	52	GC12P022355	31.8912	https://www.genecards.org/cgi-bin/carddisp.pl?gene=GAPDH
EPO	Erythropoietin	Protein Coding	47	GC07P100720	31.8873	https://www.genecards.org/cgi-bin/carddisp.pl?gene=EPO
SLC18A2	Solute Carrier Family 18 Member A2	Protein Coding	49	GC10P117241	31.8744	https://www.genecards.org/cgi-bin/carddisp.pl?gene=SLC18A2
DES	Desmin	Protein Coding	51	GC02P219418	31.8531	https://www.genecards.org/cgi-bin/carddisp.pl?gene=DES
KRT5	Keratin 5	Protein Coding	48	GC12M052514	31.8294	https://www.genecards.org/cgi-bin/carddisp.pl?gene=KRT5
TUBB2A	Tubulin Beta 2A Class IIa	Protein Coding	49	GC06M003153	31.7948	https://www.genecards.org/cgi-bin/carddisp.pl?gene=TUBB2A
EXOSC3	Exosome Component 3	Protein Coding	45	GC09M037772	31.7604	https://www.genecards.org/cgi-bin/carddisp.pl?gene=EXOSC3
CPT2	Carnitine Palmitoyltransferase 2	Protein Coding	52	GC01P053196	31.7415	https://www.genecards.org/cgi-bin/carddisp.pl?gene=CPT2
EPM2A	EPM2A Glucan Phosphatase, Laforin	Protein Coding	45	GC06M145382	31.7337	https://www.genecards.org/cgi-bin/carddisp.pl?gene=EPM2A
JUN	Jun Proto-Oncogene, AP-1 Transcription Factor Subunit	Protein Coding	50	GC01M058780	31.7055	https://www.genecards.org/cgi-bin/carddisp.pl?gene=JUN
CFAP410	Cilia And Flagella Associated Protein 410	Protein Coding	37	GC21M044330	31.6974	https://www.genecards.org/cgi-bin/carddisp.pl?gene=CFAP410
PHYH	Phytanoyl-CoA 2-Hydroxylase	Protein Coding	48	GC10M013277	31.6944	https://www.genecards.org/cgi-bin/carddisp.pl?gene=PHYH
EIF2AK3	Eukaryotic Translation Initiation Factor 2 Alpha Kinase 3	Protein Coding	51	GC02M088556	31.6909	https://www.genecards.org/cgi-bin/carddisp.pl?gene=EIF2AK3
ANXA11	Annexin A11	Protein Coding	46	GC10M080150	31.6876	https://www.genecards.org/cgi-bin/carddisp.pl?gene=ANXA11
BCL11A	BAF Chromatin Remodeling Complex Subunit BCL11A	Protein Coding	45	GC02M060451	31.6797	https://www.genecards.org/cgi-bin/carddisp.pl?gene=BCL11A
CXCL10	C-X-C Motif Chemokine Ligand 10	Protein Coding	47	GC04M076021	31.6769	https://www.genecards.org/cgi-bin/carddisp.pl?gene=CXCL10
SAG	S-Antigen Visual Arrestin	Protein Coding	47	GC02P233400	31.6638	https://www.genecards.org/cgi-bin/carddisp.pl?gene=SAG
CD8A	CD8a Molecule	Protein Coding	50	GC02M086784	31.6408	https://www.genecards.org/cgi-bin/carddisp.pl?gene=CD8A
SHOC2	SHOC2 Leucine Rich Repeat Scaffold Protein	Protein Coding	43	GC10P110919	31.5761	https://www.genecards.org/cgi-bin/carddisp.pl?gene=SHOC2
PIK3R2	Phosphoinositide-3-Kinase Regulatory Subunit 2	Protein Coding	52	GC19P018153	31.5652	https://www.genecards.org/cgi-bin/carddisp.pl?gene=PIK3R2
TMEM216	Transmembrane Protein 216	Protein Coding	39	GC11P061391	31.5442	https://www.genecards.org/cgi-bin/carddisp.pl?gene=TMEM216
SELE	Selectin E	Protein Coding	48	GC01M169722	31.5401	https://www.genecards.org/cgi-bin/carddisp.pl?gene=SELE
CLU	Clusterin	Protein Coding	50	GC08M027596	31.5379	https://www.genecards.org/cgi-bin/carddisp.pl?gene=CLU
MIR499A	MicroRNA 499a	RNA Gene	23	GC20P034990	31.5253	https://www.genecards.org/cgi-bin/carddisp.pl?gene=MIR499A
RUNX2	RUNX Family Transcription Factor 2	Protein Coding	49	GC06P088004	31.4928	https://www.genecards.org/cgi-bin/carddisp.pl?gene=RUNX2
GM2A	Ganglioside GM2 Activator	Protein Coding	45	GC05P151212	31.4847	https://www.genecards.org/cgi-bin/carddisp.pl?gene=GM2A
SPATA5	Spermatogenesis Associated 5	Protein Coding	45	GC04P122923	31.4642	https://www.genecards.org/cgi-bin/carddisp.pl?gene=SPATA5
RLBP1	Retinaldehyde Binding Protein 1	Protein Coding	47	GC15M089209	31.4528	https://www.genecards.org/cgi-bin/carddisp.pl?gene=RLBP1
ANGPT2	Angiopoietin 2	Protein Coding	50	GC08M006499	31.4519	https://www.genecards.org/cgi-bin/carddisp.pl?gene=ANGPT2
ACTA1	Actin Alpha 1, Skeletal Muscle	Protein Coding	51	GC01M229584	31.4336	https://www.genecards.org/cgi-bin/carddisp.pl?gene=ACTA1
PDCD10	Programmed Cell Death 10	Protein Coding	44	GC03M167683	31.4206	https://www.genecards.org/cgi-bin/carddisp.pl?gene=PDCD10
SELP	Selectin P	Protein Coding	48	GC01M169558	31.4082	https://www.genecards.org/cgi-bin/carddisp.pl?gene=SELP
SLC1A2	Solute Carrier Family 1 Member 2	Protein Coding	52	GC11M035267	31.4079	https://www.genecards.org/cgi-bin/carddisp.pl?gene=SLC1A2
PITX2	Paired Like Homeodomain 2	Protein Coding	48	GC04M110617	31.3741	https://www.genecards.org/cgi-bin/carddisp.pl?gene=PITX2
CRYAB	Crystallin Alpha B	Protein Coding	48	GC11M111908	31.3605	https://www.genecards.org/cgi-bin/carddisp.pl?gene=CRYAB
FGF23	Fibroblast Growth Factor 23	Protein Coding	48	GC12M004368	31.3422	https://www.genecards.org/cgi-bin/carddisp.pl?gene=FGF23
OPA1	OPA1 Mitochondrial Dynamin Like GTPase	Protein Coding	47	GC03P193594	31.325	https://www.genecards.org/cgi-bin/carddisp.pl?gene=OPA1
ADA	Adenosine Deaminase	Protein Coding	54	GC20M044620	31.318	https://www.genecards.org/cgi-bin/carddisp.pl?gene=ADA
RPS27A	Ribosomal Protein S27a	Protein Coding	44	GC02P055231	31.265	https://www.genecards.org/cgi-bin/carddisp.pl?gene=RPS27A
WAS	WASP Actin Nucleation Promoting Factor	Protein Coding	50	GC0XP048676	31.2643	https://www.genecards.org/cgi-bin/carddisp.pl?gene=WAS
AGER	Advanced Glycosylation End-Product Specific Receptor	Protein Coding	49	GC06M032180	31.249	https://www.genecards.org/cgi-bin/carddisp.pl?gene=AGER
MEF2C	Myocyte Enhancer Factor 2C	Protein Coding	51	GC05M088718	31.2475	https://www.genecards.org/cgi-bin/carddisp.pl?gene=MEF2C
TBR1	T-Box Brain Transcription Factor 1	Protein Coding	43	GC02P161416	31.2364	https://www.genecards.org/cgi-bin/carddisp.pl?gene=TBR1
CDK6	Cyclin Dependent Kinase 6	Protein Coding	55	GC07M092604	31.2344	https://www.genecards.org/cgi-bin/carddisp.pl?gene=CDK6
EPHB2	EPH Receptor B2	Protein Coding	55	GC01P022710	31.2332	https://www.genecards.org/cgi-bin/carddisp.pl?gene=EPHB2
WDR81	WD Repeat Domain 81	Protein Coding	40	GC17P001716	31.2245	https://www.genecards.org/cgi-bin/carddisp.pl?gene=WDR81
TERC	Telomerase RNA Component	RNA Gene	31	GC03M169765	31.2185	https://www.genecards.org/cgi-bin/carddisp.pl?gene=TERC
GLI2	GLI Family Zinc Finger 2	Protein Coding	51	GC02P120735	31.2152	https://www.genecards.org/cgi-bin/carddisp.pl?gene=GLI2
SNRPB	Small Nuclear Ribonucleoprotein Polypeptides B And B1	Protein Coding	45	GC20M002461	31.159	https://www.genecards.org/cgi-bin/carddisp.pl?gene=SNRPB
CYP1B1	Cytochrome P450 Family 1 Subfamily B Member 1	Protein Coding	50	GC02M038066	31.1523	https://www.genecards.org/cgi-bin/carddisp.pl?gene=CYP1B1
GRIN1	Glutamate Ionotropic Receptor NMDA Type Subunit 1	Protein Coding	54	GC09P137146	31.1417	https://www.genecards.org/cgi-bin/carddisp.pl?gene=GRIN1
KIF5C	Kinesin Family Member 5C	Protein Coding	44	GC02P148875	31.1271	https://www.genecards.org/cgi-bin/carddisp.pl?gene=KIF5C
SDHA	Succinate Dehydrogenase Complex Flavoprotein Subunit A	Protein Coding	50	GC05P000208	31.1218	https://www.genecards.org/cgi-bin/carddisp.pl?gene=SDHA
MAPK14	Mitogen-Activated Protein Kinase 14	Protein Coding	54	GC06P087896	31.1116	https://www.genecards.org/cgi-bin/carddisp.pl?gene=MAPK14
ABCA7	ATP Binding Cassette Subfamily A Member 7	Protein Coding	47	GC19P003242	31.0808	https://www.genecards.org/cgi-bin/carddisp.pl?gene=ABCA7
VIM	Vimentin	Protein Coding	53	GC10P017227	31.0606	https://www.genecards.org/cgi-bin/carddisp.pl?gene=VIM
COL18A1	Collagen Type XVIII Alpha 1 Chain	Protein Coding	49	GC21P045405	31.0494	https://www.genecards.org/cgi-bin/carddisp.pl?gene=COL18A1
MBL2	Mannose Binding Lectin 2	Protein Coding	49	GC10M052760	30.9795	https://www.genecards.org/cgi-bin/carddisp.pl?gene=MBL2
FOS	Fos Proto-Oncogene, AP-1 Transcription Factor Subunit	Protein Coding	52	GC14P075278	30.9648	https://www.genecards.org/cgi-bin/carddisp.pl?gene=FOS
TFRC	Transferrin Receptor	Protein Coding	54	GC03M196031	30.9274	https://www.genecards.org/cgi-bin/carddisp.pl?gene=TFRC
LOX	Lysyl Oxidase	Protein Coding	50	GC05M122063	30.9054	https://www.genecards.org/cgi-bin/carddisp.pl?gene=LOX
CHCHD10	Coiled-Coil-Helix-Coiled-Coil-Helix Domain Containing 10	Protein Coding	41	GC22M023765	30.8992	https://www.genecards.org/cgi-bin/carddisp.pl?gene=CHCHD10
LPA	Lipoprotein(A)	Protein Coding	41	GC06M160531	30.8985	https://www.genecards.org/cgi-bin/carddisp.pl?gene=LPA
ITGA3	Integrin Subunit Alpha 3	Protein Coding	51	GC17P050055	30.8963	https://www.genecards.org/cgi-bin/carddisp.pl?gene=ITGA3
MITF	Melanocyte Inducing Transcription Factor	Protein Coding	50	GC03P069788	30.8902	https://www.genecards.org/cgi-bin/carddisp.pl?gene=MITF
CAT	Catalase	Protein Coding	54	GC11P034460	30.8746	https://www.genecards.org/cgi-bin/carddisp.pl?gene=CAT
BCR	BCR Activator Of RhoGEF And GTPase	Protein Coding	55	GC22P023179	30.8711	https://www.genecards.org/cgi-bin/carddisp.pl?gene=BCR
GCDH	Glutaryl-CoA Dehydrogenase	Protein Coding	48	GC19P012891	30.8638	https://www.genecards.org/cgi-bin/carddisp.pl?gene=GCDH
PNPLA6	Patatin Like Phospholipase Domain Containing 6	Protein Coding	45	GC19P007534	30.8591	https://www.genecards.org/cgi-bin/carddisp.pl?gene=PNPLA6
FANCD2	FA Complementation Group D2	Protein Coding	48	GC03P010026	30.8551	https://www.genecards.org/cgi-bin/carddisp.pl?gene=FANCD2
IL10RA	Interleukin 10 Receptor Subunit Alpha	Protein Coding	49	GC11P117987	30.8397	https://www.genecards.org/cgi-bin/carddisp.pl?gene=IL10RA
GIGYF2	GRB10 Interacting GYF Protein 2	Protein Coding	42	GC02P232698	30.8212	https://www.genecards.org/cgi-bin/carddisp.pl?gene=GIGYF2
MIR200C	MicroRNA 200c	RNA Gene	26	GC12P022384	30.8212	https://www.genecards.org/cgi-bin/carddisp.pl?gene=MIR200C
JUP	Junction Plakoglobin	Protein Coding	50	GC17M041754	30.8145	https://www.genecards.org/cgi-bin/carddisp.pl?gene=JUP
DNAJB11	DnaJ Heat Shock Protein Family (Hsp40) Member B11	Protein Coding	44	GC03P186567	30.8139	https://www.genecards.org/cgi-bin/carddisp.pl?gene=DNAJB11
IFT80	Intraflagellar Transport 80	Protein Coding	38	GC03M160256	30.8098	https://www.genecards.org/cgi-bin/carddisp.pl?gene=IFT80
HSP90AA1	Heat Shock Protein 90 Alpha Family Class A Member 1	Protein Coding	52	GC14M102080	30.7521	https://www.genecards.org/cgi-bin/carddisp.pl?gene=HSP90AA1
TPP1	Tripeptidyl Peptidase 1	Protein Coding	47	GC11M006811	30.7367	https://www.genecards.org/cgi-bin/carddisp.pl?gene=TPP1
HSD17B10	Hydroxysteroid 17-Beta Dehydrogenase 10	Protein Coding	48	GC0XM053431	30.714	https://www.genecards.org/cgi-bin/carddisp.pl?gene=HSD17B10
NPY	Neuropeptide Y	Protein Coding	47	GC07P024290	30.7074	https://www.genecards.org/cgi-bin/carddisp.pl?gene=NPY
FOXE3	Forkhead Box E3	Protein Coding	41	GC01P047416	30.7041	https://www.genecards.org/cgi-bin/carddisp.pl?gene=FOXE3
CSF2	Colony Stimulating Factor 2	Protein Coding	46	GC05P132073	30.676	https://www.genecards.org/cgi-bin/carddisp.pl?gene=CSF2
SCARB2	Scavenger Receptor Class B Member 2	Protein Coding	48	GC04M076158	30.6674	https://www.genecards.org/cgi-bin/carddisp.pl?gene=SCARB2
SPG7	SPG7 Matrix AAA Peptidase Subunit, Paraplegin	Protein Coding	47	GC16P091441	30.6535	https://www.genecards.org/cgi-bin/carddisp.pl?gene=SPG7
DIAPH1	Diaphanous Related Formin 1	Protein Coding	49	GC05M141516	30.6351	https://www.genecards.org/cgi-bin/carddisp.pl?gene=DIAPH1
CD44	CD44 Molecule (Indian Blood Group)	Protein Coding	50	GC11P035139	30.6202	https://www.genecards.org/cgi-bin/carddisp.pl?gene=CD44
SCN8A	Sodium Voltage-Gated Channel Alpha Subunit 8	Protein Coding	52	GC12P051590	30.6097	https://www.genecards.org/cgi-bin/carddisp.pl?gene=SCN8A
POLR3B	RNA Polymerase III Subunit B	Protein Coding	46	GC12P106357	30.6095	https://www.genecards.org/cgi-bin/carddisp.pl?gene=POLR3B
TBX4	T-Box Transcription Factor 4	Protein Coding	43	GC17P061451	30.6077	https://www.genecards.org/cgi-bin/carddisp.pl?gene=TBX4
TGFB3	Transforming Growth Factor Beta 3	Protein Coding	52	GC14M075958	30.5998	https://www.genecards.org/cgi-bin/carddisp.pl?gene=TGFB3
POLR2F	RNA Polymerase II, I And III Subunit F	Protein Coding	43	GC22P037952	30.5777	https://www.genecards.org/cgi-bin/carddisp.pl?gene=POLR2F
EZH2	Enhancer Of Zeste 2 Polycomb Repressive Complex 2 Subunit	Protein Coding	56	GC07M148807	30.56	https://www.genecards.org/cgi-bin/carddisp.pl?gene=EZH2
RTEL1	Regulator Of Telomere Elongation Helicase 1	Protein Coding	43	GC20P063658	30.5567	https://www.genecards.org/cgi-bin/carddisp.pl?gene=RTEL1
LOC106099062	HBB Recombination Region	Biological Region	4	GC11P005411	30.5309	https://www.genecards.org/cgi-bin/carddisp.pl?gene=LOC106099062
HSPD1	Heat Shock Protein Family D (Hsp60) Member 1	Protein Coding	51	GC02M197486	30.5213	https://www.genecards.org/cgi-bin/carddisp.pl?gene=HSPD1
PEX1	Peroxisomal Biogenesis Factor 1	Protein Coding	47	GC07M092487	30.5062	https://www.genecards.org/cgi-bin/carddisp.pl?gene=PEX1
NR3C1	Nuclear Receptor Subfamily 3 Group C Member 1	Protein Coding	51	GC05M143277	30.4887	https://www.genecards.org/cgi-bin/carddisp.pl?gene=NR3C1
PLAT	Plasminogen Activator, Tissue Type	Protein Coding	54	GC08M042174	30.4852	https://www.genecards.org/cgi-bin/carddisp.pl?gene=PLAT
HSPA4	Heat Shock Protein Family A (Hsp70) Member 4	Protein Coding	45	GC05P133051	30.4765	https://www.genecards.org/cgi-bin/carddisp.pl?gene=HSPA4
ABCC6	ATP Binding Cassette Subfamily C Member 6	Protein Coding	50	GC16M016148	30.4296	https://www.genecards.org/cgi-bin/carddisp.pl?gene=ABCC6
FLG	Filaggrin	Protein Coding	43	GC01M152304	30.4211	https://www.genecards.org/cgi-bin/carddisp.pl?gene=FLG
PRKCQ	Protein Kinase C Theta	Protein Coding	51	GC10M006557	30.417	https://www.genecards.org/cgi-bin/carddisp.pl?gene=PRKCQ
TRIM2	Tripartite Motif Containing 2	Protein Coding	43	GC04P153152	30.4149	https://www.genecards.org/cgi-bin/carddisp.pl?gene=TRIM2
KCNJ11	Potassium Inwardly Rectifying Channel Subfamily J Member 11	Protein Coding	51	GC11M017627	30.4144	https://www.genecards.org/cgi-bin/carddisp.pl?gene=KCNJ11
HDAC8	Histone Deacetylase 8	Protein Coding	50	GC0XM072329	30.4002	https://www.genecards.org/cgi-bin/carddisp.pl?gene=HDAC8
CREB1	CAMP Responsive Element Binding Protein 1	Protein Coding	51	GC02P207529	30.3978	https://www.genecards.org/cgi-bin/carddisp.pl?gene=CREB1
TULP1	TUB Like Protein 1	Protein Coding	44	GC06M069344	30.3735	https://www.genecards.org/cgi-bin/carddisp.pl?gene=TULP1
SATB2	SATB Homeobox 2	Protein Coding	45	GC02M199269	30.3702	https://www.genecards.org/cgi-bin/carddisp.pl?gene=SATB2
NPHP1	Nephrocystin 1	Protein Coding	45	GC02M110122	30.3629	https://www.genecards.org/cgi-bin/carddisp.pl?gene=NPHP1
RXYLT1	Ribitol Xylosyltransferase 1	Protein Coding	38	GC12P063779	30.3558	https://www.genecards.org/cgi-bin/carddisp.pl?gene=RXYLT1
ANO5	Anoctamin 5	Protein Coding	43	GC11P021799	30.3546	https://www.genecards.org/cgi-bin/carddisp.pl?gene=ANO5
PRODH	Proline Dehydrogenase 1	Protein Coding	48	GC22M018912	30.3392	https://www.genecards.org/cgi-bin/carddisp.pl?gene=PRODH
PRF1	Perforin 1	Protein Coding	49	GC10M070597	30.3389	https://www.genecards.org/cgi-bin/carddisp.pl?gene=PRF1
MUTYH	MutY DNA Glycosylase	Protein Coding	48	GC01M045329	30.3244	https://www.genecards.org/cgi-bin/carddisp.pl?gene=MUTYH
GRM7	Glutamate Metabotropic Receptor 7	Protein Coding	50	GC03P006770	30.3106	https://www.genecards.org/cgi-bin/carddisp.pl?gene=GRM7
MIR486-1	MicroRNA 486-1	RNA Gene	20	GC08M041660	30.2991	https://www.genecards.org/cgi-bin/carddisp.pl?gene=MIR486-1
WDR35	WD Repeat Domain 35	Protein Coding	42	GC02M019910	30.2978	https://www.genecards.org/cgi-bin/carddisp.pl?gene=WDR35
GSTM1	Glutathione S-Transferase Mu 1	Protein Coding	44	GC01P109687	30.2784	https://www.genecards.org/cgi-bin/carddisp.pl?gene=GSTM1
PAH	Phenylalanine Hydroxylase	Protein Coding	51	GC12M102836	30.2488	https://www.genecards.org/cgi-bin/carddisp.pl?gene=PAH
GUCY1A1	Guanylate Cyclase 1 Soluble Subunit Alpha 1	Protein Coding	44	GC04P155667	30.2486	https://www.genecards.org/cgi-bin/carddisp.pl?gene=GUCY1A1
PRKACA	Protein Kinase CAMP-Activated Catalytic Subunit Alpha	Protein Coding	54	GC19M014559	30.2481	https://www.genecards.org/cgi-bin/carddisp.pl?gene=PRKACA
HDAC4	Histone Deacetylase 4	Protein Coding	54	GC02M239048	30.2382	https://www.genecards.org/cgi-bin/carddisp.pl?gene=HDAC4
HLA-C	Major Histocompatibility Complex, Class I, C	Protein Coding	47	GC06M069165	30.2316	https://www.genecards.org/cgi-bin/carddisp.pl?gene=HLA-C
SLC2A3	Solute Carrier Family 2 Member 3	Protein Coding	50	GC12M007919	30.2234	https://www.genecards.org/cgi-bin/carddisp.pl?gene=SLC2A3
MCPH1	Microcephalin 1	Protein Coding	42	GC08P006406	30.2142	https://www.genecards.org/cgi-bin/carddisp.pl?gene=MCPH1
PRMT7	Protein Arginine Methyltransferase 7	Protein Coding	47	GC16P068517	30.2084	https://www.genecards.org/cgi-bin/carddisp.pl?gene=PRMT7
UBE3A	Ubiquitin Protein Ligase E3A	Protein Coding	50	GC15M025333	30.2067	https://www.genecards.org/cgi-bin/carddisp.pl?gene=UBE3A
RAI1	Retinoic Acid Induced 1	Protein Coding	42	GC17P017919	30.1955	https://www.genecards.org/cgi-bin/carddisp.pl?gene=RAI1
KIF1A	Kinesin Family Member 1A	Protein Coding	44	GC02M240713	30.1934	https://www.genecards.org/cgi-bin/carddisp.pl?gene=KIF1A
AKT2	AKT Serine/Threonine Kinase 2	Protein Coding	56	GC19M040230	30.1554	https://www.genecards.org/cgi-bin/carddisp.pl?gene=AKT2
PNKP	Polynucleotide Kinase 3'-Phosphatase	Protein Coding	49	GC19M068191	30.1163	https://www.genecards.org/cgi-bin/carddisp.pl?gene=PNKP
FLNB	Filamin B	Protein Coding	50	GC03P058008	30.1094	https://www.genecards.org/cgi-bin/carddisp.pl?gene=FLNB
MIR205	MicroRNA 205	RNA Gene	23	GC01P209432	30.0682	https://www.genecards.org/cgi-bin/carddisp.pl?gene=MIR205
MT-CO3	Mitochondrially Encoded Cytochrome C Oxidase III	Protein Coding	31	GCMTP009209	30.0603	https://www.genecards.org/cgi-bin/carddisp.pl?gene=MT-CO3
CLN6	CLN6 Transmembrane ER Protein	Protein Coding	40	GC15M068206	30.0126	https://www.genecards.org/cgi-bin/carddisp.pl?gene=CLN6
PPT1	Palmitoyl-Protein Thioesterase 1	Protein Coding	49	GC01M040084	30.0023	https://www.genecards.org/cgi-bin/carddisp.pl?gene=PPT1
ADRB2	Adrenoceptor Beta 2	Protein Coding	52	GC05P148825	29.9766	https://www.genecards.org/cgi-bin/carddisp.pl?gene=ADRB2
ANGPT1	Angiopoietin 1	Protein Coding	49	GC08M107246	29.9635	https://www.genecards.org/cgi-bin/carddisp.pl?gene=ANGPT1
MFSD8	Major Facilitator Superfamily Domain Containing 8	Protein Coding	39	GC04M127917	29.9456	https://www.genecards.org/cgi-bin/carddisp.pl?gene=MFSD8
IL12B	Interleukin 12B	Protein Coding	50	GC05M159314	29.9443	https://www.genecards.org/cgi-bin/carddisp.pl?gene=IL12B
PYGL	Glycogen Phosphorylase L	Protein Coding	50	GC14M050857	29.9431	https://www.genecards.org/cgi-bin/carddisp.pl?gene=PYGL
SNCB	Synuclein Beta	Protein Coding	46	GC05M176620	29.9238	https://www.genecards.org/cgi-bin/carddisp.pl?gene=SNCB
CD79A	CD79a Molecule	Protein Coding	50	GC19P041877	29.917	https://www.genecards.org/cgi-bin/carddisp.pl?gene=CD79A
CAV3	Caveolin 3	Protein Coding	45	GC03P008733	29.8858	https://www.genecards.org/cgi-bin/carddisp.pl?gene=CAV3
SYK	Spleen Associated Tyrosine Kinase	Protein Coding	52	GC09P092573	29.8762	https://www.genecards.org/cgi-bin/carddisp.pl?gene=SYK
DHX37	DEAH-Box Helicase 37	Protein Coding	40	GC12M124946	29.8439	https://www.genecards.org/cgi-bin/carddisp.pl?gene=DHX37
RPGR	Retinitis Pigmentosa GTPase Regulator	Protein Coding	43	GC0XM038269	29.8399	https://www.genecards.org/cgi-bin/carddisp.pl?gene=RPGR
FANCC	FA Complementation Group C	Protein Coding	50	GC09M095099	29.835	https://www.genecards.org/cgi-bin/carddisp.pl?gene=FANCC
CDK5RAP2	CDK5 Regulatory Subunit Associated Protein 2	Protein Coding	43	GC09M120388	29.7962	https://www.genecards.org/cgi-bin/carddisp.pl?gene=CDK5RAP2
RIPK1	Receptor Interacting Serine/Threonine Kinase 1	Protein Coding	51	GC06P003313	29.7778	https://www.genecards.org/cgi-bin/carddisp.pl?gene=RIPK1
PPARGC1A	PPARG Coactivator 1 Alpha	Protein Coding	48	GC04M023755	29.7722	https://www.genecards.org/cgi-bin/carddisp.pl?gene=PPARGC1A
MIR223	MicroRNA 223	RNA Gene	24	GC0XP066018	29.7704	https://www.genecards.org/cgi-bin/carddisp.pl?gene=MIR223
MAP2K2	Mitogen-Activated Protein Kinase Kinase 2	Protein Coding	56	GC19M004090	29.7264	https://www.genecards.org/cgi-bin/carddisp.pl?gene=MAP2K2
VPS35	VPS35 Retromer Complex Component	Protein Coding	45	GC16M047022	29.7149	https://www.genecards.org/cgi-bin/carddisp.pl?gene=VPS35
MIR204	MicroRNA 204	RNA Gene	25	GC09M070809	29.7138	https://www.genecards.org/cgi-bin/carddisp.pl?gene=MIR204
SPATA22	Spermatogenesis Associated 22	Protein Coding	37	GC17M003440	29.7079	https://www.genecards.org/cgi-bin/carddisp.pl?gene=SPATA22
SCN4A	Sodium Voltage-Gated Channel Alpha Subunit 4	Protein Coding	51	GC17M063938	29.6762	https://www.genecards.org/cgi-bin/carddisp.pl?gene=SCN4A
SLC1A3	Solute Carrier Family 1 Member 3	Protein Coding	52	GC05P036650	29.6647	https://www.genecards.org/cgi-bin/carddisp.pl?gene=SLC1A3
PFKM	Phosphofructokinase, Muscle	Protein Coding	52	GC12P048105	29.6612	https://www.genecards.org/cgi-bin/carddisp.pl?gene=PFKM
GNAO1	G Protein Subunit Alpha O1	Protein Coding	48	GC16P056231	29.6469	https://www.genecards.org/cgi-bin/carddisp.pl?gene=GNAO1
CDKN2B-AS1	CDKN2B Antisense RNA 1	RNA Gene	25	GC09P021994	29.6392	https://www.genecards.org/cgi-bin/carddisp.pl?gene=CDKN2B-AS1
MAF	MAF BZIP Transcription Factor	Protein Coding	47	GC16M079204	29.6383	https://www.genecards.org/cgi-bin/carddisp.pl?gene=MAF
RNASEH2B	Ribonuclease H2 Subunit B	Protein Coding	38	GC13P050909	29.6161	https://www.genecards.org/cgi-bin/carddisp.pl?gene=RNASEH2B
HGF	Hepatocyte Growth Factor	Protein Coding	54	GC07M081699	29.5941	https://www.genecards.org/cgi-bin/carddisp.pl?gene=HGF
MYBPC3	Myosin Binding Protein C3	Protein Coding	50	GC11M096709	29.5844	https://www.genecards.org/cgi-bin/carddisp.pl?gene=MYBPC3
SMN2	Survival Of Motor Neuron 2, Centromeric	Protein Coding	42	GC05P070049	29.5429	https://www.genecards.org/cgi-bin/carddisp.pl?gene=SMN2
RPGRIP1	RPGR Interacting Protein 1	Protein Coding	42	GC14P033446	29.5387	https://www.genecards.org/cgi-bin/carddisp.pl?gene=RPGRIP1
IL5	Interleukin 5	Protein Coding	48	GC05M132541	29.5326	https://www.genecards.org/cgi-bin/carddisp.pl?gene=IL5
ITGAM	Integrin Subunit Alpha M	Protein Coding	50	GC16P041958	29.5213	https://www.genecards.org/cgi-bin/carddisp.pl?gene=ITGAM
SFTPA1	Surfactant Protein A1	Protein Coding	46	GC10P094450	29.5193	https://www.genecards.org/cgi-bin/carddisp.pl?gene=SFTPA1
FUCA1	Alpha-L-Fucosidase 1	Protein Coding	51	GC01M023845	29.5118	https://www.genecards.org/cgi-bin/carddisp.pl?gene=FUCA1
TSHR	Thyroid Stimulating Hormone Receptor	Protein Coding	50	GC14P080954	29.5038	https://www.genecards.org/cgi-bin/carddisp.pl?gene=TSHR
APC2	APC Regulator Of WNT Signaling Pathway 2	Protein Coding	43	GC19P003292	29.4955	https://www.genecards.org/cgi-bin/carddisp.pl?gene=APC2
ITCH	Itchy E3 Ubiquitin Protein Ligase	Protein Coding	49	GC20P034363	29.4786	https://www.genecards.org/cgi-bin/carddisp.pl?gene=ITCH
KITLG	KIT Ligand	Protein Coding	48	GC12M088492	29.473	https://www.genecards.org/cgi-bin/carddisp.pl?gene=KITLG
CCL3	C-C Motif Chemokine Ligand 3	Protein Coding	44	GC17M036088	29.4715	https://www.genecards.org/cgi-bin/carddisp.pl?gene=CCL3
PCNT	Pericentrin	Protein Coding	47	GC21P046324	29.3975	https://www.genecards.org/cgi-bin/carddisp.pl?gene=PCNT
TLR3	Toll Like Receptor 3	Protein Coding	54	GC04P186059	29.3868	https://www.genecards.org/cgi-bin/carddisp.pl?gene=TLR3
PHOX2B	Paired Like Homeobox 2B	Protein Coding	45	GC04M041746	29.3626	https://www.genecards.org/cgi-bin/carddisp.pl?gene=PHOX2B
PPARA	Peroxisome Proliferator Activated Receptor Alpha	Protein Coding	49	GC22P046150	29.3373	https://www.genecards.org/cgi-bin/carddisp.pl?gene=PPARA
ALPL	Alkaline Phosphatase, Biomineralization Associated	Protein Coding	54	GC01P021508	29.3368	https://www.genecards.org/cgi-bin/carddisp.pl?gene=ALPL
AFG3L2	AFG3 Like Matrix AAA Peptidase Subunit 2	Protein Coding	48	GC18M012328	29.3246	https://www.genecards.org/cgi-bin/carddisp.pl?gene=AFG3L2
KCNQ2	Potassium Voltage-Gated Channel Subfamily Q Member 2	Protein Coding	51	GC20M063400	29.3187	https://www.genecards.org/cgi-bin/carddisp.pl?gene=KCNQ2
ESR2	Estrogen Receptor 2	Protein Coding	51	GC14M064084	29.3108	https://www.genecards.org/cgi-bin/carddisp.pl?gene=ESR2
DNAJC30	DnaJ Heat Shock Protein Family (Hsp40) Member C30	Protein Coding	38	GC07M073680	29.3027	https://www.genecards.org/cgi-bin/carddisp.pl?gene=DNAJC30
MIR27A	MicroRNA 27a	RNA Gene	25	GC19M014544	29.2897	https://www.genecards.org/cgi-bin/carddisp.pl?gene=MIR27A
CALR	Calreticulin	Protein Coding	54	GC19P012938	29.2798	https://www.genecards.org/cgi-bin/carddisp.pl?gene=CALR
SGSH	N-Sulfoglucosamine Sulfohydrolase	Protein Coding	48	GC17M080206	29.2534	https://www.genecards.org/cgi-bin/carddisp.pl?gene=SGSH
ASAH1	N-Acylsphingosine Amidohydrolase 1	Protein Coding	51	GC08M018055	29.2472	https://www.genecards.org/cgi-bin/carddisp.pl?gene=ASAH1
DICER1	Dicer 1, Ribonuclease III	Protein Coding	51	GC14M095086	29.2471	https://www.genecards.org/cgi-bin/carddisp.pl?gene=DICER1
NAXE	NAD(P)HX Epimerase	Protein Coding	44	GC01P156591	29.187	https://www.genecards.org/cgi-bin/carddisp.pl?gene=NAXE
KCNMA1	Potassium Calcium-Activated Channel Subfamily M Alpha 1	Protein Coding	52	GC10M076869	29.169	https://www.genecards.org/cgi-bin/carddisp.pl?gene=KCNMA1
ZIC2	Zic Family Member 2	Protein Coding	45	GC13P099981	29.1634	https://www.genecards.org/cgi-bin/carddisp.pl?gene=ZIC2
SBF1	SET Binding Factor 1	Protein Coding	44	GC22M059573	29.1519	https://www.genecards.org/cgi-bin/carddisp.pl?gene=SBF1
MUC5B	Mucin 5B, Oligomeric Mucus/Gel-Forming	Protein Coding	44	GC11P001990	29.1495	https://www.genecards.org/cgi-bin/carddisp.pl?gene=MUC5B
JAM3	Junctional Adhesion Molecule 3	Protein Coding	46	GC11P134068	29.138	https://www.genecards.org/cgi-bin/carddisp.pl?gene=JAM3
MATR3	Matrin 3	Protein Coding	44	GC05P139274	29.1333	https://www.genecards.org/cgi-bin/carddisp.pl?gene=MATR3
PRPS1	Phosphoribosyl Pyrophosphate Synthetase 1	Protein Coding	50	GC0XP107628	29.1125	https://www.genecards.org/cgi-bin/carddisp.pl?gene=PRPS1
IL12RB1	Interleukin 12 Receptor Subunit Beta 1	Protein Coding	48	GC19M018058	29.1017	https://www.genecards.org/cgi-bin/carddisp.pl?gene=IL12RB1
SCN1B	Sodium Voltage-Gated Channel Beta Subunit 1	Protein Coding	48	GC19P035030	29.0994	https://www.genecards.org/cgi-bin/carddisp.pl?gene=SCN1B
ABCB11	ATP Binding Cassette Subfamily B Member 11	Protein Coding	49	GC02M168922	29.0893	https://www.genecards.org/cgi-bin/carddisp.pl?gene=ABCB11
CD46	CD46 Molecule	Protein Coding	50	GC01P207752	29.0874	https://www.genecards.org/cgi-bin/carddisp.pl?gene=CD46
RANBP2	RAN Binding Protein 2	Protein Coding	49	GC02P108719	29.0838	https://www.genecards.org/cgi-bin/carddisp.pl?gene=RANBP2
DNMT3B	DNA Methyltransferase 3 Beta	Protein Coding	53	GC20P032762	29.0765	https://www.genecards.org/cgi-bin/carddisp.pl?gene=DNMT3B
DDC	Dopa Decarboxylase	Protein Coding	52	GC07M050458	29.0691	https://www.genecards.org/cgi-bin/carddisp.pl?gene=DDC
MPL	MPL Proto-Oncogene, Thrombopoietin Receptor	Protein Coding	50	GC01P043337	29.0628	https://www.genecards.org/cgi-bin/carddisp.pl?gene=MPL
CASK	Calcium/Calmodulin Dependent Serine Protein Kinase	Protein Coding	52	GC0XM041514	29.0446	https://www.genecards.org/cgi-bin/carddisp.pl?gene=CASK
DNM1L	Dynamin 1 Like	Protein Coding	50	GC12P032679	29.0383	https://www.genecards.org/cgi-bin/carddisp.pl?gene=DNM1L
RAD51C	RAD51 Paralog C	Protein Coding	46	GC17P058692	29.0373	https://www.genecards.org/cgi-bin/carddisp.pl?gene=RAD51C
ATG16L1	Autophagy Related 16 Like 1	Protein Coding	44	GC02P233258	29.0363	https://www.genecards.org/cgi-bin/carddisp.pl?gene=ATG16L1
CCR1	C-C Motif Chemokine Receptor 1	Protein Coding	48	GC03M046218	29.0175	https://www.genecards.org/cgi-bin/carddisp.pl?gene=CCR1
LMNB1	Lamin B1	Protein Coding	48	GC05P126776	29.0144	https://www.genecards.org/cgi-bin/carddisp.pl?gene=LMNB1
TJP1	Tight Junction Protein 1	Protein Coding	46	GC15M029699	29.0143	https://www.genecards.org/cgi-bin/carddisp.pl?gene=TJP1
GYS1	Glycogen Synthase 1	Protein Coding	51	GC19M068148	28.9992	https://www.genecards.org/cgi-bin/carddisp.pl?gene=GYS1
CASP9	Caspase 9	Protein Coding	49	GC01M015491	28.9976	https://www.genecards.org/cgi-bin/carddisp.pl?gene=CASP9
NALCN	Sodium Leak Channel, Non-Selective	Protein Coding	43	GC13M101053	28.9665	https://www.genecards.org/cgi-bin/carddisp.pl?gene=NALCN
SCO2	Synthesis Of Cytochrome C Oxidase 2	Protein Coding	45	GC22M050523	28.9644	https://www.genecards.org/cgi-bin/carddisp.pl?gene=SCO2
TAB2	TGF-Beta Activated Kinase 1 (MAP3K7) Binding Protein 2	Protein Coding	51	GC06P149218	28.9501	https://www.genecards.org/cgi-bin/carddisp.pl?gene=TAB2
TMEM107	Transmembrane Protein 107	Protein Coding	39	GC17M010617	28.8954	https://www.genecards.org/cgi-bin/carddisp.pl?gene=TMEM107
MVK	Mevalonate Kinase	Protein Coding	50	GC12P109573	28.8923	https://www.genecards.org/cgi-bin/carddisp.pl?gene=MVK
GSK3B	Glycogen Synthase Kinase 3 Beta	Protein Coding	52	GC03M119821	28.8891	https://www.genecards.org/cgi-bin/carddisp.pl?gene=GSK3B
SPTBN1	Spectrin Beta, Non-Erythrocytic 1	Protein Coding	48	GC02P054456	28.8723	https://www.genecards.org/cgi-bin/carddisp.pl?gene=SPTBN1
WNT1	Wnt Family Member 1	Protein Coding	47	GC12P049498	28.8643	https://www.genecards.org/cgi-bin/carddisp.pl?gene=WNT1
SOD2	Superoxide Dismutase 2	Protein Coding	51	GC06M159669	28.8619	https://www.genecards.org/cgi-bin/carddisp.pl?gene=SOD2
MAN2B1	Mannosidase Alpha Class 2B Member 1	Protein Coding	47	GC19M012663	28.799	https://www.genecards.org/cgi-bin/carddisp.pl?gene=MAN2B1
TWIST1	Twist Family BHLH Transcription Factor 1	Protein Coding	47	GC07M019020	28.773	https://www.genecards.org/cgi-bin/carddisp.pl?gene=TWIST1
RUNX1	RUNX Family Transcription Factor 1	Protein Coding	51	GC21M034787	28.7319	https://www.genecards.org/cgi-bin/carddisp.pl?gene=RUNX1
MIR10B	MicroRNA 10b	RNA Gene	23	GC02P176150	28.7182	https://www.genecards.org/cgi-bin/carddisp.pl?gene=MIR10B
EIF2AK4	Eukaryotic Translation Initiation Factor 2 Alpha Kinase 4	Protein Coding	48	GC15P039934	28.7091	https://www.genecards.org/cgi-bin/carddisp.pl?gene=EIF2AK4
PTK2	Protein Tyrosine Kinase 2	Protein Coding	50	GC08M140657	28.7043	https://www.genecards.org/cgi-bin/carddisp.pl?gene=PTK2
NFKBIA	NFKB Inhibitor Alpha	Protein Coding	52	GC14M035401	28.6885	https://www.genecards.org/cgi-bin/carddisp.pl?gene=NFKBIA
PDPN	Podoplanin	Protein Coding	44	GC01P013583	28.687	https://www.genecards.org/cgi-bin/carddisp.pl?gene=PDPN
FLCN	Folliculin	Protein Coding	44	GC17M017212	28.6817	https://www.genecards.org/cgi-bin/carddisp.pl?gene=FLCN
MAPK8	Mitogen-Activated Protein Kinase 8	Protein Coding	52	GC10P048306	28.6706	https://www.genecards.org/cgi-bin/carddisp.pl?gene=MAPK8
CRH	Corticotropin Releasing Hormone	Protein Coding	45	GC08M066176	28.6642	https://www.genecards.org/cgi-bin/carddisp.pl?gene=CRH
LGI1	Leucine Rich Glioma Inactivated 1	Protein Coding	46	GC10P093757	28.6631	https://www.genecards.org/cgi-bin/carddisp.pl?gene=LGI1
CD19	CD19 Molecule	Protein Coding	54	GC16P041759	28.6561	https://www.genecards.org/cgi-bin/carddisp.pl?gene=CD19
SLC22A5	Solute Carrier Family 22 Member 5	Protein Coding	49	GC05P132369	28.648	https://www.genecards.org/cgi-bin/carddisp.pl?gene=SLC22A5
DNMT1	DNA Methyltransferase 1	Protein Coding	55	GC19M010133	28.6417	https://www.genecards.org/cgi-bin/carddisp.pl?gene=DNMT1
MIR122	MicroRNA 122	RNA Gene	24	GC18P058451	28.6298	https://www.genecards.org/cgi-bin/carddisp.pl?gene=MIR122
MYH3	Myosin Heavy Chain 3	Protein Coding	46	GC17M010628	28.6057	https://www.genecards.org/cgi-bin/carddisp.pl?gene=MYH3
TMEM231	Transmembrane Protein 231	Protein Coding	41	GC16M075536	28.5974	https://www.genecards.org/cgi-bin/carddisp.pl?gene=TMEM231
BCL2L1	BCL2 Like 1	Protein Coding	50	GC20M031664	28.5809	https://www.genecards.org/cgi-bin/carddisp.pl?gene=BCL2L1
CYP3A4	Cytochrome P450 Family 3 Subfamily A Member 4	Protein Coding	52	GC07M099759	28.5711	https://www.genecards.org/cgi-bin/carddisp.pl?gene=CYP3A4
RAC3	Rac Family Small GTPase 3	Protein Coding	47	GC17P082031	28.5622	https://www.genecards.org/cgi-bin/carddisp.pl?gene=RAC3
ELANE	Elastase, Neutrophil Expressed	Protein Coding	53	GC19P003232	28.5582	https://www.genecards.org/cgi-bin/carddisp.pl?gene=ELANE
CENPJ	Centromere Protein J	Protein Coding	43	GC13M024882	28.5502	https://www.genecards.org/cgi-bin/carddisp.pl?gene=CENPJ
SLC2A2	Solute Carrier Family 2 Member 2	Protein Coding	52	GC03M170996	28.5488	https://www.genecards.org/cgi-bin/carddisp.pl?gene=SLC2A2
PON2	Paraoxonase 2	Protein Coding	46	GC07M095404	28.5373	https://www.genecards.org/cgi-bin/carddisp.pl?gene=PON2
HTRA2	HtrA Serine Peptidase 2	Protein Coding	48	GC02P074529	28.5193	https://www.genecards.org/cgi-bin/carddisp.pl?gene=HTRA2
GPT	Glutamic--Pyruvic Transaminase	Protein Coding	44	GC08P144502	28.5077	https://www.genecards.org/cgi-bin/carddisp.pl?gene=GPT
POGZ	Pogo Transposable Element Derived With ZNF Domain	Protein Coding	44	GC01M151402	28.4933	https://www.genecards.org/cgi-bin/carddisp.pl?gene=POGZ
TLR5	Toll Like Receptor 5	Protein Coding	48	GC01M223109	28.4408	https://www.genecards.org/cgi-bin/carddisp.pl?gene=TLR5
SMARCAL1	SWI/SNF Related, Matrix Associated, Actin Dependent Regulator Of Chromatin, Subfamily A Like 1	Protein Coding	47	GC02P216412	28.4365	https://www.genecards.org/cgi-bin/carddisp.pl?gene=SMARCAL1
AARS2	Alanyl-TRNA Synthetase 2, Mitochondrial	Protein Coding	44	GC06M069492	28.4299	https://www.genecards.org/cgi-bin/carddisp.pl?gene=AARS2
SETBP1	SET Binding Protein 1	Protein Coding	43	GC18P044680	28.4277	https://www.genecards.org/cgi-bin/carddisp.pl?gene=SETBP1
MIR18A	MicroRNA 18a	RNA Gene	22	GC13P091571	28.4273	https://www.genecards.org/cgi-bin/carddisp.pl?gene=MIR18A
IFNA1	Interferon Alpha 1	Protein Coding	43	GC09P021601	28.4224	https://www.genecards.org/cgi-bin/carddisp.pl?gene=IFNA1
TFAP2A	Transcription Factor AP-2 Alpha	Protein Coding	49	GC06M010393	28.4141	https://www.genecards.org/cgi-bin/carddisp.pl?gene=TFAP2A
IRF5	Interferon Regulatory Factor 5	Protein Coding	49	GC07P128937	28.4096	https://www.genecards.org/cgi-bin/carddisp.pl?gene=IRF5
COL11A2	Collagen Type XI Alpha 2 Chain	Protein Coding	46	GC06M033162	28.3933	https://www.genecards.org/cgi-bin/carddisp.pl?gene=COL11A2
CBS	Cystathionine Beta-Synthase	Protein Coding	53	GC21M043053	28.3908	https://www.genecards.org/cgi-bin/carddisp.pl?gene=CBS
H3-3A	H3.3 Histone A	Protein Coding	40	GC01P226062	28.3814	https://www.genecards.org/cgi-bin/carddisp.pl?gene=H3-3A
L1CAM	L1 Cell Adhesion Molecule	Protein Coding	50	GC0XM153864	28.3745	https://www.genecards.org/cgi-bin/carddisp.pl?gene=L1CAM
PALB2	Partner And Localizer Of BRCA2	Protein Coding	47	GC16M023603	28.3629	https://www.genecards.org/cgi-bin/carddisp.pl?gene=PALB2
TNFRSF1B	TNF Receptor Superfamily Member 1B	Protein Coding	52	GC01P012272	28.3498	https://www.genecards.org/cgi-bin/carddisp.pl?gene=TNFRSF1B
TCF7L2	Transcription Factor 7 Like 2	Protein Coding	49	GC10P112950	28.349	https://www.genecards.org/cgi-bin/carddisp.pl?gene=TCF7L2
DZIP1L	DAZ Interacting Zinc Finger Protein 1 Like	Protein Coding	38	GC03M138061	28.322	https://www.genecards.org/cgi-bin/carddisp.pl?gene=DZIP1L
ACE2	Angiotensin Converting Enzyme 2	Protein Coding	51	GC0XM015494	28.3175	https://www.genecards.org/cgi-bin/carddisp.pl?gene=ACE2
TRAPPC9	Trafficking Protein Particle Complex Subunit 9	Protein Coding	41	GC08M139728	28.3068	https://www.genecards.org/cgi-bin/carddisp.pl?gene=TRAPPC9
F10	Coagulation Factor X	Protein Coding	53	GC13P113122	28.306	https://www.genecards.org/cgi-bin/carddisp.pl?gene=F10
G6PD	Glucose-6-Phosphate Dehydrogenase	Protein Coding	53	GC0XM154558	28.2976	https://www.genecards.org/cgi-bin/carddisp.pl?gene=G6PD
CTSB	Cathepsin B	Protein Coding	55	GC08M011842	28.292	https://www.genecards.org/cgi-bin/carddisp.pl?gene=CTSB
OCRL	OCRL Inositol Polyphosphate-5-Phosphatase	Protein Coding	47	GC0XP129539	28.2871	https://www.genecards.org/cgi-bin/carddisp.pl?gene=OCRL
MIR9-1	MicroRNA 9-1	RNA Gene	22	GC01M156420	28.2037	https://www.genecards.org/cgi-bin/carddisp.pl?gene=MIR9-1
MIR133B	MicroRNA 133b	RNA Gene	23	GC06P052148	28.2029	https://www.genecards.org/cgi-bin/carddisp.pl?gene=MIR133B
CASP1	Caspase 1	Protein Coding	51	GC11M105025	28.2025	https://www.genecards.org/cgi-bin/carddisp.pl?gene=CASP1
TGIF1	TGFB Induced Factor Homeobox 1	Protein Coding	48	GC18P003411	28.1996	https://www.genecards.org/cgi-bin/carddisp.pl?gene=TGIF1
PKD1-AS1	PKD1 Antisense RNA 1	RNA Gene	14	GC16P013388	28.1886	https://www.genecards.org/cgi-bin/carddisp.pl?gene=PKD1-AS1
EIF2AK2	Eukaryotic Translation Initiation Factor 2 Alpha Kinase 2	Protein Coding	51	GC02M037099	28.1773	https://www.genecards.org/cgi-bin/carddisp.pl?gene=EIF2AK2
LIMK1	LIM Domain Kinase 1	Protein Coding	51	GC07P074082	28.1567	https://www.genecards.org/cgi-bin/carddisp.pl?gene=LIMK1
MIR199A1	MicroRNA 199a-1	RNA Gene	21	GC19M010817	28.1477	https://www.genecards.org/cgi-bin/carddisp.pl?gene=MIR199A1
BBS10	Bardet-Biedl Syndrome 10	Protein Coding	43	GC12M076344	28.1352	https://www.genecards.org/cgi-bin/carddisp.pl?gene=BBS10
ZIC3	Zic Family Member 3	Protein Coding	48	GC0XP137566	28.1208	https://www.genecards.org/cgi-bin/carddisp.pl?gene=ZIC3
GATA6	GATA Binding Protein 6	Protein Coding	50	GC18P022169	28.1198	https://www.genecards.org/cgi-bin/carddisp.pl?gene=GATA6
CBL	Cbl Proto-Oncogene	Protein Coding	54	GC11P119206	28.1124	https://www.genecards.org/cgi-bin/carddisp.pl?gene=CBL
ATRIP	ATR Interacting Protein	Protein Coding	44	GC03P049767	28.1062	https://www.genecards.org/cgi-bin/carddisp.pl?gene=ATRIP
WDR62	WD Repeat Domain 62	Protein Coding	40	GC19P036054	28.0994	https://www.genecards.org/cgi-bin/carddisp.pl?gene=WDR62
DHCR7	7-Dehydrocholesterol Reductase	Protein Coding	49	GC11M071428	28.0769	https://www.genecards.org/cgi-bin/carddisp.pl?gene=DHCR7
ROS1	ROS Proto-Oncogene 1, Receptor Tyrosine Kinase	Protein Coding	48	GC06M117287	28.0714	https://www.genecards.org/cgi-bin/carddisp.pl?gene=ROS1
RAB3GAP1	RAB3 GTPase Activating Protein Catalytic Subunit 1	Protein Coding	44	GC02P135052	28.0585	https://www.genecards.org/cgi-bin/carddisp.pl?gene=RAB3GAP1
PRKCD	Protein Kinase C Delta	Protein Coding	55	GC03P053156	28.0333	https://www.genecards.org/cgi-bin/carddisp.pl?gene=PRKCD
CRAT	Carnitine O-Acetyltransferase	Protein Coding	47	GC09M129094	28.0242	https://www.genecards.org/cgi-bin/carddisp.pl?gene=CRAT
RPL5	Ribosomal Protein L5	Protein Coding	50	GC01P092832	28.0205	https://www.genecards.org/cgi-bin/carddisp.pl?gene=RPL5
NCSTN	Nicastrin	Protein Coding	50	GC01P160343	28.0109	https://www.genecards.org/cgi-bin/carddisp.pl?gene=NCSTN
CCNH	Cyclin H	Protein Coding	50	GC05M087311	27.9951	https://www.genecards.org/cgi-bin/carddisp.pl?gene=CCNH
SLC11A1	Solute Carrier Family 11 Member 1	Protein Coding	50	GC02P218382	27.9888	https://www.genecards.org/cgi-bin/carddisp.pl?gene=SLC11A1
MAOA	Monoamine Oxidase A	Protein Coding	51	GC0XP043654	27.9707	https://www.genecards.org/cgi-bin/carddisp.pl?gene=MAOA
PRKG1	Protein Kinase CGMP-Dependent 1	Protein Coding	54	GC10P050991	27.962	https://www.genecards.org/cgi-bin/carddisp.pl?gene=PRKG1
NPHP4	Nephrocystin 4	Protein Coding	42	GC01M007106	27.9557	https://www.genecards.org/cgi-bin/carddisp.pl?gene=NPHP4
TNFSF11	TNF Superfamily Member 11	Protein Coding	54	GC13P042562	27.9554	https://www.genecards.org/cgi-bin/carddisp.pl?gene=TNFSF11
ADGRG1	Adhesion G Protein-Coupled Receptor G1	Protein Coding	45	GC16P057610	27.9251	https://www.genecards.org/cgi-bin/carddisp.pl?gene=ADGRG1
TCTN2	Tectonic Family Member 2	Protein Coding	42	GC12P123671	27.9164	https://www.genecards.org/cgi-bin/carddisp.pl?gene=TCTN2
HBA2	Hemoglobin Subunit Alpha 2	Protein Coding	44	GC16P012592	27.9147	https://www.genecards.org/cgi-bin/carddisp.pl?gene=HBA2
ARL3	ADP Ribosylation Factor Like GTPase 3	Protein Coding	47	GC10M102673	27.9059	https://www.genecards.org/cgi-bin/carddisp.pl?gene=ARL3
HNF4A	Hepatocyte Nuclear Factor 4 Alpha	Protein Coding	52	GC20P044355	27.8957	https://www.genecards.org/cgi-bin/carddisp.pl?gene=HNF4A
KAT5	Lysine Acetyltransferase 5	Protein Coding	51	GC11P065711	27.8939	https://www.genecards.org/cgi-bin/carddisp.pl?gene=KAT5
ERCC8	ERCC Excision Repair 8, CSA Ubiquitin Ligase Complex Subunit	Protein Coding	44	GC05M060896	27.8932	https://www.genecards.org/cgi-bin/carddisp.pl?gene=ERCC8
MGMT	O-6-Methylguanine-DNA Methyltransferase	Protein Coding	52	GC10P129467	27.8928	https://www.genecards.org/cgi-bin/carddisp.pl?gene=MGMT
GDF2	Growth Differentiation Factor 2	Protein Coding	47	GC10P047322	27.8905	https://www.genecards.org/cgi-bin/carddisp.pl?gene=GDF2
BLM	BLM RecQ Like Helicase	Protein Coding	51	GC15P090717	27.8765	https://www.genecards.org/cgi-bin/carddisp.pl?gene=BLM
WWOX	WW Domain Containing Oxidoreductase	Protein Coding	48	GC16P078099	27.8754	https://www.genecards.org/cgi-bin/carddisp.pl?gene=WWOX
LTA	Lymphotoxin Alpha	Protein Coding	47	GC06P087729	27.8685	https://www.genecards.org/cgi-bin/carddisp.pl?gene=LTA
CHRNA7	Cholinergic Receptor Nicotinic Alpha 7 Subunit	Protein Coding	50	GC15P031923	27.8608	https://www.genecards.org/cgi-bin/carddisp.pl?gene=CHRNA7
MYD88	MYD88 Innate Immune Signal Transduction Adaptor	Protein Coding	51	GC03P038144	27.8583	https://www.genecards.org/cgi-bin/carddisp.pl?gene=MYD88
BMPR1A	Bone Morphogenetic Protein Receptor Type 1A	Protein Coding	53	GC10P093501	27.8398	https://www.genecards.org/cgi-bin/carddisp.pl?gene=BMPR1A
ANKLE2	Ankyrin Repeat And LEM Domain Containing 2	Protein Coding	41	GC12M132725	27.7891	https://www.genecards.org/cgi-bin/carddisp.pl?gene=ANKLE2
NPM1	Nucleophosmin 1	Protein Coding	53	GC05P171387	27.7867	https://www.genecards.org/cgi-bin/carddisp.pl?gene=NPM1
CCL11	C-C Motif Chemokine Ligand 11	Protein Coding	48	GC17P034285	27.7726	https://www.genecards.org/cgi-bin/carddisp.pl?gene=CCL11
BPTF	Bromodomain PHD Finger Transcription Factor	Protein Coding	44	GC17P067825	27.7525	https://www.genecards.org/cgi-bin/carddisp.pl?gene=BPTF
CYP2D6	Cytochrome P450 Family 2 Subfamily D Member 6	Protein Coding	49	GC22M042126	27.7518	https://www.genecards.org/cgi-bin/carddisp.pl?gene=CYP2D6
SMARCA2	SWI/SNF Related, Matrix Associated, Actin Dependent Regulator Of Chromatin, Subfamily A, Member 2	Protein Coding	52	GC09P001980	27.7459	https://www.genecards.org/cgi-bin/carddisp.pl?gene=SMARCA2
ATN1	Atrophin 1	Protein Coding	45	GC12P022380	27.7449	https://www.genecards.org/cgi-bin/carddisp.pl?gene=ATN1
CKB	Creatine Kinase B	Protein Coding	48	GC14M103519	27.7309	https://www.genecards.org/cgi-bin/carddisp.pl?gene=CKB
CYCS	Cytochrome C, Somatic	Protein Coding	51	GC07M025118	27.7281	https://www.genecards.org/cgi-bin/carddisp.pl?gene=CYCS
CD28	CD28 Molecule	Protein Coding	51	GC02P203706	27.7265	https://www.genecards.org/cgi-bin/carddisp.pl?gene=CD28
CYP19A1	Cytochrome P450 Family 19 Subfamily A Member 1	Protein Coding	51	GC15M051208	27.6918	https://www.genecards.org/cgi-bin/carddisp.pl?gene=CYP19A1
ATG7	Autophagy Related 7	Protein Coding	45	GC03P012714	27.6503	https://www.genecards.org/cgi-bin/carddisp.pl?gene=ATG7
FLNC	Filamin C	Protein Coding	48	GC07P128830	27.6469	https://www.genecards.org/cgi-bin/carddisp.pl?gene=FLNC
PNPLA2	Patatin Like Phospholipase Domain Containing 2	Protein Coding	47	GC11P001959	27.6457	https://www.genecards.org/cgi-bin/carddisp.pl?gene=PNPLA2
EHMT1	Euchromatic Histone Lysine Methyltransferase 1	Protein Coding	49	GC09P137618	27.6443	https://www.genecards.org/cgi-bin/carddisp.pl?gene=EHMT1
VLDLR	Very Low Density Lipoprotein Receptor	Protein Coding	52	GC09P002611	27.643	https://www.genecards.org/cgi-bin/carddisp.pl?gene=VLDLR
ACTC1	Actin Alpha Cardiac Muscle 1	Protein Coding	46	GC15M034790	27.638	https://www.genecards.org/cgi-bin/carddisp.pl?gene=ACTC1
LMNB2	Lamin B2	Protein Coding	45	GC19M006001	27.6375	https://www.genecards.org/cgi-bin/carddisp.pl?gene=LMNB2
SRD5A3	Steroid 5 Alpha-Reductase 3	Protein Coding	45	GC04P055346	27.6241	https://www.genecards.org/cgi-bin/carddisp.pl?gene=SRD5A3
PCSK9	Proprotein Convertase Subtilisin/Kexin Type 9	Protein Coding	54	GC01P055039	27.6239	https://www.genecards.org/cgi-bin/carddisp.pl?gene=PCSK9
CEP120	Centrosomal Protein 120	Protein Coding	41	GC05M123344	27.6139	https://www.genecards.org/cgi-bin/carddisp.pl?gene=CEP120
CLCN7	Chloride Voltage-Gated Channel 7	Protein Coding	48	GC16M001444	27.6134	https://www.genecards.org/cgi-bin/carddisp.pl?gene=CLCN7
GHRL	Ghrelin And Obestatin Prepropeptide	Protein Coding	45	GC03M010285	27.6073	https://www.genecards.org/cgi-bin/carddisp.pl?gene=GHRL
FGA	Fibrinogen Alpha Chain	Protein Coding	51	GC04M154583	27.5969	https://www.genecards.org/cgi-bin/carddisp.pl?gene=FGA
BRIP1	BRCA1 Interacting Helicase 1	Protein Coding	50	GC17M061679	27.5834	https://www.genecards.org/cgi-bin/carddisp.pl?gene=BRIP1
PAX3	Paired Box 3	Protein Coding	48	GC02M222199	27.5792	https://www.genecards.org/cgi-bin/carddisp.pl?gene=PAX3
TCOF1	Treacle Ribosome Biogenesis Factor 1	Protein Coding	44	GC05P150358	27.5496	https://www.genecards.org/cgi-bin/carddisp.pl?gene=TCOF1
PTH1R	Parathyroid Hormone 1 Receptor	Protein Coding	52	GC03P046877	27.5423	https://www.genecards.org/cgi-bin/carddisp.pl?gene=PTH1R
AIRE	Autoimmune Regulator	Protein Coding	45	GC21P044285	27.5372	https://www.genecards.org/cgi-bin/carddisp.pl?gene=AIRE
FLI1	Fli-1 Proto-Oncogene, ETS Transcription Factor	Protein Coding	50	GC11P128686	27.5301	https://www.genecards.org/cgi-bin/carddisp.pl?gene=FLI1
MEG3	Maternally Expressed 3	RNA Gene	28	GC14P110419	27.5244	https://www.genecards.org/cgi-bin/carddisp.pl?gene=MEG3
HCRT	Hypocretin Neuropeptide Precursor	Protein Coding	44	GC17M049459	27.515	https://www.genecards.org/cgi-bin/carddisp.pl?gene=HCRT
JPH3	Junctophilin 3	Protein Coding	44	GC16P087601	27.5037	https://www.genecards.org/cgi-bin/carddisp.pl?gene=JPH3
STING1	Stimulator Of Interferon Response CGAMP Interactor 1	Protein Coding	43	GC05M139476	27.4979	https://www.genecards.org/cgi-bin/carddisp.pl?gene=STING1
KRT7	Keratin 7	Protein Coding	44	GC12P052232	27.4854	https://www.genecards.org/cgi-bin/carddisp.pl?gene=KRT7
TTC7A	Tetratricopeptide Repeat Domain 7A	Protein Coding	41	GC02P046906	27.4742	https://www.genecards.org/cgi-bin/carddisp.pl?gene=TTC7A
KIF5A	Kinesin Family Member 5A	Protein Coding	47	GC12P057549	27.4719	https://www.genecards.org/cgi-bin/carddisp.pl?gene=KIF5A
HP	Haptoglobin	Protein Coding	48	GC16P072191	27.4691	https://www.genecards.org/cgi-bin/carddisp.pl?gene=HP
SPAST	Spastin	Protein Coding	42	GC02P032063	27.4525	https://www.genecards.org/cgi-bin/carddisp.pl?gene=SPAST
F7	Coagulation Factor VII	Protein Coding	51	GC13P113105	27.4495	https://www.genecards.org/cgi-bin/carddisp.pl?gene=F7
ERCC4	ERCC Excision Repair 4, Endonuclease Catalytic Subunit	Protein Coding	48	GC16P013920	27.4352	https://www.genecards.org/cgi-bin/carddisp.pl?gene=ERCC4
PIK3CD	Phosphatidylinositol-4,5-Bisphosphate 3-Kinase Catalytic Subunit Delta	Protein Coding	56	GC01P009629	27.3607	https://www.genecards.org/cgi-bin/carddisp.pl?gene=PIK3CD
OXTR	Oxytocin Receptor	Protein Coding	50	GC03M008767	27.3452	https://www.genecards.org/cgi-bin/carddisp.pl?gene=OXTR
DLL4	Delta Like Canonical Notch Ligand 4	Protein Coding	50	GC15P040929	27.3436	https://www.genecards.org/cgi-bin/carddisp.pl?gene=DLL4
DOCK3	Dedicator Of Cytokinesis 3	Protein Coding	43	GC03P050675	27.3293	https://www.genecards.org/cgi-bin/carddisp.pl?gene=DOCK3
PPP2CA	Protein Phosphatase 2 Catalytic Subunit Alpha	Protein Coding	52	GC05M134194	27.325	https://www.genecards.org/cgi-bin/carddisp.pl?gene=PPP2CA
BMP6	Bone Morphogenetic Protein 6	Protein Coding	46	GC06P007726	27.325	https://www.genecards.org/cgi-bin/carddisp.pl?gene=BMP6
FAT4	FAT Atypical Cadherin 4	Protein Coding	43	GC04P125315	27.3222	https://www.genecards.org/cgi-bin/carddisp.pl?gene=FAT4
RARB	Retinoic Acid Receptor Beta	Protein Coding	51	GC03P024689	27.3143	https://www.genecards.org/cgi-bin/carddisp.pl?gene=RARB
ADAM10	ADAM Metallopeptidase Domain 10	Protein Coding	55	GC15M058588	27.2975	https://www.genecards.org/cgi-bin/carddisp.pl?gene=ADAM10
H19	H19 Imprinted Maternally Expressed Transcript	RNA Gene	30	GC11M001995	27.2925	https://www.genecards.org/cgi-bin/carddisp.pl?gene=H19
AVP	Arginine Vasopressin	Protein Coding	47	GC20M003082	27.2839	https://www.genecards.org/cgi-bin/carddisp.pl?gene=AVP
LOC102723566	Uncharacterized LOC102723566	RNA Gene	12	GC09P127816	27.2814	https://www.genecards.org/cgi-bin/carddisp.pl?gene=LOC102723566
TNNT2	Troponin T2, Cardiac Type	Protein Coding	50	GC01M201359	27.2745	https://www.genecards.org/cgi-bin/carddisp.pl?gene=TNNT2
MIR34C	MicroRNA 34c	RNA Gene	23	GC11P111943	27.2671	https://www.genecards.org/cgi-bin/carddisp.pl?gene=MIR34C
GSTP1	Glutathione S-Transferase Pi 1	Protein Coding	53	GC11P067583	27.2563	https://www.genecards.org/cgi-bin/carddisp.pl?gene=GSTP1
PIGA	Phosphatidylinositol Glycan Anchor Biosynthesis Class A	Protein Coding	46	GC0XM015319	27.248	https://www.genecards.org/cgi-bin/carddisp.pl?gene=PIGA
NEU1	Neuraminidase 1	Protein Coding	48	GC06M031857	27.2115	https://www.genecards.org/cgi-bin/carddisp.pl?gene=NEU1
GCG	Glucagon	Protein Coding	44	GC02M162142	27.2096	https://www.genecards.org/cgi-bin/carddisp.pl?gene=GCG
RNASEH2A	Ribonuclease H2 Subunit A	Protein Coding	47	GC19P014505	27.2004	https://www.genecards.org/cgi-bin/carddisp.pl?gene=RNASEH2A
NES	Nestin	Protein Coding	42	GC01M156668	27.1993	https://www.genecards.org/cgi-bin/carddisp.pl?gene=NES
BCL6	BCL6 Transcription Repressor	Protein Coding	50	GC03M187721	27.1927	https://www.genecards.org/cgi-bin/carddisp.pl?gene=BCL6
NRG1	Neuregulin 1	Protein Coding	51	GC08P031639	27.1694	https://www.genecards.org/cgi-bin/carddisp.pl?gene=NRG1
MIR30A	MicroRNA 30a	RNA Gene	22	GC06M071403	27.1676	https://www.genecards.org/cgi-bin/carddisp.pl?gene=MIR30A
BAP1	BRCA1 Associated Protein 1	Protein Coding	50	GC03M052401	27.1599	https://www.genecards.org/cgi-bin/carddisp.pl?gene=BAP1
ARSB	Arylsulfatase B	Protein Coding	49	GC05M078777	27.1494	https://www.genecards.org/cgi-bin/carddisp.pl?gene=ARSB
MIR150	MicroRNA 150	RNA Gene	23	GC19M049500	27.1388	https://www.genecards.org/cgi-bin/carddisp.pl?gene=MIR150
ZAP70	Zeta Chain Of T Cell Receptor Associated Protein Kinase 70	Protein Coding	54	GC02P097761	27.1239	https://www.genecards.org/cgi-bin/carddisp.pl?gene=ZAP70
HNF1A	HNF1 Homeobox A	Protein Coding	48	GC12P120978	27.1236	https://www.genecards.org/cgi-bin/carddisp.pl?gene=HNF1A
GRIN2A	Glutamate Ionotropic Receptor NMDA Type Subunit 2A	Protein Coding	55	GC16M009753	27.1224	https://www.genecards.org/cgi-bin/carddisp.pl?gene=GRIN2A
LZTR1	Leucine Zipper Like Transcription Regulator 1	Protein Coding	45	GC22P039833	27.1191	https://www.genecards.org/cgi-bin/carddisp.pl?gene=LZTR1
MIR98	MicroRNA 98	RNA Gene	20	GC0XM053641	27.0782	https://www.genecards.org/cgi-bin/carddisp.pl?gene=MIR98
DKC1	Dyskerin Pseudouridine Synthase 1	Protein Coding	49	GC0XP154762	27.0373	https://www.genecards.org/cgi-bin/carddisp.pl?gene=DKC1
LBR	Lamin B Receptor	Protein Coding	50	GC01M225401	27.0372	https://www.genecards.org/cgi-bin/carddisp.pl?gene=LBR
ODC1	Ornithine Decarboxylase 1	Protein Coding	51	GC02M010432	27.0298	https://www.genecards.org/cgi-bin/carddisp.pl?gene=ODC1
COL4A3	Collagen Type IV Alpha 3 Chain	Protein Coding	49	GC02P227164	27.0287	https://www.genecards.org/cgi-bin/carddisp.pl?gene=COL4A3
ACP5	Acid Phosphatase 5, Tartrate Resistant	Protein Coding	49	GC19M011574	27.026	https://www.genecards.org/cgi-bin/carddisp.pl?gene=ACP5
SERPINF1	Serpin Family F Member 1	Protein Coding	48	GC17P001761	27.0214	https://www.genecards.org/cgi-bin/carddisp.pl?gene=SERPINF1
SNRNP200	Small Nuclear Ribonucleoprotein U5 Subunit 200	Protein Coding	44	GC02M098504	27.0184	https://www.genecards.org/cgi-bin/carddisp.pl?gene=SNRNP200
HMGB1	High Mobility Group Box 1	Protein Coding	49	GC13M030456	27.012	https://www.genecards.org/cgi-bin/carddisp.pl?gene=HMGB1
KIAA0586	KIAA0586	Protein Coding	38	GC14P058427	27.0028	https://www.genecards.org/cgi-bin/carddisp.pl?gene=KIAA0586
WNT5A	Wnt Family Member 5A	Protein Coding	52	GC03M055465	26.9955	https://www.genecards.org/cgi-bin/carddisp.pl?gene=WNT5A
ATP8B1	ATPase Phospholipid Transporting 8B1	Protein Coding	43	GC18M057646	26.9605	https://www.genecards.org/cgi-bin/carddisp.pl?gene=ATP8B1
MMP14	Matrix Metallopeptidase 14	Protein Coding	53	GC14P033595	26.9504	https://www.genecards.org/cgi-bin/carddisp.pl?gene=MMP14
BGLAP	Bone Gamma-Carboxyglutamate Protein	Protein Coding	44	GC01P156242	26.9448	https://www.genecards.org/cgi-bin/carddisp.pl?gene=BGLAP
TUBG1	Tubulin Gamma 1	Protein Coding	49	GC17P042609	26.9276	https://www.genecards.org/cgi-bin/carddisp.pl?gene=TUBG1
KIF2A	Kinesin Family Member 2A	Protein Coding	44	GC05P062306	26.9226	https://www.genecards.org/cgi-bin/carddisp.pl?gene=KIF2A
MIRLET7D	MicroRNA Let-7d	RNA Gene	24	GC09P094178	26.9222	https://www.genecards.org/cgi-bin/carddisp.pl?gene=MIRLET7D
STIL	STIL Centriolar Assembly Protein	Protein Coding	43	GC01M047250	26.9168	https://www.genecards.org/cgi-bin/carddisp.pl?gene=STIL
ITGA2B	Integrin Subunit Alpha 2b	Protein Coding	54	GC17M049884	26.9054	https://www.genecards.org/cgi-bin/carddisp.pl?gene=ITGA2B
SAMHD1	SAM And HD Domain Containing Deoxynucleoside Triphosphate Triphosphohydrolase 1	Protein Coding	45	GC20M036890	26.8904	https://www.genecards.org/cgi-bin/carddisp.pl?gene=SAMHD1
NRP1	Neuropilin 1	Protein Coding	50	GC10M033177	26.8885	https://www.genecards.org/cgi-bin/carddisp.pl?gene=NRP1
BCHE	Butyrylcholinesterase	Protein Coding	53	GC03M165772	26.88	https://www.genecards.org/cgi-bin/carddisp.pl?gene=BCHE
SIX3	SIX Homeobox 3	Protein Coding	45	GC02P044941	26.8749	https://www.genecards.org/cgi-bin/carddisp.pl?gene=SIX3
EIF2B5	Eukaryotic Translation Initiation Factor 2B Subunit Epsilon	Protein Coding	46	GC03P184135	26.8651	https://www.genecards.org/cgi-bin/carddisp.pl?gene=EIF2B5
NDUFS2	NADH:Ubiquinone Oxidoreductase Core Subunit S2	Protein Coding	47	GC01P161197	26.854	https://www.genecards.org/cgi-bin/carddisp.pl?gene=NDUFS2
HMGCR	3-Hydroxy-3-Methylglutaryl-CoA Reductase	Protein Coding	50	GC05P075336	26.8443	https://www.genecards.org/cgi-bin/carddisp.pl?gene=HMGCR
SMARCE1	SWI/SNF Related, Matrix Associated, Actin Dependent Regulator Of Chromatin, Subfamily E, Member 1	Protein Coding	47	GC17M040624	26.828	https://www.genecards.org/cgi-bin/carddisp.pl?gene=SMARCE1
ABCG5	ATP Binding Cassette Subfamily G Member 5	Protein Coding	47	GC02M043806	26.8259	https://www.genecards.org/cgi-bin/carddisp.pl?gene=ABCG5
BIRC5	Baculoviral IAP Repeat Containing 5	Protein Coding	48	GC17P078214	26.8177	https://www.genecards.org/cgi-bin/carddisp.pl?gene=BIRC5
SCN11A	Sodium Voltage-Gated Channel Alpha Subunit 11	Protein Coding	49	GC03M038862	26.8157	https://www.genecards.org/cgi-bin/carddisp.pl?gene=SCN11A
SELENON	Selenoprotein N	Protein Coding	40	GC01P025800	26.8133	https://www.genecards.org/cgi-bin/carddisp.pl?gene=SELENON
DNAJC13	DnaJ Heat Shock Protein Family (Hsp40) Member C13	Protein Coding	41	GC03P132417	26.7871	https://www.genecards.org/cgi-bin/carddisp.pl?gene=DNAJC13
PIK3CG	Phosphatidylinositol-4,5-Bisphosphate 3-Kinase Catalytic Subunit Gamma	Protein Coding	50	GC07P106865	26.7796	https://www.genecards.org/cgi-bin/carddisp.pl?gene=PIK3CG
ATP1A1	ATPase Na+/K+ Transporting Subunit Alpha 1	Protein Coding	53	GC01P116372	26.7762	https://www.genecards.org/cgi-bin/carddisp.pl?gene=ATP1A1
CNR1	Cannabinoid Receptor 1	Protein Coding	50	GC06M088139	26.7753	https://www.genecards.org/cgi-bin/carddisp.pl?gene=CNR1
FBN2	Fibrillin 2	Protein Coding	44	GC05M128257	26.7751	https://www.genecards.org/cgi-bin/carddisp.pl?gene=FBN2
CCK	Cholecystokinin	Protein Coding	44	GC03M042274	26.76	https://www.genecards.org/cgi-bin/carddisp.pl?gene=CCK
ABCC1	ATP Binding Cassette Subfamily C Member 1	Protein Coding	52	GC16P015949	26.7565	https://www.genecards.org/cgi-bin/carddisp.pl?gene=ABCC1
MKI67	Marker Of Proliferation Ki-67	Protein Coding	47	GC10M128096	26.7364	https://www.genecards.org/cgi-bin/carddisp.pl?gene=MKI67
CRX	Cone-Rod Homeobox	Protein Coding	44	GC19P047819	26.7303	https://www.genecards.org/cgi-bin/carddisp.pl?gene=CRX
IRS1	Insulin Receptor Substrate 1	Protein Coding	49	GC02M226731	26.7262	https://www.genecards.org/cgi-bin/carddisp.pl?gene=IRS1
PRKCA	Protein Kinase C Alpha	Protein Coding	53	GC17P066302	26.7228	https://www.genecards.org/cgi-bin/carddisp.pl?gene=PRKCA
COPA	COPI Coat Complex Subunit Alpha	Protein Coding	45	GC01M160288	26.7141	https://www.genecards.org/cgi-bin/carddisp.pl?gene=COPA
ALG1	ALG1 Chitobiosyldiphosphodolichol Beta-Mannosyltransferase	Protein Coding	47	GC16P005033	26.7098	https://www.genecards.org/cgi-bin/carddisp.pl?gene=ALG1
KL	Klotho	Protein Coding	50	GC13P033016	26.7005	https://www.genecards.org/cgi-bin/carddisp.pl?gene=KL
PSTPIP1	Proline-Serine-Threonine Phosphatase Interacting Protein 1	Protein Coding	46	GC15P076993	26.6848	https://www.genecards.org/cgi-bin/carddisp.pl?gene=PSTPIP1
CTSK	Cathepsin K	Protein Coding	53	GC01M152412	26.6844	https://www.genecards.org/cgi-bin/carddisp.pl?gene=CTSK
IQCB1	IQ Motif Containing B1	Protein Coding	44	GC03M121769	26.6568	https://www.genecards.org/cgi-bin/carddisp.pl?gene=IQCB1
YAP1	Yes1 Associated Transcriptional Regulator	Protein Coding	50	GC11P102110	26.6275	https://www.genecards.org/cgi-bin/carddisp.pl?gene=YAP1
IL10RB	Interleukin 10 Receptor Subunit Beta	Protein Coding	47	GC21P033266	26.6263	https://www.genecards.org/cgi-bin/carddisp.pl?gene=IL10RB
MPV17	Mitochondrial Inner Membrane Protein MPV17	Protein Coding	44	GC02M027309	26.6174	https://www.genecards.org/cgi-bin/carddisp.pl?gene=MPV17
BCOR	BCL6 Corepressor	Protein Coding	45	GC0XM040049	26.6139	https://www.genecards.org/cgi-bin/carddisp.pl?gene=BCOR
ITPR1	Inositol 1,4,5-Trisphosphate Receptor Type 1	Protein Coding	52	GC03P004486	26.6066	https://www.genecards.org/cgi-bin/carddisp.pl?gene=ITPR1
BTK	Bruton Tyrosine Kinase	Protein Coding	55	GC0XM101349	26.599	https://www.genecards.org/cgi-bin/carddisp.pl?gene=BTK
BGN	Biglycan	Protein Coding	47	GC0XP153494	26.5909	https://www.genecards.org/cgi-bin/carddisp.pl?gene=BGN
PEX5	Peroxisomal Biogenesis Factor 5	Protein Coding	46	GC12P022393	26.5828	https://www.genecards.org/cgi-bin/carddisp.pl?gene=PEX5
SOX3	SRY-Box Transcription Factor 3	Protein Coding	46	GC0XM140502	26.5811	https://www.genecards.org/cgi-bin/carddisp.pl?gene=SOX3
MTR	5-Methyltetrahydrofolate-Homocysteine Methyltransferase	Protein Coding	50	GC01P236795	26.568	https://www.genecards.org/cgi-bin/carddisp.pl?gene=MTR
CETP	Cholesteryl Ester Transfer Protein	Protein Coding	49	GC16P056961	26.5676	https://www.genecards.org/cgi-bin/carddisp.pl?gene=CETP
FXN	Frataxin	Protein Coding	48	GC09P069035	26.5623	https://www.genecards.org/cgi-bin/carddisp.pl?gene=FXN
HBA1	Hemoglobin Subunit Alpha 1	Protein Coding	45	GC16P012591	26.5536	https://www.genecards.org/cgi-bin/carddisp.pl?gene=HBA1
PQBP1	Polyglutamine Binding Protein 1	Protein Coding	42	GC0XP048890	26.5421	https://www.genecards.org/cgi-bin/carddisp.pl?gene=PQBP1
AGTR2	Angiotensin II Receptor Type 2	Protein Coding	48	GC0XP116170	26.5416	https://www.genecards.org/cgi-bin/carddisp.pl?gene=AGTR2
COL17A1	Collagen Type XVII Alpha 1 Chain	Protein Coding	47	GC10M104031	26.5276	https://www.genecards.org/cgi-bin/carddisp.pl?gene=COL17A1
TPM2	Tropomyosin 2	Protein Coding	49	GC09M035672	26.5211	https://www.genecards.org/cgi-bin/carddisp.pl?gene=TPM2
MAPK3	Mitogen-Activated Protein Kinase 3	Protein Coding	51	GC16M037779	26.5199	https://www.genecards.org/cgi-bin/carddisp.pl?gene=MAPK3
RAC2	Rac Family Small GTPase 2	Protein Coding	54	GC22M059414	26.5102	https://www.genecards.org/cgi-bin/carddisp.pl?gene=RAC2
DOCK6	Dedicator Of Cytokinesis 6	Protein Coding	43	GC19M011199	26.507	https://www.genecards.org/cgi-bin/carddisp.pl?gene=DOCK6
DRD4	Dopamine Receptor D4	Protein Coding	48	GC11P001942	26.4872	https://www.genecards.org/cgi-bin/carddisp.pl?gene=DRD4
MMACHC	Metabolism Of Cobalamin Associated C	Protein Coding	45	GC01P045500	26.4694	https://www.genecards.org/cgi-bin/carddisp.pl?gene=MMACHC
CYP1A1	Cytochrome P450 Family 1 Subfamily A Member 1	Protein Coding	50	GC15M074719	26.4659	https://www.genecards.org/cgi-bin/carddisp.pl?gene=CYP1A1
PRL	Prolactin	Protein Coding	45	GC06M022287	26.4371	https://www.genecards.org/cgi-bin/carddisp.pl?gene=PRL
KCNN4	Potassium Calcium-Activated Channel Subfamily N Member 4	Protein Coding	51	GC19M067962	26.4283	https://www.genecards.org/cgi-bin/carddisp.pl?gene=KCNN4
MALAT1	Metastasis Associated Lung Adenocarcinoma Transcript 1	RNA Gene	26	GC11P070433	26.411	https://www.genecards.org/cgi-bin/carddisp.pl?gene=MALAT1
ZIC1	Zic Family Member 1	Protein Coding	46	GC03P147393	26.3798	https://www.genecards.org/cgi-bin/carddisp.pl?gene=ZIC1
CFHR5	Complement Factor H Related 5	Protein Coding	43	GC01P196977	26.3773	https://www.genecards.org/cgi-bin/carddisp.pl?gene=CFHR5
ZMPSTE24	Zinc Metallopeptidase STE24	Protein Coding	44	GC01P040258	26.3631	https://www.genecards.org/cgi-bin/carddisp.pl?gene=ZMPSTE24
GSN	Gelsolin	Protein Coding	51	GC09P121201	26.3426	https://www.genecards.org/cgi-bin/carddisp.pl?gene=GSN
TIMP1	TIMP Metallopeptidase Inhibitor 1	Protein Coding	47	GC0XP047647	26.3321	https://www.genecards.org/cgi-bin/carddisp.pl?gene=TIMP1
FYN	FYN Proto-Oncogene, Src Family Tyrosine Kinase	Protein Coding	49	GC06M111660	26.3279	https://www.genecards.org/cgi-bin/carddisp.pl?gene=FYN
THBS1	Thrombospondin 1	Protein Coding	48	GC15P039581	26.3103	https://www.genecards.org/cgi-bin/carddisp.pl?gene=THBS1
RDH12	Retinol Dehydrogenase 12	Protein Coding	47	GC14P067701	26.2894	https://www.genecards.org/cgi-bin/carddisp.pl?gene=RDH12
RBPJ	Recombination Signal Binding Protein For Immunoglobulin Kappa J Region	Protein Coding	49	GC04P026105	26.2729	https://www.genecards.org/cgi-bin/carddisp.pl?gene=RBPJ
CCND2	Cyclin D2	Protein Coding	51	GC12P022312	26.2563	https://www.genecards.org/cgi-bin/carddisp.pl?gene=CCND2
BBS9	Bardet-Biedl Syndrome 9	Protein Coding	41	GC07P033288	26.2561	https://www.genecards.org/cgi-bin/carddisp.pl?gene=BBS9
EIF2B2	Eukaryotic Translation Initiation Factor 2B Subunit Beta	Protein Coding	47	GC14P075002	26.2237	https://www.genecards.org/cgi-bin/carddisp.pl?gene=EIF2B2
SLC34A1	Solute Carrier Family 34 Member 1	Protein Coding	47	GC05P177581	26.2195	https://www.genecards.org/cgi-bin/carddisp.pl?gene=SLC34A1
DLG4	Discs Large MAGUK Scaffold Protein 4	Protein Coding	50	GC17M007189	26.206	https://www.genecards.org/cgi-bin/carddisp.pl?gene=DLG4
ITGB1	Integrin Subunit Beta 1	Protein Coding	53	GC10M033391	26.1987	https://www.genecards.org/cgi-bin/carddisp.pl?gene=ITGB1
STAT5B	Signal Transducer And Activator Of Transcription 5B	Protein Coding	52	GC17M042199	26.1959	https://www.genecards.org/cgi-bin/carddisp.pl?gene=STAT5B
CEP63	Centrosomal Protein 63	Protein Coding	42	GC03P134485	26.1947	https://www.genecards.org/cgi-bin/carddisp.pl?gene=CEP63
COQ2	Coenzyme Q2, Polyprenyltransferase	Protein Coding	42	GC04M083261	26.1889	https://www.genecards.org/cgi-bin/carddisp.pl?gene=COQ2
NTF3	Neurotrophin 3	Protein Coding	47	GC12P022322	26.1832	https://www.genecards.org/cgi-bin/carddisp.pl?gene=NTF3
LOC110006319	Beta-Globin Gene 3' Regulatory Region	Biological Region	4	GC11P005223	26.1576	https://www.genecards.org/cgi-bin/carddisp.pl?gene=LOC110006319
CLCNKB	Chloride Voltage-Gated Channel Kb	Protein Coding	46	GC01P016051	26.1485	https://www.genecards.org/cgi-bin/carddisp.pl?gene=CLCNKB
PCNA	Proliferating Cell Nuclear Antigen	Protein Coding	53	GC20M005114	26.1461	https://www.genecards.org/cgi-bin/carddisp.pl?gene=PCNA
SH2D1A	SH2 Domain Containing 1A	Protein Coding	50	GC0XP124227	26.1383	https://www.genecards.org/cgi-bin/carddisp.pl?gene=SH2D1A
CNP	2',3'-Cyclic Nucleotide 3' Phosphodiesterase	Protein Coding	45	GC17P041966	26.136	https://www.genecards.org/cgi-bin/carddisp.pl?gene=CNP
SH2B3	SH2B Adaptor Protein 3	Protein Coding	50	GC12P111405	26.1206	https://www.genecards.org/cgi-bin/carddisp.pl?gene=SH2B3
PPP1R12A	Protein Phosphatase 1 Regulatory Subunit 12A	Protein Coding	46	GC12M079773	26.1175	https://www.genecards.org/cgi-bin/carddisp.pl?gene=PPP1R12A
MIR185	MicroRNA 185	RNA Gene	24	GC22P039755	26.1103	https://www.genecards.org/cgi-bin/carddisp.pl?gene=MIR185
PLOD1	Procollagen-Lysine,2-Oxoglutarate 5-Dioxygenase 1	Protein Coding	47	GC01P011934	26.1065	https://www.genecards.org/cgi-bin/carddisp.pl?gene=PLOD1
PTH	Parathyroid Hormone	Protein Coding	48	GC11M013492	26.097	https://www.genecards.org/cgi-bin/carddisp.pl?gene=PTH
EVC2	EvC Ciliary Complex Subunit 2	Protein Coding	42	GC04M005534	26.0956	https://www.genecards.org/cgi-bin/carddisp.pl?gene=EVC2
MIR328	MicroRNA 328	RNA Gene	22	GC16M067203	26.0929	https://www.genecards.org/cgi-bin/carddisp.pl?gene=MIR328
JAM2	Junctional Adhesion Molecule 2	Protein Coding	45	GC21P025639	26.0733	https://www.genecards.org/cgi-bin/carddisp.pl?gene=JAM2
TNFAIP3	TNF Alpha Induced Protein 3	Protein Coding	50	GC06P137866	26.0652	https://www.genecards.org/cgi-bin/carddisp.pl?gene=TNFAIP3
IGFBP3	Insulin Like Growth Factor Binding Protein 3	Protein Coding	50	GC07M045912	26.0454	https://www.genecards.org/cgi-bin/carddisp.pl?gene=IGFBP3
HERC2	HECT And RLD Domain Containing E3 Ubiquitin Protein Ligase 2	Protein Coding	48	GC15M028111	26.0208	https://www.genecards.org/cgi-bin/carddisp.pl?gene=HERC2
ABCC9	ATP Binding Cassette Subfamily C Member 9	Protein Coding	48	GC12M021797	26.0183	https://www.genecards.org/cgi-bin/carddisp.pl?gene=ABCC9
PHGDH	Phosphoglycerate Dehydrogenase	Protein Coding	53	GC01P119660	26.0079	https://www.genecards.org/cgi-bin/carddisp.pl?gene=PHGDH
KRT14	Keratin 14	Protein Coding	49	GC17M041582	26.0024	https://www.genecards.org/cgi-bin/carddisp.pl?gene=KRT14
AUTS2	Activator Of Transcription And Developmental Regulator AUTS2	Protein Coding	43	GC07P069598	26.0005	https://www.genecards.org/cgi-bin/carddisp.pl?gene=AUTS2
PFN1	Profilin 1	Protein Coding	49	GC17M004945	25.9986	https://www.genecards.org/cgi-bin/carddisp.pl?gene=PFN1
DCN	Decorin	Protein Coding	50	GC12M091140	25.9947	https://www.genecards.org/cgi-bin/carddisp.pl?gene=DCN
HGSNAT	Heparan-Alpha-Glucosaminide N-Acetyltransferase	Protein Coding	39	GC08P043140	25.9695	https://www.genecards.org/cgi-bin/carddisp.pl?gene=HGSNAT
ACTG1	Actin Gamma 1	Protein Coding	51	GC17M081509	25.9483	https://www.genecards.org/cgi-bin/carddisp.pl?gene=ACTG1
MT-CO2	Mitochondrially Encoded Cytochrome C Oxidase II	Protein Coding	35	GCMTP007587	25.9245	https://www.genecards.org/cgi-bin/carddisp.pl?gene=MT-CO2
MIRLET7C	MicroRNA Let-7c	RNA Gene	25	GC21P016551	25.9174	https://www.genecards.org/cgi-bin/carddisp.pl?gene=MIRLET7C
SLC25A4	Solute Carrier Family 25 Member 4	Protein Coding	51	GC04P185143	25.9112	https://www.genecards.org/cgi-bin/carddisp.pl?gene=SLC25A4
PTPN23	Protein Tyrosine Phosphatase Non-Receptor Type 23	Protein Coding	44	GC03P047545	25.8953	https://www.genecards.org/cgi-bin/carddisp.pl?gene=PTPN23
TNNI3	Troponin I3, Cardiac Type	Protein Coding	51	GC19M055151	25.8748	https://www.genecards.org/cgi-bin/carddisp.pl?gene=TNNI3
CFI	Complement Factor I	Protein Coding	50	GC04M109732	25.871	https://www.genecards.org/cgi-bin/carddisp.pl?gene=CFI
SYNGAP1	Synaptic Ras GTPase Activating Protein 1	Protein Coding	50	GC06P087818	25.864	https://www.genecards.org/cgi-bin/carddisp.pl?gene=SYNGAP1
EFEMP2	EGF Containing Fibulin Extracellular Matrix Protein 2	Protein Coding	47	GC11M097089	25.8481	https://www.genecards.org/cgi-bin/carddisp.pl?gene=EFEMP2
KIF7	Kinesin Family Member 7	Protein Coding	41	GC15M089608	25.8395	https://www.genecards.org/cgi-bin/carddisp.pl?gene=KIF7
HTR1A	5-Hydroxytryptamine Receptor 1A	Protein Coding	49	GC05M063960	25.829	https://www.genecards.org/cgi-bin/carddisp.pl?gene=HTR1A
PDE6B	Phosphodiesterase 6B	Protein Coding	48	GC04P000838	25.8269	https://www.genecards.org/cgi-bin/carddisp.pl?gene=PDE6B
GAMT	Guanidinoacetate N-Methyltransferase	Protein Coding	48	GC19M001397	25.8211	https://www.genecards.org/cgi-bin/carddisp.pl?gene=GAMT
PARN	Poly(A)-Specific Ribonuclease	Protein Coding	48	GC16M014435	25.8125	https://www.genecards.org/cgi-bin/carddisp.pl?gene=PARN
LHX4	LIM Homeobox 4	Protein Coding	46	GC01P180230	25.7912	https://www.genecards.org/cgi-bin/carddisp.pl?gene=LHX4
IL1R1	Interleukin 1 Receptor Type 1	Protein Coding	48	GC02P102136	25.7714	https://www.genecards.org/cgi-bin/carddisp.pl?gene=IL1R1
C11orf65	Chromosome 11 Open Reading Frame 65	Protein Coding	34	GC11M108308	25.7626	https://www.genecards.org/cgi-bin/carddisp.pl?gene=C11orf65
LRAT	Lecithin Retinol Acyltransferase	Protein Coding	47	GC04P154626	25.7595	https://www.genecards.org/cgi-bin/carddisp.pl?gene=LRAT
MIRLET7B	MicroRNA Let-7b	RNA Gene	22	GC22P046119	25.7547	https://www.genecards.org/cgi-bin/carddisp.pl?gene=MIRLET7B
ITGB2	Integrin Subunit Beta 2	Protein Coding	54	GC21M044885	25.7513	https://www.genecards.org/cgi-bin/carddisp.pl?gene=ITGB2
FOXF1	Forkhead Box F1	Protein Coding	43	GC16P086510	25.7494	https://www.genecards.org/cgi-bin/carddisp.pl?gene=FOXF1
MAOB	Monoamine Oxidase B	Protein Coding	47	GC0XM043766	25.729	https://www.genecards.org/cgi-bin/carddisp.pl?gene=MAOB
NDUFV1	NADH:Ubiquinone Oxidoreductase Core Subunit V1	Protein Coding	48	GC11P070619	25.7109	https://www.genecards.org/cgi-bin/carddisp.pl?gene=NDUFV1
ANG	Angiogenin	Protein Coding	47	GC14P033406	25.6957	https://www.genecards.org/cgi-bin/carddisp.pl?gene=ANG
MRE11	MRE11 Homolog, Double Strand Break Repair Nuclease	Protein Coding	50	GC11M097712	25.6626	https://www.genecards.org/cgi-bin/carddisp.pl?gene=MRE11
LEPR	Leptin Receptor	Protein Coding	53	GC01P065421	25.6561	https://www.genecards.org/cgi-bin/carddisp.pl?gene=LEPR
EXT1	Exostosin Glycosyltransferase 1	Protein Coding	50	GC08M117798	25.6548	https://www.genecards.org/cgi-bin/carddisp.pl?gene=EXT1
MAP2	Microtubule Associated Protein 2	Protein Coding	46	GC02P209424	25.651	https://www.genecards.org/cgi-bin/carddisp.pl?gene=MAP2
CCBE1	Collagen And Calcium Binding EGF Domains 1	Protein Coding	43	GC18M059430	25.6255	https://www.genecards.org/cgi-bin/carddisp.pl?gene=CCBE1
ADNP	Activity Dependent Neuroprotector Homeobox	Protein Coding	45	GC20M050888	25.6079	https://www.genecards.org/cgi-bin/carddisp.pl?gene=ADNP
PROKR2	Prokineticin Receptor 2	Protein Coding	47	GC20M005423	25.6038	https://www.genecards.org/cgi-bin/carddisp.pl?gene=PROKR2
XPR1	Xenotropic And Polytropic Retrovirus Receptor 1	Protein Coding	45	GC01P180632	25.6033	https://www.genecards.org/cgi-bin/carddisp.pl?gene=XPR1
TF	Transferrin	Protein Coding	53	GC03P134678	25.5944	https://www.genecards.org/cgi-bin/carddisp.pl?gene=TF
TIA1	TIA1 Cytotoxic Granule Associated RNA Binding Protein	Protein Coding	44	GC02M070209	25.5881	https://www.genecards.org/cgi-bin/carddisp.pl?gene=TIA1
PTGDS	Prostaglandin D2 Synthase	Protein Coding	48	GC09P137112	25.5776	https://www.genecards.org/cgi-bin/carddisp.pl?gene=PTGDS
ITGA4	Integrin Subunit Alpha 4	Protein Coding	50	GC02P181456	25.5741	https://www.genecards.org/cgi-bin/carddisp.pl?gene=ITGA4
MLXIPL	MLX Interacting Protein Like	Protein Coding	45	GC07M073593	25.51	https://www.genecards.org/cgi-bin/carddisp.pl?gene=MLXIPL
SNORD118	Small Nucleolar RNA, C/D Box 118	RNA Gene	21	GC17M010610	25.4952	https://www.genecards.org/cgi-bin/carddisp.pl?gene=SNORD118
NR5A1	Nuclear Receptor Subfamily 5 Group A Member 1	Protein Coding	52	GC09M124481	25.493	https://www.genecards.org/cgi-bin/carddisp.pl?gene=NR5A1
RETN	Resistin	Protein Coding	45	GC19P007669	25.477	https://www.genecards.org/cgi-bin/carddisp.pl?gene=RETN
SFTPA2	Surfactant Protein A2	Protein Coding	41	GC10M082044	25.4639	https://www.genecards.org/cgi-bin/carddisp.pl?gene=SFTPA2
GJB6	Gap Junction Protein Beta 6	Protein Coding	45	GC13M020221	25.4625	https://www.genecards.org/cgi-bin/carddisp.pl?gene=GJB6
PEX7	Peroxisomal Biogenesis Factor 7	Protein Coding	46	GC06P136822	25.4589	https://www.genecards.org/cgi-bin/carddisp.pl?gene=PEX7
COMP	Cartilage Oligomeric Matrix Protein	Protein Coding	50	GC19M018783	25.4316	https://www.genecards.org/cgi-bin/carddisp.pl?gene=COMP
APOL1	Apolipoprotein L1	Protein Coding	47	GC22P036253	25.4	https://www.genecards.org/cgi-bin/carddisp.pl?gene=APOL1
MYORG	Myogenesis Regulating Glycosidase (Putative)	Protein Coding	37	GC09M034366	25.3996	https://www.genecards.org/cgi-bin/carddisp.pl?gene=MYORG
THPO	Thrombopoietin	Protein Coding	48	GC03M184371	25.3988	https://www.genecards.org/cgi-bin/carddisp.pl?gene=THPO
MAGEL2	MAGE Family Member L2	Protein Coding	38	GC15M023643	25.3778	https://www.genecards.org/cgi-bin/carddisp.pl?gene=MAGEL2
SIRT1	Sirtuin 1	Protein Coding	52	GC10P067884	25.3713	https://www.genecards.org/cgi-bin/carddisp.pl?gene=SIRT1
ATP6V0A2	ATPase H+ Transporting V0 Subunit A2	Protein Coding	47	GC12P123712	25.3564	https://www.genecards.org/cgi-bin/carddisp.pl?gene=ATP6V0A2
ERAP1	Endoplasmic Reticulum Aminopeptidase 1	Protein Coding	48	GC05M096760	25.3511	https://www.genecards.org/cgi-bin/carddisp.pl?gene=ERAP1
PLCG2	Phospholipase C Gamma 2	Protein Coding	54	GC16P081773	25.34	https://www.genecards.org/cgi-bin/carddisp.pl?gene=PLCG2
GTF2I	General Transcription Factor IIi	Protein Coding	44	GC07P075846	25.3309	https://www.genecards.org/cgi-bin/carddisp.pl?gene=GTF2I
CDH5	Cadherin 5	Protein Coding	49	GC16P066366	25.3259	https://www.genecards.org/cgi-bin/carddisp.pl?gene=CDH5
ALOX5	Arachidonate 5-Lipoxygenase	Protein Coding	50	GC10P045374	25.3056	https://www.genecards.org/cgi-bin/carddisp.pl?gene=ALOX5
GALNS	Galactosamine (N-Acetyl)-6-Sulfatase	Protein Coding	50	GC16M088813	25.2908	https://www.genecards.org/cgi-bin/carddisp.pl?gene=GALNS
UBQLN2	Ubiquilin 2	Protein Coding	45	GC0XP056563	25.272	https://www.genecards.org/cgi-bin/carddisp.pl?gene=UBQLN2
LRP2	LDL Receptor Related Protein 2	Protein Coding	51	GC02M169127	25.2642	https://www.genecards.org/cgi-bin/carddisp.pl?gene=LRP2
NQO1	NAD(P)H Quinone Dehydrogenase 1	Protein Coding	50	GC16M069706	25.2633	https://www.genecards.org/cgi-bin/carddisp.pl?gene=NQO1
PLCG1	Phospholipase C Gamma 1	Protein Coding	50	GC20P041136	25.2523	https://www.genecards.org/cgi-bin/carddisp.pl?gene=PLCG1
CCN2	Cellular Communication Network Factor 2	Protein Coding	48	GC06M131948	25.2505	https://www.genecards.org/cgi-bin/carddisp.pl?gene=CCN2
WDR4	WD Repeat Domain 4	Protein Coding	41	GC21M042843	25.2466	https://www.genecards.org/cgi-bin/carddisp.pl?gene=WDR4
B9D1	B9 Domain Containing 1	Protein Coding	41	GC17M019334	25.2327	https://www.genecards.org/cgi-bin/carddisp.pl?gene=B9D1
GNRH1	Gonadotropin Releasing Hormone 1	Protein Coding	45	GC08M025419	25.2283	https://www.genecards.org/cgi-bin/carddisp.pl?gene=GNRH1
NR1H4	Nuclear Receptor Subfamily 1 Group H Member 4	Protein Coding	50	GC12P100473	25.2272	https://www.genecards.org/cgi-bin/carddisp.pl?gene=NR1H4
MTM1	Myotubularin 1	Protein Coding	45	GC0XP150562	25.2046	https://www.genecards.org/cgi-bin/carddisp.pl?gene=MTM1
CIITA	Class II Major Histocompatibility Complex Transactivator	Protein Coding	46	GC16P012924	25.2013	https://www.genecards.org/cgi-bin/carddisp.pl?gene=CIITA
PFAS	Phosphoribosylformylglycinamidine Synthase	Protein Coding	47	GC17P008247	25.186	https://www.genecards.org/cgi-bin/carddisp.pl?gene=PFAS
DCDC2	Doublecortin Domain Containing 2	Protein Coding	42	GC06M024171	25.169	https://www.genecards.org/cgi-bin/carddisp.pl?gene=DCDC2
RIT1	Ras Like Without CAAX 1	Protein Coding	50	GC01M155897	25.1635	https://www.genecards.org/cgi-bin/carddisp.pl?gene=RIT1
SOX11	SRY-Box Transcription Factor 11	Protein Coding	43	GC02P005703	25.1601	https://www.genecards.org/cgi-bin/carddisp.pl?gene=SOX11
MADD	MAP Kinase Activating Death Domain	Protein Coding	46	GC11P047290	25.1556	https://www.genecards.org/cgi-bin/carddisp.pl?gene=MADD
GHR	Growth Hormone Receptor	Protein Coding	49	GC05P042429	25.1551	https://www.genecards.org/cgi-bin/carddisp.pl?gene=GHR
GCK	Glucokinase	Protein Coding	52	GC07M044528	25.1546	https://www.genecards.org/cgi-bin/carddisp.pl?gene=GCK
MGP	Matrix Gla Protein	Protein Coding	45	GC12M021919	25.1545	https://www.genecards.org/cgi-bin/carddisp.pl?gene=MGP
PLEC	Plectin	Protein Coding	45	GC08M144240	25.154	https://www.genecards.org/cgi-bin/carddisp.pl?gene=PLEC
EYS	Eyes Shut Homolog	Protein Coding	37	GC06M063719	25.1405	https://www.genecards.org/cgi-bin/carddisp.pl?gene=EYS
ADM	Adrenomedullin	Protein Coding	47	GC11P010304	25.1377	https://www.genecards.org/cgi-bin/carddisp.pl?gene=ADM
GNB3	G Protein Subunit Beta 3	Protein Coding	49	GC12P006839	25.1362	https://www.genecards.org/cgi-bin/carddisp.pl?gene=GNB3
PIK3C2A	Phosphatidylinositol-4-Phosphate 3-Kinase Catalytic Subunit Type 2 Alpha	Protein Coding	50	GC11M017614	25.1241	https://www.genecards.org/cgi-bin/carddisp.pl?gene=PIK3C2A
ANKRD11	Ankyrin Repeat Domain Containing 11	Protein Coding	40	GC16M089267	25.1224	https://www.genecards.org/cgi-bin/carddisp.pl?gene=ANKRD11
TGM2	Transglutaminase 2	Protein Coding	50	GC20M038127	25.1188	https://www.genecards.org/cgi-bin/carddisp.pl?gene=TGM2
MYO7A	Myosin VIIA	Protein Coding	45	GC11P077128	25.1185	https://www.genecards.org/cgi-bin/carddisp.pl?gene=MYO7A
FBXO7	F-Box Protein 7	Protein Coding	45	GC22P032474	25.1169	https://www.genecards.org/cgi-bin/carddisp.pl?gene=FBXO7
TRAPPC4	Trafficking Protein Particle Complex Subunit 4	Protein Coding	43	GC11P119018	25.1162	https://www.genecards.org/cgi-bin/carddisp.pl?gene=TRAPPC4
GNB1	G Protein Subunit Beta 1	Protein Coding	47	GC01M001785	25.1098	https://www.genecards.org/cgi-bin/carddisp.pl?gene=GNB1
RPS19	Ribosomal Protein S19	Protein Coding	51	GC19P069852	25.1056	https://www.genecards.org/cgi-bin/carddisp.pl?gene=RPS19
GBX2	Gastrulation Brain Homeobox 2	Protein Coding	41	GC02M236165	25.0907	https://www.genecards.org/cgi-bin/carddisp.pl?gene=GBX2
SIX6	SIX Homeobox 6	Protein Coding	44	GC14P060508	25.0844	https://www.genecards.org/cgi-bin/carddisp.pl?gene=SIX6
SYNE1	Spectrin Repeat Containing Nuclear Envelope Protein 1	Protein Coding	44	GC06M152121	25.0841	https://www.genecards.org/cgi-bin/carddisp.pl?gene=SYNE1
SLC22A4	Solute Carrier Family 22 Member 4	Protein Coding	48	GC05P132294	25.0796	https://www.genecards.org/cgi-bin/carddisp.pl?gene=SLC22A4
CLIP2	CAP-Gly Domain Containing Linker Protein 2	Protein Coding	42	GC07P074289	25.0654	https://www.genecards.org/cgi-bin/carddisp.pl?gene=CLIP2
RPSA	Ribosomal Protein SA	Protein Coding	48	GC03P039406	25.0594	https://www.genecards.org/cgi-bin/carddisp.pl?gene=RPSA
DDX3X	DEAD-Box Helicase 3 X-Linked	Protein Coding	49	GC0XP041333	25.0368	https://www.genecards.org/cgi-bin/carddisp.pl?gene=DDX3X
P2RY12	Purinergic Receptor P2Y12	Protein Coding	51	GC03M151336	25.03	https://www.genecards.org/cgi-bin/carddisp.pl?gene=P2RY12
MAPK10	Mitogen-Activated Protein Kinase 10	Protein Coding	51	GC04M085990	25.0206	https://www.genecards.org/cgi-bin/carddisp.pl?gene=MAPK10
RYR2	Ryanodine Receptor 2	Protein Coding	50	GC01P237042	24.9526	https://www.genecards.org/cgi-bin/carddisp.pl?gene=RYR2
TCTN3	Tectonic Family Member 3	Protein Coding	43	GC10M095663	24.9372	https://www.genecards.org/cgi-bin/carddisp.pl?gene=TCTN3
IRF4	Interferon Regulatory Factor 4	Protein Coding	45	GC06P000391	24.8995	https://www.genecards.org/cgi-bin/carddisp.pl?gene=IRF4
WDR73	WD Repeat Domain 73	Protein Coding	40	GC15M084639	24.8747	https://www.genecards.org/cgi-bin/carddisp.pl?gene=WDR73
ARFGEF2	ADP Ribosylation Factor Guanine Nucleotide Exchange Factor 2	Protein Coding	43	GC20P048921	24.8667	https://www.genecards.org/cgi-bin/carddisp.pl?gene=ARFGEF2
MEGF8	Multiple EGF Like Domains 8	Protein Coding	40	GC19P042325	24.8658	https://www.genecards.org/cgi-bin/carddisp.pl?gene=MEGF8
ATL1	Atlastin GTPase 1	Protein Coding	44	GC14P050532	24.8591	https://www.genecards.org/cgi-bin/carddisp.pl?gene=ATL1
YWHAG	Tyrosine 3-Monooxygenase/Tryptophan 5-Monooxygenase Activation Protein Gamma	Protein Coding	51	GC07M076957	24.8462	https://www.genecards.org/cgi-bin/carddisp.pl?gene=YWHAG
NR3C2	Nuclear Receptor Subfamily 3 Group C Member 2	Protein Coding	48	GC04M148078	24.8239	https://www.genecards.org/cgi-bin/carddisp.pl?gene=NR3C2
SBDS	SBDS Ribosome Maturation Factor	Protein Coding	45	GC07M066987	24.8223	https://www.genecards.org/cgi-bin/carddisp.pl?gene=SBDS
GRM1	Glutamate Metabotropic Receptor 1	Protein Coding	53	GC06P145973	24.8005	https://www.genecards.org/cgi-bin/carddisp.pl?gene=GRM1
ANK2	Ankyrin 2	Protein Coding	44	GC04P112709	24.795	https://www.genecards.org/cgi-bin/carddisp.pl?gene=ANK2
AFP	Alpha Fetoprotein	Protein Coding	48	GC04P073431	24.7931	https://www.genecards.org/cgi-bin/carddisp.pl?gene=AFP
GH1	Growth Hormone 1	Protein Coding	46	GC17M063917	24.7896	https://www.genecards.org/cgi-bin/carddisp.pl?gene=GH1
PURA	Purine Rich Element Binding Protein A	Protein Coding	47	GC05P140076	24.7794	https://www.genecards.org/cgi-bin/carddisp.pl?gene=PURA
CHUK	Component Of Inhibitor Of Nuclear Factor Kappa B Kinase Complex	Protein Coding	54	GC10M100191	24.7777	https://www.genecards.org/cgi-bin/carddisp.pl?gene=CHUK
OCLN	Occludin	Protein Coding	47	GC05P069492	24.7776	https://www.genecards.org/cgi-bin/carddisp.pl?gene=OCLN
BIN1	Bridging Integrator 1	Protein Coding	48	GC02M127048	24.7765	https://www.genecards.org/cgi-bin/carddisp.pl?gene=BIN1
DPP4	Dipeptidyl Peptidase 4	Protein Coding	53	GC02M161992	24.7762	https://www.genecards.org/cgi-bin/carddisp.pl?gene=DPP4
CRB2	Crumbs Cell Polarity Complex Component 2	Protein Coding	44	GC09P123356	24.7756	https://www.genecards.org/cgi-bin/carddisp.pl?gene=CRB2
LIG4	DNA Ligase 4	Protein Coding	50	GC13M108207	24.7652	https://www.genecards.org/cgi-bin/carddisp.pl?gene=LIG4
EPRS1	Glutamyl-Prolyl-TRNA Synthetase 1	Protein Coding	45	GC01M219969	24.7562	https://www.genecards.org/cgi-bin/carddisp.pl?gene=EPRS1
DNAH5	Dynein Axonemal Heavy Chain 5	Protein Coding	42	GC05M013693	24.7467	https://www.genecards.org/cgi-bin/carddisp.pl?gene=DNAH5
UGT1A1	UDP Glucuronosyltransferase Family 1 Member A1	Protein Coding	52	GC02P233760	24.743	https://www.genecards.org/cgi-bin/carddisp.pl?gene=UGT1A1
PDE4D	Phosphodiesterase 4D	Protein Coding	51	GC05M058969	24.7376	https://www.genecards.org/cgi-bin/carddisp.pl?gene=PDE4D
MIR16-1	MicroRNA 16-1	RNA Gene	22	GC13M050048	24.7321	https://www.genecards.org/cgi-bin/carddisp.pl?gene=MIR16-1
AVPR2	Arginine Vasopressin Receptor 2	Protein Coding	50	GC0XP153902	24.7241	https://www.genecards.org/cgi-bin/carddisp.pl?gene=AVPR2
FGF10	Fibroblast Growth Factor 10	Protein Coding	50	GC05M044340	24.7237	https://www.genecards.org/cgi-bin/carddisp.pl?gene=FGF10
MIR22	MicroRNA 22	RNA Gene	23	GC17M001713	24.718	https://www.genecards.org/cgi-bin/carddisp.pl?gene=MIR22
BCYRN1	Brain Cytoplasmic RNA 1	RNA Gene	20	GC02P047331	24.7012	https://www.genecards.org/cgi-bin/carddisp.pl?gene=BCYRN1
ALS2	Alsin Rho Guanine Nucleotide Exchange Factor ALS2	Protein Coding	47	GC02M201701	24.6989	https://www.genecards.org/cgi-bin/carddisp.pl?gene=ALS2
SNRPE	Small Nuclear Ribonucleoprotein Polypeptide E	Protein Coding	44	GC01P203916	24.6965	https://www.genecards.org/cgi-bin/carddisp.pl?gene=SNRPE
LEMD3	LEM Domain Containing 3	Protein Coding	44	GC12P065169	24.6873	https://www.genecards.org/cgi-bin/carddisp.pl?gene=LEMD3
MIR130A	MicroRNA 130a	RNA Gene	23	GC11P057641	24.6817	https://www.genecards.org/cgi-bin/carddisp.pl?gene=MIR130A
MPDZ	Multiple PDZ Domain Crumbs Cell Polarity Complex Component	Protein Coding	45	GC09M013105	24.6636	https://www.genecards.org/cgi-bin/carddisp.pl?gene=MPDZ
WDR11	WD Repeat Domain 11	Protein Coding	42	GC10P120851	24.6618	https://www.genecards.org/cgi-bin/carddisp.pl?gene=WDR11
KCNN3	Potassium Calcium-Activated Channel Subfamily N Member 3	Protein Coding	45	GC01M154697	24.6596	https://www.genecards.org/cgi-bin/carddisp.pl?gene=KCNN3
NDUFAF6	NADH:Ubiquinone Oxidoreductase Complex Assembly Factor 6	Protein Coding	37	GC08P094895	24.6501	https://www.genecards.org/cgi-bin/carddisp.pl?gene=NDUFAF6
FARSA	Phenylalanyl-TRNA Synthetase Subunit Alpha	Protein Coding	44	GC19M012922	24.6491	https://www.genecards.org/cgi-bin/carddisp.pl?gene=FARSA
TET2	Tet Methylcytosine Dioxygenase 2	Protein Coding	48	GC04P105145	24.6482	https://www.genecards.org/cgi-bin/carddisp.pl?gene=TET2
GP1BB	Glycoprotein Ib Platelet Subunit Beta	Protein Coding	46	GC22P039736	24.6262	https://www.genecards.org/cgi-bin/carddisp.pl?gene=GP1BB
MLC1	Modulator Of VRAC Current 1	Protein Coding	45	GC22M050059	24.5914	https://www.genecards.org/cgi-bin/carddisp.pl?gene=MLC1
AIPL1	Aryl Hydrocarbon Receptor Interacting Protein Like 1	Protein Coding	44	GC17M006393	24.5853	https://www.genecards.org/cgi-bin/carddisp.pl?gene=AIPL1
ATXN1	Ataxin 1	Protein Coding	45	GC06M016299	24.5756	https://www.genecards.org/cgi-bin/carddisp.pl?gene=ATXN1
APOA5	Apolipoprotein A5	Protein Coding	47	GC11M116789	24.5484	https://www.genecards.org/cgi-bin/carddisp.pl?gene=APOA5
DVL1	Dishevelled Segment Polarity Protein 1	Protein Coding	49	GC01M001335	24.5454	https://www.genecards.org/cgi-bin/carddisp.pl?gene=DVL1
IL6R	Interleukin 6 Receptor	Protein Coding	53	GC01P154405	24.5296	https://www.genecards.org/cgi-bin/carddisp.pl?gene=IL6R
COL5A1	Collagen Type V Alpha 1 Chain	Protein Coding	50	GC09P134641	24.5269	https://www.genecards.org/cgi-bin/carddisp.pl?gene=COL5A1
SFTPB	Surfactant Protein B	Protein Coding	47	GC02M085657	24.5197	https://www.genecards.org/cgi-bin/carddisp.pl?gene=SFTPB
NLRP1	NLR Family Pyrin Domain Containing 1	Protein Coding	45	GC17M005499	24.5041	https://www.genecards.org/cgi-bin/carddisp.pl?gene=NLRP1
NDUFAF2	NADH:Ubiquinone Oxidoreductase Complex Assembly Factor 2	Protein Coding	43	GC05P060945	24.4975	https://www.genecards.org/cgi-bin/carddisp.pl?gene=NDUFAF2
GLI1	GLI Family Zinc Finger 1	Protein Coding	50	GC12P057462	24.4909	https://www.genecards.org/cgi-bin/carddisp.pl?gene=GLI1
POFUT1	Protein O-Fucosyltransferase 1	Protein Coding	46	GC20P032207	24.4897	https://www.genecards.org/cgi-bin/carddisp.pl?gene=POFUT1
PIGL	Phosphatidylinositol Glycan Anchor Biosynthesis Class L	Protein Coding	41	GC17P016217	24.4865	https://www.genecards.org/cgi-bin/carddisp.pl?gene=PIGL
MIR214	MicroRNA 214	RNA Gene	24	GC01M172234	24.4738	https://www.genecards.org/cgi-bin/carddisp.pl?gene=MIR214
LIPC	Lipase C, Hepatic Type	Protein Coding	48	GC15P058410	24.4613	https://www.genecards.org/cgi-bin/carddisp.pl?gene=LIPC
KIF11	Kinesin Family Member 11	Protein Coding	51	GC10P092574	24.4431	https://www.genecards.org/cgi-bin/carddisp.pl?gene=KIF11
PDE11A	Phosphodiesterase 11A	Protein Coding	48	GC02M177624	24.4203	https://www.genecards.org/cgi-bin/carddisp.pl?gene=PDE11A
EIF4G1	Eukaryotic Translation Initiation Factor 4 Gamma 1	Protein Coding	50	GC03P184314	24.4149	https://www.genecards.org/cgi-bin/carddisp.pl?gene=EIF4G1
CSF1	Colony Stimulating Factor 1	Protein Coding	47	GC01P109911	24.4012	https://www.genecards.org/cgi-bin/carddisp.pl?gene=CSF1
ALDH18A1	Aldehyde Dehydrogenase 18 Family Member A1	Protein Coding	48	GC10M095605	24.4009	https://www.genecards.org/cgi-bin/carddisp.pl?gene=ALDH18A1
TIMP2	TIMP Metallopeptidase Inhibitor 2	Protein Coding	45	GC17M078852	24.3909	https://www.genecards.org/cgi-bin/carddisp.pl?gene=TIMP2
DHFR	Dihydrofolate Reductase	Protein Coding	51	GC05M080626	24.3842	https://www.genecards.org/cgi-bin/carddisp.pl?gene=DHFR
DCAF8	DDB1 And CUL4 Associated Factor 8	Protein Coding	41	GC01M160215	24.348	https://www.genecards.org/cgi-bin/carddisp.pl?gene=DCAF8
MIR342	MicroRNA 342	RNA Gene	22	GC14P100109	24.3412	https://www.genecards.org/cgi-bin/carddisp.pl?gene=MIR342
SON	SON DNA And RNA Binding Protein	Protein Coding	44	GC21P033542	24.336	https://www.genecards.org/cgi-bin/carddisp.pl?gene=SON
YWHAE	Tyrosine 3-Monooxygenase/Tryptophan 5-Monooxygenase Activation Protein Epsilon	Protein Coding	52	GC17M004893	24.3205	https://www.genecards.org/cgi-bin/carddisp.pl?gene=YWHAE
GJA5	Gap Junction Protein Alpha 5	Protein Coding	47	GC01M147756	24.3062	https://www.genecards.org/cgi-bin/carddisp.pl?gene=GJA5
KDM4C	Lysine Demethylase 4C	Protein Coding	44	GC09P006720	24.2934	https://www.genecards.org/cgi-bin/carddisp.pl?gene=KDM4C
LTBP2	Latent Transforming Growth Factor Beta Binding Protein 2	Protein Coding	47	GC14M074498	24.2909	https://www.genecards.org/cgi-bin/carddisp.pl?gene=LTBP2
SLC16A2	Solute Carrier Family 16 Member 2	Protein Coding	46	GC0XP074488	24.2906	https://www.genecards.org/cgi-bin/carddisp.pl?gene=SLC16A2
REPS1	RALBP1 Associated Eps Domain Containing 1	Protein Coding	41	GC06M138903	24.29	https://www.genecards.org/cgi-bin/carddisp.pl?gene=REPS1
PGF	Placental Growth Factor	Protein Coding	46	GC14M074941	24.2837	https://www.genecards.org/cgi-bin/carddisp.pl?gene=PGF
TMEM237	Transmembrane Protein 237	Protein Coding	40	GC02M201620	24.267	https://www.genecards.org/cgi-bin/carddisp.pl?gene=TMEM237
HLA-G	Major Histocompatibility Complex, Class I, G	Protein Coding	46	GC06P087672	24.2588	https://www.genecards.org/cgi-bin/carddisp.pl?gene=HLA-G
EZR	Ezrin	Protein Coding	48	GC06M158765	24.2549	https://www.genecards.org/cgi-bin/carddisp.pl?gene=EZR
DKK1	Dickkopf WNT Signaling Pathway Inhibitor 1	Protein Coding	50	GC10P052314	24.2506	https://www.genecards.org/cgi-bin/carddisp.pl?gene=DKK1
GNPTAB	N-Acetylglucosamine-1-Phosphate Transferase Subunits Alpha And Beta	Protein Coding	45	GC12M101745	24.2492	https://www.genecards.org/cgi-bin/carddisp.pl?gene=GNPTAB
SCN10A	Sodium Voltage-Gated Channel Alpha Subunit 10	Protein Coding	51	GC03M038713	24.2478	https://www.genecards.org/cgi-bin/carddisp.pl?gene=SCN10A
CACNA1F	Calcium Voltage-Gated Channel Subunit Alpha1 F	Protein Coding	47	GC0XM049205	24.2393	https://www.genecards.org/cgi-bin/carddisp.pl?gene=CACNA1F
CEACAM5	CEA Cell Adhesion Molecule 5	Protein Coding	45	GC19P069849	24.2363	https://www.genecards.org/cgi-bin/carddisp.pl?gene=CEACAM5
FLVCR2	FLVCR Heme Transporter 2	Protein Coding	43	GC14P075578	24.231	https://www.genecards.org/cgi-bin/carddisp.pl?gene=FLVCR2
CHRNG	Cholinergic Receptor Nicotinic Gamma Subunit	Protein Coding	44	GC02P232539	24.1959	https://www.genecards.org/cgi-bin/carddisp.pl?gene=CHRNG
SEMA3A	Semaphorin 3A	Protein Coding	49	GC07M083955	24.1843	https://www.genecards.org/cgi-bin/carddisp.pl?gene=SEMA3A
NEK9	NIMA Related Kinase 9	Protein Coding	48	GC14M075079	24.1803	https://www.genecards.org/cgi-bin/carddisp.pl?gene=NEK9
CFHR1	Complement Factor H Related 1	Protein Coding	46	GC01P196822	24.1744	https://www.genecards.org/cgi-bin/carddisp.pl?gene=CFHR1
CAPN3	Calpain 3	Protein Coding	51	GC15P042359	24.1741	https://www.genecards.org/cgi-bin/carddisp.pl?gene=CAPN3
SLC22A18	Solute Carrier Family 22 Member 18	Protein Coding	45	GC11P002899	24.1698	https://www.genecards.org/cgi-bin/carddisp.pl?gene=SLC22A18
PARP1	Poly(ADP-Ribose) Polymerase 1	Protein Coding	53	GC01M226360	24.1669	https://www.genecards.org/cgi-bin/carddisp.pl?gene=PARP1
PRUNE1	Prune Exopolyphosphatase 1	Protein Coding	41	GC01P151008	24.1469	https://www.genecards.org/cgi-bin/carddisp.pl?gene=PRUNE1
TIMP3	TIMP Metallopeptidase Inhibitor 3	Protein Coding	46	GC22P041082	24.135	https://www.genecards.org/cgi-bin/carddisp.pl?gene=TIMP3
POLR3A	RNA Polymerase III Subunit A	Protein Coding	47	GC10M078631	24.131	https://www.genecards.org/cgi-bin/carddisp.pl?gene=POLR3A
BICC1	BicC Family RNA Binding Protein 1	Protein Coding	39	GC10P058513	24.122	https://www.genecards.org/cgi-bin/carddisp.pl?gene=BICC1
DOCK8	Dedicator Of Cytokinesis 8	Protein Coding	47	GC09P000214	24.114	https://www.genecards.org/cgi-bin/carddisp.pl?gene=DOCK8
NTRK3	Neurotrophic Receptor Tyrosine Kinase 3	Protein Coding	55	GC15M087859	24.1056	https://www.genecards.org/cgi-bin/carddisp.pl?gene=NTRK3
PPM1D	Protein Phosphatase, Mg2+/Mn2+ Dependent 1D	Protein Coding	50	GC17P060600	24.0975	https://www.genecards.org/cgi-bin/carddisp.pl?gene=PPM1D
PHKG2	Phosphorylase Kinase Catalytic Subunit Gamma 2	Protein Coding	48	GC16P041931	24.0886	https://www.genecards.org/cgi-bin/carddisp.pl?gene=PHKG2
NRTN	Neurturin	Protein Coding	44	GC19P005805	24.0739	https://www.genecards.org/cgi-bin/carddisp.pl?gene=NRTN
TNFSF10	TNF Superfamily Member 10	Protein Coding	47	GC03M172505	24.0687	https://www.genecards.org/cgi-bin/carddisp.pl?gene=TNFSF10
APOC3	Apolipoprotein C3	Protein Coding	48	GC11P116829	24.0685	https://www.genecards.org/cgi-bin/carddisp.pl?gene=APOC3
TSPO	Translocator Protein	Protein Coding	47	GC22P043151	24.0603	https://www.genecards.org/cgi-bin/carddisp.pl?gene=TSPO
GCH1	GTP Cyclohydrolase 1	Protein Coding	49	GC14M054842	24.0519	https://www.genecards.org/cgi-bin/carddisp.pl?gene=GCH1
FGF1	Fibroblast Growth Factor 1	Protein Coding	50	GC05M142555	24.0433	https://www.genecards.org/cgi-bin/carddisp.pl?gene=FGF1
ACTN4	Actinin Alpha 4	Protein Coding	49	GC19P038647	24.0349	https://www.genecards.org/cgi-bin/carddisp.pl?gene=ACTN4
PIEZO2	Piezo Type Mechanosensitive Ion Channel Component 2	Protein Coding	39	GC18M010670	24.0318	https://www.genecards.org/cgi-bin/carddisp.pl?gene=PIEZO2
GSTM3	Glutathione S-Transferase Mu 3	Protein Coding	49	GC01M109733	24.0254	https://www.genecards.org/cgi-bin/carddisp.pl?gene=GSTM3
DYM	Dymeclin	Protein Coding	41	GC18M049041	24.0172	https://www.genecards.org/cgi-bin/carddisp.pl?gene=DYM
SLC12A3	Solute Carrier Family 12 Member 3	Protein Coding	50	GC16P056865	24.0088	https://www.genecards.org/cgi-bin/carddisp.pl?gene=SLC12A3
VIP	Vasoactive Intestinal Peptide	Protein Coding	47	GC06P152750	24.0087	https://www.genecards.org/cgi-bin/carddisp.pl?gene=VIP
SIN3A	SIN3 Transcription Regulator Family Member A	Protein Coding	48	GC15M075369	24.0029	https://www.genecards.org/cgi-bin/carddisp.pl?gene=SIN3A
SLC19A1	Solute Carrier Family 19 Member 1	Protein Coding	48	GC21M045493	24.002	https://www.genecards.org/cgi-bin/carddisp.pl?gene=SLC19A1
NUP107	Nucleoporin 107	Protein Coding	46	GC12P068686	23.999	https://www.genecards.org/cgi-bin/carddisp.pl?gene=NUP107
SDHC	Succinate Dehydrogenase Complex Subunit C	Protein Coding	46	GC01P161314	23.9974	https://www.genecards.org/cgi-bin/carddisp.pl?gene=SDHC
MIR31	MicroRNA 31	RNA Gene	22	GC09M021793	23.9951	https://www.genecards.org/cgi-bin/carddisp.pl?gene=MIR31
NTS	Neurotensin	Protein Coding	43	GC12P085876	23.9804	https://www.genecards.org/cgi-bin/carddisp.pl?gene=NTS
HDAC6	Histone Deacetylase 6	Protein Coding	56	GC0XP048801	23.9754	https://www.genecards.org/cgi-bin/carddisp.pl?gene=HDAC6
XRCC1	X-Ray Repair Cross Complementing 1	Protein Coding	46	GC19M043543	23.9702	https://www.genecards.org/cgi-bin/carddisp.pl?gene=XRCC1
NR0B1	Nuclear Receptor Subfamily 0 Group B Member 1	Protein Coding	48	GC0XM030304	23.9632	https://www.genecards.org/cgi-bin/carddisp.pl?gene=NR0B1
BAG3	BAG Cochaperone 3	Protein Coding	45	GC10P119651	23.9589	https://www.genecards.org/cgi-bin/carddisp.pl?gene=BAG3
MN1	MN1 Proto-Oncogene, Transcriptional Regulator	Protein Coding	43	GC22M027748	23.948	https://www.genecards.org/cgi-bin/carddisp.pl?gene=MN1
APOH	Apolipoprotein H	Protein Coding	47	GC17M066212	23.9289	https://www.genecards.org/cgi-bin/carddisp.pl?gene=APOH
MIRLET7G	MicroRNA Let-7g	RNA Gene	21	GC03M052268	23.917	https://www.genecards.org/cgi-bin/carddisp.pl?gene=MIRLET7G
PEX26	Peroxisomal Biogenesis Factor 26	Protein Coding	42	GC22P039676	23.9101	https://www.genecards.org/cgi-bin/carddisp.pl?gene=PEX26
MIR30D	MicroRNA 30d	RNA Gene	21	GC08M134804	23.9086	https://www.genecards.org/cgi-bin/carddisp.pl?gene=MIR30D
NFIA	Nuclear Factor I A	Protein Coding	46	GC01P060865	23.9004	https://www.genecards.org/cgi-bin/carddisp.pl?gene=NFIA
CTCF	CCCTC-Binding Factor	Protein Coding	49	GC16P067563	23.8838	https://www.genecards.org/cgi-bin/carddisp.pl?gene=CTCF
SNRNP70	Small Nuclear Ribonucleoprotein U1 Subunit 70	Protein Coding	42	GC19P049085	23.8828	https://www.genecards.org/cgi-bin/carddisp.pl?gene=SNRNP70
POLE	DNA Polymerase Epsilon, Catalytic Subunit	Protein Coding	50	GC12M132695	23.8821	https://www.genecards.org/cgi-bin/carddisp.pl?gene=POLE
CR1	Complement C3b/C4b Receptor 1 (Knops Blood Group)	Protein Coding	47	GC01P207496	23.8791	https://www.genecards.org/cgi-bin/carddisp.pl?gene=CR1
ALG8	ALG8 Alpha-1,3-Glucosyltransferase	Protein Coding	46	GC11M097515	23.8772	https://www.genecards.org/cgi-bin/carddisp.pl?gene=ALG8
B9D2	B9 Domain Containing 2	Protein Coding	41	GC19M041354	23.8381	https://www.genecards.org/cgi-bin/carddisp.pl?gene=B9D2
LRP6	LDL Receptor Related Protein 6	Protein Coding	50	GC12M021873	23.8355	https://www.genecards.org/cgi-bin/carddisp.pl?gene=LRP6
CTNS	Cystinosin, Lysosomal Cystine Transporter	Protein Coding	48	GC17P003636	23.8347	https://www.genecards.org/cgi-bin/carddisp.pl?gene=CTNS
MIR127	MicroRNA 127	RNA Gene	23	GC14P110110	23.8201	https://www.genecards.org/cgi-bin/carddisp.pl?gene=MIR127
ABCC2	ATP Binding Cassette Subfamily C Member 2	Protein Coding	51	GC10P099782	23.8179	https://www.genecards.org/cgi-bin/carddisp.pl?gene=ABCC2
IL7	Interleukin 7	Protein Coding	47	GC08M078689	23.8142	https://www.genecards.org/cgi-bin/carddisp.pl?gene=IL7
BRD4	Bromodomain Containing 4	Protein Coding	51	GC19M015236	23.8123	https://www.genecards.org/cgi-bin/carddisp.pl?gene=BRD4
AIP	Aryl Hydrocarbon Receptor Interacting Protein	Protein Coding	45	GC11P067468	23.788	https://www.genecards.org/cgi-bin/carddisp.pl?gene=AIP
CSPP1	Centrosome And Spindle Pole Associated Protein 1	Protein Coding	41	GC08P067062	23.7875	https://www.genecards.org/cgi-bin/carddisp.pl?gene=CSPP1
LOC109504728	Chromosome 9 Open Reading Frame 72 Repeat Instability Region	Biological Region	4	GC09P027613	23.7775	https://www.genecards.org/cgi-bin/carddisp.pl?gene=LOC109504728
PRKDC	Protein Kinase, DNA-Activated, Catalytic Subunit	Protein Coding	53	GC08M047773	23.7763	https://www.genecards.org/cgi-bin/carddisp.pl?gene=PRKDC
GLS	Glutaminase	Protein Coding	52	GC02P190880	23.7752	https://www.genecards.org/cgi-bin/carddisp.pl?gene=GLS
IFT122	Intraflagellar Transport 122	Protein Coding	42	GC03P134602	23.7664	https://www.genecards.org/cgi-bin/carddisp.pl?gene=IFT122
ARL13B	ADP Ribosylation Factor Like GTPase 13B	Protein Coding	40	GC03P093980	23.748	https://www.genecards.org/cgi-bin/carddisp.pl?gene=ARL13B
MBTPS2	Membrane Bound Transcription Factor Peptidase, Site 2	Protein Coding	45	GC0XP021839	23.747	https://www.genecards.org/cgi-bin/carddisp.pl?gene=MBTPS2
ASCL1	Achaete-Scute Family BHLH Transcription Factor 1	Protein Coding	48	GC12P102957	23.7458	https://www.genecards.org/cgi-bin/carddisp.pl?gene=ASCL1
RBCK1	RANBP2-Type And C3HC4-Type Zinc Finger Containing 1	Protein Coding	44	GC20P000407	23.7406	https://www.genecards.org/cgi-bin/carddisp.pl?gene=RBCK1
FANCI	FA Complementation Group I	Protein Coding	45	GC15P089243	23.7335	https://www.genecards.org/cgi-bin/carddisp.pl?gene=FANCI
RHOBTB2	Rho Related BTB Domain Containing 2	Protein Coding	42	GC08P022961	23.7229	https://www.genecards.org/cgi-bin/carddisp.pl?gene=RHOBTB2
EXT2	Exostosin Glycosyltransferase 2	Protein Coding	47	GC11P044095	23.7196	https://www.genecards.org/cgi-bin/carddisp.pl?gene=EXT2
OCA2	OCA2 Melanosomal Transmembrane Protein	Protein Coding	45	GC15M027754	23.7159	https://www.genecards.org/cgi-bin/carddisp.pl?gene=OCA2
SP1	Sp1 Transcription Factor	Protein Coding	49	GC12P053380	23.71	https://www.genecards.org/cgi-bin/carddisp.pl?gene=SP1
LCN2	Lipocalin 2	Protein Coding	48	GC09P128149	23.6986	https://www.genecards.org/cgi-bin/carddisp.pl?gene=LCN2
EMD	Emerin	Protein Coding	47	GC0XP154379	23.6978	https://www.genecards.org/cgi-bin/carddisp.pl?gene=EMD
TPO	Thyroid Peroxidase	Protein Coding	52	GC02P001374	23.6904	https://www.genecards.org/cgi-bin/carddisp.pl?gene=TPO
ALDH2	Aldehyde Dehydrogenase 2 Family Member	Protein Coding	53	GC12P111766	23.6787	https://www.genecards.org/cgi-bin/carddisp.pl?gene=ALDH2
GBA2	Glucosylceramidase Beta 2	Protein Coding	43	GC09M035736	23.6664	https://www.genecards.org/cgi-bin/carddisp.pl?gene=GBA2
GTF2IRD1	GTF2I Repeat Domain Containing 1	Protein Coding	44	GC07P075830	23.6617	https://www.genecards.org/cgi-bin/carddisp.pl?gene=GTF2IRD1
SBF2-AS1	SBF2 Antisense RNA 1	RNA Gene	18	GC11P009758	23.66	https://www.genecards.org/cgi-bin/carddisp.pl?gene=SBF2-AS1
MIR197	MicroRNA 197	RNA Gene	22	GC01P109549	23.6557	https://www.genecards.org/cgi-bin/carddisp.pl?gene=MIR197
TLR7	Toll Like Receptor 7	Protein Coding	50	GC0XP012867	23.652	https://www.genecards.org/cgi-bin/carddisp.pl?gene=TLR7
KCNH2	Potassium Voltage-Gated Channel Subfamily H Member 2	Protein Coding	53	GC07M150944	23.647	https://www.genecards.org/cgi-bin/carddisp.pl?gene=KCNH2
ADORA2A	Adenosine A2a Receptor	Protein Coding	51	GC22P024417	23.6427	https://www.genecards.org/cgi-bin/carddisp.pl?gene=ADORA2A
CACNA1H	Calcium Voltage-Gated Channel Subunit Alpha1 H	Protein Coding	52	GC16P001153	23.6339	https://www.genecards.org/cgi-bin/carddisp.pl?gene=CACNA1H
SPEN	Spen Family Transcriptional Repressor	Protein Coding	44	GC01P015843	23.6279	https://www.genecards.org/cgi-bin/carddisp.pl?gene=SPEN
MIR30E	MicroRNA 30e	RNA Gene	25	GC01P040754	23.6213	https://www.genecards.org/cgi-bin/carddisp.pl?gene=MIR30E
BCL11B	BAF Chromatin Remodeling Complex Subunit BCL11B	Protein Coding	44	GC14M099169	23.6203	https://www.genecards.org/cgi-bin/carddisp.pl?gene=BCL11B
ABCG8	ATP Binding Cassette Subfamily G Member 8	Protein Coding	48	GC02P043828	23.6175	https://www.genecards.org/cgi-bin/carddisp.pl?gene=ABCG8
IQSEC2	IQ Motif And Sec7 Domain ArfGEF 2	Protein Coding	41	GC0XM053225	23.6112	https://www.genecards.org/cgi-bin/carddisp.pl?gene=IQSEC2
MC1R	Melanocortin 1 Receptor	Protein Coding	50	GC16P089912	23.5966	https://www.genecards.org/cgi-bin/carddisp.pl?gene=MC1R
MT-TK	Mitochondrially Encoded TRNA-Lys (AAA/G)	RNA Gene	15	GCMTP008297	23.5914	https://www.genecards.org/cgi-bin/carddisp.pl?gene=MT-TK
ACVR1	Activin A Receptor Type 1	Protein Coding	54	GC02M157736	23.5709	https://www.genecards.org/cgi-bin/carddisp.pl?gene=ACVR1
COL9A3	Collagen Type IX Alpha 3 Chain	Protein Coding	45	GC20P062816	23.5642	https://www.genecards.org/cgi-bin/carddisp.pl?gene=COL9A3
LSM2	LSM2 Homolog, U6 Small Nuclear RNA And MRNA Degradation Associated	Protein Coding	43	GC06M069224	23.5583	https://www.genecards.org/cgi-bin/carddisp.pl?gene=LSM2
GSR	Glutathione-Disulfide Reductase	Protein Coding	52	GC08M030678	23.5442	https://www.genecards.org/cgi-bin/carddisp.pl?gene=GSR
CTNND2	Catenin Delta 2	Protein Coding	45	GC05M010971	23.5396	https://www.genecards.org/cgi-bin/carddisp.pl?gene=CTNND2
SLC6A1	Solute Carrier Family 6 Member 1	Protein Coding	50	GC03P012710	23.5392	https://www.genecards.org/cgi-bin/carddisp.pl?gene=SLC6A1
PSENEN	Presenilin Enhancer, Gamma-Secretase Subunit	Protein Coding	46	GC19P069637	23.5364	https://www.genecards.org/cgi-bin/carddisp.pl?gene=PSENEN
JAK3	Janus Kinase 3	Protein Coding	54	GC19M017824	23.5305	https://www.genecards.org/cgi-bin/carddisp.pl?gene=JAK3
TAC1	Tachykinin Precursor 1	Protein Coding	44	GC07P097731	23.5229	https://www.genecards.org/cgi-bin/carddisp.pl?gene=TAC1
ACAN	Aggrecan	Protein Coding	48	GC15P121030	23.5137	https://www.genecards.org/cgi-bin/carddisp.pl?gene=ACAN
BCL10	BCL10 Immune Signaling Adaptor	Protein Coding	46	GC01M085265	23.5042	https://www.genecards.org/cgi-bin/carddisp.pl?gene=BCL10
DLK1	Delta Like Non-Canonical Notch Ligand 1	Protein Coding	47	GC14P110229	23.5009	https://www.genecards.org/cgi-bin/carddisp.pl?gene=DLK1
MAP3K7	Mitogen-Activated Protein Kinase Kinase Kinase 7	Protein Coding	53	GC06M090513	23.4993	https://www.genecards.org/cgi-bin/carddisp.pl?gene=MAP3K7
CARD9	Caspase Recruitment Domain Family Member 9	Protein Coding	45	GC09M136364	23.4939	https://www.genecards.org/cgi-bin/carddisp.pl?gene=CARD9
VAPB	VAMP Associated Protein B And C	Protein Coding	48	GC20P058389	23.4929	https://www.genecards.org/cgi-bin/carddisp.pl?gene=VAPB
GNB4	G Protein Subunit Beta 4	Protein Coding	45	GC03M179397	23.4889	https://www.genecards.org/cgi-bin/carddisp.pl?gene=GNB4
HEPACAM	Hepatic And Glial Cell Adhesion Molecule	Protein Coding	43	GC11M124919	23.4843	https://www.genecards.org/cgi-bin/carddisp.pl?gene=HEPACAM
PKD1L1	Polycystin 1 Like 1, Transient Receptor Potential Channel Interacting	Protein Coding	40	GC07M047740	23.4715	https://www.genecards.org/cgi-bin/carddisp.pl?gene=PKD1L1
SUMO1	Small Ubiquitin Like Modifier 1	Protein Coding	48	GC02M202206	23.4669	https://www.genecards.org/cgi-bin/carddisp.pl?gene=SUMO1
TCF20	Transcription Factor 20	Protein Coding	41	GC22M042160	23.466	https://www.genecards.org/cgi-bin/carddisp.pl?gene=TCF20
MTRR	5-Methyltetrahydrofolate-Homocysteine Methyltransferase Reductase	Protein Coding	46	GC05P007851	23.4643	https://www.genecards.org/cgi-bin/carddisp.pl?gene=MTRR
GRP	Gastrin Releasing Peptide	Protein Coding	43	GC18P059220	23.4629	https://www.genecards.org/cgi-bin/carddisp.pl?gene=GRP
FLT3	Fms Related Receptor Tyrosine Kinase 3	Protein Coding	55	GC13M028003	23.4556	https://www.genecards.org/cgi-bin/carddisp.pl?gene=FLT3
ADD1	Adducin 1	Protein Coding	47	GC04P002855	23.4486	https://www.genecards.org/cgi-bin/carddisp.pl?gene=ADD1
PDE4A	Phosphodiesterase 4A	Protein Coding	47	GC19P010416	23.4399	https://www.genecards.org/cgi-bin/carddisp.pl?gene=PDE4A
SLC26A2	Solute Carrier Family 26 Member 2	Protein Coding	47	GC05P149944	23.4287	https://www.genecards.org/cgi-bin/carddisp.pl?gene=SLC26A2
MYMY3	Moyamoya Disease 3	Genetic Locus	3	GC08U900539	23.4249	https://www.genecards.org/cgi-bin/carddisp.pl?gene=MYMY3
LCA5	Lebercilin LCA5	Protein Coding	41	GC06M079484	23.421	https://www.genecards.org/cgi-bin/carddisp.pl?gene=LCA5
ZNF408	Zinc Finger Protein 408	Protein Coding	38	GC11P046700	23.4195	https://www.genecards.org/cgi-bin/carddisp.pl?gene=ZNF408
FTO	FTO Alpha-Ketoglutarate Dependent Dioxygenase	Protein Coding	48	GC16P053853	23.4035	https://www.genecards.org/cgi-bin/carddisp.pl?gene=FTO
VAC14	VAC14 Component Of PIKFYVE Complex	Protein Coding	45	GC16M070988	23.395	https://www.genecards.org/cgi-bin/carddisp.pl?gene=VAC14
PPP1CB	Protein Phosphatase 1 Catalytic Subunit Beta	Protein Coding	48	GC02P028752	23.3914	https://www.genecards.org/cgi-bin/carddisp.pl?gene=PPP1CB
AP4M1	Adaptor Related Protein Complex 4 Subunit Mu 1	Protein Coding	41	GC07P101213	23.3861	https://www.genecards.org/cgi-bin/carddisp.pl?gene=AP4M1
IDS	Iduronate 2-Sulfatase	Protein Coding	51	GC0XM149476	23.363	https://www.genecards.org/cgi-bin/carddisp.pl?gene=IDS
CYP17A1	Cytochrome P450 Family 17 Subfamily A Member 1	Protein Coding	51	GC10M102830	23.3514	https://www.genecards.org/cgi-bin/carddisp.pl?gene=CYP17A1
ETV6	ETS Variant Transcription Factor 6	Protein Coding	48	GC12P011649	23.3381	https://www.genecards.org/cgi-bin/carddisp.pl?gene=ETV6
IL15	Interleukin 15	Protein Coding	46	GC04P141636	23.3351	https://www.genecards.org/cgi-bin/carddisp.pl?gene=IL15
JAK1	Janus Kinase 1	Protein Coding	56	GC01M064833	23.3351	https://www.genecards.org/cgi-bin/carddisp.pl?gene=JAK1
ZNF335	Zinc Finger Protein 335	Protein Coding	40	GC20M045948	23.3269	https://www.genecards.org/cgi-bin/carddisp.pl?gene=ZNF335
SNAP25	Synaptosome Associated Protein 25	Protein Coding	51	GC20P010189	23.3166	https://www.genecards.org/cgi-bin/carddisp.pl?gene=SNAP25
PGR	Progesterone Receptor	Protein Coding	51	GC11M101030	23.3052	https://www.genecards.org/cgi-bin/carddisp.pl?gene=PGR
INVS	Inversin	Protein Coding	47	GC09P100099	23.3019	https://www.genecards.org/cgi-bin/carddisp.pl?gene=INVS
GDF6	Growth Differentiation Factor 6	Protein Coding	45	GC08M096142	23.296	https://www.genecards.org/cgi-bin/carddisp.pl?gene=GDF6
EXOSC5	Exosome Component 5	Protein Coding	43	GC19M067883	23.2869	https://www.genecards.org/cgi-bin/carddisp.pl?gene=EXOSC5
RAB3GAP2	RAB3 GTPase Activating Non-Catalytic Protein Subunit 2	Protein Coding	43	GC01M220149	23.2783	https://www.genecards.org/cgi-bin/carddisp.pl?gene=RAB3GAP2
EIF2B1	Eukaryotic Translation Initiation Factor 2B Subunit Alpha	Protein Coding	45	GC12M123620	23.278	https://www.genecards.org/cgi-bin/carddisp.pl?gene=EIF2B1
NFIX	Nuclear Factor I X	Protein Coding	45	GC19P014512	23.2648	https://www.genecards.org/cgi-bin/carddisp.pl?gene=NFIX
FOXRED1	FAD Dependent Oxidoreductase Domain Containing 1	Protein Coding	43	GC11P126269	23.2643	https://www.genecards.org/cgi-bin/carddisp.pl?gene=FOXRED1
GNA11	G Protein Subunit Alpha 11	Protein Coding	50	GC19P003094	23.2636	https://www.genecards.org/cgi-bin/carddisp.pl?gene=GNA11
RFC2	Replication Factor C Subunit 2	Protein Coding	47	GC07M074231	23.261	https://www.genecards.org/cgi-bin/carddisp.pl?gene=RFC2
RECQL4	RecQ Like Helicase 4	Protein Coding	43	GC08M145505	23.2596	https://www.genecards.org/cgi-bin/carddisp.pl?gene=RECQL4
SF3B2	Splicing Factor 3b Subunit 2	Protein Coding	44	GC11P066050	23.2561	https://www.genecards.org/cgi-bin/carddisp.pl?gene=SF3B2
PPP2R1A	Protein Phosphatase 2 Scaffold Subunit Aalpha	Protein Coding	50	GC19P070335	23.2426	https://www.genecards.org/cgi-bin/carddisp.pl?gene=PPP2R1A
TKT	Transketolase	Protein Coding	48	GC03M053224	23.2411	https://www.genecards.org/cgi-bin/carddisp.pl?gene=TKT
OLIG2	Oligodendrocyte Transcription Factor 2	Protein Coding	41	GC21P033025	23.2303	https://www.genecards.org/cgi-bin/carddisp.pl?gene=OLIG2
NEAT1	Nuclear Paraspeckle Assembly Transcript 1	RNA Gene	27	GC11P070383	23.2301	https://www.genecards.org/cgi-bin/carddisp.pl?gene=NEAT1
EFTUD2	Elongation Factor Tu GTP Binding Domain Containing 2	Protein Coding	45	GC17M049914	23.2262	https://www.genecards.org/cgi-bin/carddisp.pl?gene=EFTUD2
ETS1	ETS Proto-Oncogene 1, Transcription Factor	Protein Coding	50	GC11M128458	23.2233	https://www.genecards.org/cgi-bin/carddisp.pl?gene=ETS1
DPYSL5	Dihydropyrimidinase Like 5	Protein Coding	43	GC02P026847	23.2169	https://www.genecards.org/cgi-bin/carddisp.pl?gene=DPYSL5
CPS1	Carbamoyl-Phosphate Synthase 1	Protein Coding	51	GC02P210477	23.1945	https://www.genecards.org/cgi-bin/carddisp.pl?gene=CPS1
SP110	SP110 Nuclear Body Protein	Protein Coding	42	GC02M230167	23.175	https://www.genecards.org/cgi-bin/carddisp.pl?gene=SP110
NACC1	Nucleus Accumbens Associated 1	Protein Coding	43	GC19P014524	23.1571	https://www.genecards.org/cgi-bin/carddisp.pl?gene=NACC1
CARD11	Caspase Recruitment Domain Family Member 11	Protein Coding	49	GC07M002906	23.1517	https://www.genecards.org/cgi-bin/carddisp.pl?gene=CARD11
MT-TS1	Mitochondrially Encoded TRNA-Ser (UCN) 1	RNA Gene	16	GCMTM007447	23.1511	https://www.genecards.org/cgi-bin/carddisp.pl?gene=MT-TS1
HESX1	HESX Homeobox 1	Protein Coding	43	GC03M057207	23.1504	https://www.genecards.org/cgi-bin/carddisp.pl?gene=HESX1
TGM1	Transglutaminase 1	Protein Coding	48	GC14M024249	23.1489	https://www.genecards.org/cgi-bin/carddisp.pl?gene=TGM1
KANSL1	KAT8 Regulatory NSL Complex Subunit 1	Protein Coding	42	GC17M050136	23.1279	https://www.genecards.org/cgi-bin/carddisp.pl?gene=KANSL1
TCTN1	Tectonic Family Member 1	Protein Coding	41	GC12P110614	23.1246	https://www.genecards.org/cgi-bin/carddisp.pl?gene=TCTN1
GATA2	GATA Binding Protein 2	Protein Coding	51	GC03M128479	23.1165	https://www.genecards.org/cgi-bin/carddisp.pl?gene=GATA2
P2RX7	Purinergic Receptor P2X 7	Protein Coding	50	GC12P126599	23.1119	https://www.genecards.org/cgi-bin/carddisp.pl?gene=P2RX7
PGAP1	Post-GPI Attachment To Proteins Inositol Deacylase 1	Protein Coding	45	GC02M196833	23.1045	https://www.genecards.org/cgi-bin/carddisp.pl?gene=PGAP1
RPS24	Ribosomal Protein S24	Protein Coding	45	GC10P078033	23.0977	https://www.genecards.org/cgi-bin/carddisp.pl?gene=RPS24
BUB1B	BUB1 Mitotic Checkpoint Serine/Threonine Kinase B	Protein Coding	52	GC15P040161	23.0743	https://www.genecards.org/cgi-bin/carddisp.pl?gene=BUB1B
NDUFV2	NADH:Ubiquinone Oxidoreductase Core Subunit V2	Protein Coding	45	GC18P009092	23.0653	https://www.genecards.org/cgi-bin/carddisp.pl?gene=NDUFV2
SOCS1	Suppressor Of Cytokine Signaling 1	Protein Coding	46	GC16M012363	23.0643	https://www.genecards.org/cgi-bin/carddisp.pl?gene=SOCS1
FAM13A	Family With Sequence Similarity 13 Member A	Protein Coding	41	GC04M088725	23.0636	https://www.genecards.org/cgi-bin/carddisp.pl?gene=FAM13A
F12	Coagulation Factor XII	Protein Coding	52	GC05M177402	23.0574	https://www.genecards.org/cgi-bin/carddisp.pl?gene=F12
OTC	Ornithine Transcarbamylase	Protein Coding	48	GC0XP038353	23.0188	https://www.genecards.org/cgi-bin/carddisp.pl?gene=OTC
SLC12A2	Solute Carrier Family 12 Member 2	Protein Coding	52	GC05P128083	23.0186	https://www.genecards.org/cgi-bin/carddisp.pl?gene=SLC12A2
DCC	DCC Netrin 1 Receptor	Protein Coding	50	GC18P052340	23.016	https://www.genecards.org/cgi-bin/carddisp.pl?gene=DCC
DDIT3	DNA Damage Inducible Transcript 3	Protein Coding	48	GC12M057516	22.987	https://www.genecards.org/cgi-bin/carddisp.pl?gene=DDIT3
DYSF	Dysferlin	Protein Coding	45	GC02P071453	22.9758	https://www.genecards.org/cgi-bin/carddisp.pl?gene=DYSF
VSX2	Visual System Homeobox 2	Protein Coding	41	GC14P074239	22.9673	https://www.genecards.org/cgi-bin/carddisp.pl?gene=VSX2
MIR23A	MicroRNA 23a	RNA Gene	23	GC19M014545	22.9616	https://www.genecards.org/cgi-bin/carddisp.pl?gene=MIR23A
SACS	Sacsin Molecular Chaperone	Protein Coding	40	GC13M023288	22.952	https://www.genecards.org/cgi-bin/carddisp.pl?gene=SACS
FOXC2	Forkhead Box C2	Protein Coding	45	GC16P086587	22.9512	https://www.genecards.org/cgi-bin/carddisp.pl?gene=FOXC2
DRD3	Dopamine Receptor D3	Protein Coding	49	GC03M114128	22.9459	https://www.genecards.org/cgi-bin/carddisp.pl?gene=DRD3
SOX18	SRY-Box Transcription Factor 18	Protein Coding	43	GC20M064047	22.9294	https://www.genecards.org/cgi-bin/carddisp.pl?gene=SOX18
KMT2B	Lysine Methyltransferase 2B	Protein Coding	41	GC19P069634	22.9271	https://www.genecards.org/cgi-bin/carddisp.pl?gene=KMT2B
PRPF8	Pre-MRNA Processing Factor 8	Protein Coding	44	GC17M001650	22.9255	https://www.genecards.org/cgi-bin/carddisp.pl?gene=PRPF8
UBE3B	Ubiquitin Protein Ligase E3B	Protein Coding	43	GC12P109477	22.8946	https://www.genecards.org/cgi-bin/carddisp.pl?gene=UBE3B
ACTG2	Actin Gamma 2, Smooth Muscle	Protein Coding	47	GC02P073892	22.8864	https://www.genecards.org/cgi-bin/carddisp.pl?gene=ACTG2
MIR124-1	MicroRNA 124-1	RNA Gene	21	GC08M009903	22.879	https://www.genecards.org/cgi-bin/carddisp.pl?gene=MIR124-1
HSPA5	Heat Shock Protein Family A (Hsp70) Member 5	Protein Coding	51	GC09M125234	22.8696	https://www.genecards.org/cgi-bin/carddisp.pl?gene=HSPA5
GDF1	Growth Differentiation Factor 1	Protein Coding	41	GC19M018843	22.8673	https://www.genecards.org/cgi-bin/carddisp.pl?gene=GDF1
NR2E3	Nuclear Receptor Subfamily 2 Group E Member 3	Protein Coding	44	GC15P071792	22.8616	https://www.genecards.org/cgi-bin/carddisp.pl?gene=NR2E3
CNTNAP2	Contactin Associated Protein 2	Protein Coding	46	GC07P146116	22.8597	https://www.genecards.org/cgi-bin/carddisp.pl?gene=CNTNAP2
IMPG2	Interphotoreceptor Matrix Proteoglycan 2	Protein Coding	42	GC03M101222	22.8273	https://www.genecards.org/cgi-bin/carddisp.pl?gene=IMPG2
ITM2B	Integral Membrane Protein 2B	Protein Coding	47	GC13P048233	22.8254	https://www.genecards.org/cgi-bin/carddisp.pl?gene=ITM2B
HLA-DPA1	Major Histocompatibility Complex, Class II, DP Alpha 1	Protein Coding	44	GC06M033064	22.8236	https://www.genecards.org/cgi-bin/carddisp.pl?gene=HLA-DPA1
IL3	Interleukin 3	Protein Coding	47	GC05P132060	22.8033	https://www.genecards.org/cgi-bin/carddisp.pl?gene=IL3
FCGR3B	Fc Gamma Receptor IIIb	Protein Coding	45	GC01M161623	22.8026	https://www.genecards.org/cgi-bin/carddisp.pl?gene=FCGR3B
CELA2A	Chymotrypsin Like Elastase 2A	Protein Coding	44	GC01P015456	22.7971	https://www.genecards.org/cgi-bin/carddisp.pl?gene=CELA2A
POR	Cytochrome P450 Oxidoreductase	Protein Coding	52	GC07P075899	22.7685	https://www.genecards.org/cgi-bin/carddisp.pl?gene=POR
ALOX5AP	Arachidonate 5-Lipoxygenase Activating Protein	Protein Coding	47	GC13P030713	22.7599	https://www.genecards.org/cgi-bin/carddisp.pl?gene=ALOX5AP
PLA2G7	Phospholipase A2 Group VII	Protein Coding	52	GC06M046704	22.7453	https://www.genecards.org/cgi-bin/carddisp.pl?gene=PLA2G7
AQP1	Aquaporin 1 (Colton Blood Group)	Protein Coding	50	GC07P030911	22.7395	https://www.genecards.org/cgi-bin/carddisp.pl?gene=AQP1
KRT18	Keratin 18	Protein Coding	51	GC12P052948	22.7323	https://www.genecards.org/cgi-bin/carddisp.pl?gene=KRT18
IFNB1	Interferon Beta 1	Protein Coding	47	GC09M021077	22.7201	https://www.genecards.org/cgi-bin/carddisp.pl?gene=IFNB1
PEX19	Peroxisomal Biogenesis Factor 19	Protein Coding	45	GC01M160276	22.7186	https://www.genecards.org/cgi-bin/carddisp.pl?gene=PEX19
ADH1C	Alcohol Dehydrogenase 1C (Class I), Gamma Polypeptide	Protein Coding	42	GC04M099336	22.7079	https://www.genecards.org/cgi-bin/carddisp.pl?gene=ADH1C
YY1	YY1 Transcription Factor	Protein Coding	51	GC14P100238	22.6987	https://www.genecards.org/cgi-bin/carddisp.pl?gene=YY1
COL6A1	Collagen Type VI Alpha 1 Chain	Protein Coding	47	GC21P045981	22.6881	https://www.genecards.org/cgi-bin/carddisp.pl?gene=COL6A1
CHI3L1	Chitinase 3 Like 1	Protein Coding	47	GC01M203148	22.6843	https://www.genecards.org/cgi-bin/carddisp.pl?gene=CHI3L1
HMGA2	High Mobility Group AT-Hook 2	Protein Coding	45	GC12P065824	22.6792	https://www.genecards.org/cgi-bin/carddisp.pl?gene=HMGA2
EYA1	EYA Transcriptional Coactivator And Phosphatase 1	Protein Coding	47	GC08M071210	22.6667	https://www.genecards.org/cgi-bin/carddisp.pl?gene=EYA1
SMCHD1	Structural Maintenance Of Chromosomes Flexible Hinge Domain Containing 1	Protein Coding	42	GC18P002649	22.664	https://www.genecards.org/cgi-bin/carddisp.pl?gene=SMCHD1
CHIT1	Chitinase 1	Protein Coding	47	GC01M203213	22.6522	https://www.genecards.org/cgi-bin/carddisp.pl?gene=CHIT1
PALS1	Protein Associated With LIN7 1, MAGUK P55 Family Member	Protein Coding	41	GC14P067240	22.6344	https://www.genecards.org/cgi-bin/carddisp.pl?gene=PALS1
DBH	Dopamine Beta-Hydroxylase	Protein Coding	54	GC09P133636	22.6257	https://www.genecards.org/cgi-bin/carddisp.pl?gene=DBH
MIR326	MicroRNA 326	RNA Gene	23	GC11M075335	22.6157	https://www.genecards.org/cgi-bin/carddisp.pl?gene=MIR326
PPP2R1B	Protein Phosphatase 2 Scaffold Subunit Abeta	Protein Coding	49	GC11M111695	22.6148	https://www.genecards.org/cgi-bin/carddisp.pl?gene=PPP2R1B
KIAA0753	KIAA0753	Protein Coding	36	GC17M006578	22.6105	https://www.genecards.org/cgi-bin/carddisp.pl?gene=KIAA0753
VPS13A	Vacuolar Protein Sorting 13 Homolog A	Protein Coding	44	GC09P077177	22.6104	https://www.genecards.org/cgi-bin/carddisp.pl?gene=VPS13A
PDYN	Prodynorphin	Protein Coding	47	GC20M001978	22.6076	https://www.genecards.org/cgi-bin/carddisp.pl?gene=PDYN
NOG	Noggin	Protein Coding	49	GC17P056593	22.5976	https://www.genecards.org/cgi-bin/carddisp.pl?gene=NOG
MIR137	MicroRNA 137	RNA Gene	22	GC01M098046	22.5959	https://www.genecards.org/cgi-bin/carddisp.pl?gene=MIR137
SCN3A	Sodium Voltage-Gated Channel Alpha Subunit 3	Protein Coding	51	GC02M165087	22.5911	https://www.genecards.org/cgi-bin/carddisp.pl?gene=SCN3A
PRPF31	Pre-MRNA Processing Factor 31	Protein Coding	46	GC19P070447	22.5821	https://www.genecards.org/cgi-bin/carddisp.pl?gene=PRPF31
MIR181A1	MicroRNA 181a-1	RNA Gene	20	GC01M198860	22.582	https://www.genecards.org/cgi-bin/carddisp.pl?gene=MIR181A1
FANCM	FA Complementation Group M	Protein Coding	45	GC14P045135	22.578	https://www.genecards.org/cgi-bin/carddisp.pl?gene=FANCM
BRF1	BRF1 RNA Polymerase III Transcription Initiation Factor Subunit	Protein Coding	43	GC14M113007	22.5738	https://www.genecards.org/cgi-bin/carddisp.pl?gene=BRF1
POGLUT1	Protein O-Glucosyltransferase 1	Protein Coding	43	GC03P119468	22.5705	https://www.genecards.org/cgi-bin/carddisp.pl?gene=POGLUT1
WIPF1	WAS/WASL Interacting Protein Family Member 1	Protein Coding	46	GC02M174559	22.5698	https://www.genecards.org/cgi-bin/carddisp.pl?gene=WIPF1
STAT6	Signal Transducer And Activator Of Transcription 6	Protein Coding	53	GC12M057095	22.5694	https://www.genecards.org/cgi-bin/carddisp.pl?gene=STAT6
SLC29A3	Solute Carrier Family 29 Member 3	Protein Coding	47	GC10P071320	22.5593	https://www.genecards.org/cgi-bin/carddisp.pl?gene=SLC29A3
SALL1	Spalt Like Transcription Factor 1	Protein Coding	47	GC16M051135	22.5521	https://www.genecards.org/cgi-bin/carddisp.pl?gene=SALL1
DEPDC5	DEP Domain Containing 5, GATOR1 Subcomplex Subunit	Protein Coding	43	GC22P031753	22.5193	https://www.genecards.org/cgi-bin/carddisp.pl?gene=DEPDC5
STX3	Syntaxin 3	Protein Coding	44	GC11P059713	22.5185	https://www.genecards.org/cgi-bin/carddisp.pl?gene=STX3
HEY2	Hes Related Family BHLH Transcription Factor With YRPW Motif 2	Protein Coding	44	GC06P125730	22.5009	https://www.genecards.org/cgi-bin/carddisp.pl?gene=HEY2
MERTK	MER Proto-Oncogene, Tyrosine Kinase	Protein Coding	55	GC02P111898	22.4909	https://www.genecards.org/cgi-bin/carddisp.pl?gene=MERTK
PLA2G2A	Phospholipase A2 Group IIA	Protein Coding	50	GC01M019975	22.4684	https://www.genecards.org/cgi-bin/carddisp.pl?gene=PLA2G2A
ANO10	Anoctamin 10	Protein Coding	42	GC03M043355	22.4636	https://www.genecards.org/cgi-bin/carddisp.pl?gene=ANO10
CD27	CD27 Molecule	Protein Coding	49	GC12P022338	22.4582	https://www.genecards.org/cgi-bin/carddisp.pl?gene=CD27
HCN1	Hyperpolarization Activated Cyclic Nucleotide Gated Potassium Channel 1	Protein Coding	50	GC05M045260	22.456	https://www.genecards.org/cgi-bin/carddisp.pl?gene=HCN1
CACNA1G	Calcium Voltage-Gated Channel Subunit Alpha1 G	Protein Coding	53	GC17P059069	22.4322	https://www.genecards.org/cgi-bin/carddisp.pl?gene=CACNA1G
DYNC2I2	Dynein 2 Intermediate Chain 2	Protein Coding	40	GC09M128636	22.4163	https://www.genecards.org/cgi-bin/carddisp.pl?gene=DYNC2I2
CHN1	Chimerin 1	Protein Coding	48	GC02M174799	22.4076	https://www.genecards.org/cgi-bin/carddisp.pl?gene=CHN1
RAG2	Recombination Activating 2	Protein Coding	44	GC11M036575	22.4053	https://www.genecards.org/cgi-bin/carddisp.pl?gene=RAG2
NEDD4L	NEDD4 Like E3 Ubiquitin Protein Ligase	Protein Coding	48	GC18P058044	22.4008	https://www.genecards.org/cgi-bin/carddisp.pl?gene=NEDD4L
CXCR3	C-X-C Motif Chemokine Receptor 3	Protein Coding	46	GC0XM071615	22.3978	https://www.genecards.org/cgi-bin/carddisp.pl?gene=CXCR3
PLAUR	Plasminogen Activator, Urokinase Receptor	Protein Coding	47	GC19M043646	22.3945	https://www.genecards.org/cgi-bin/carddisp.pl?gene=PLAUR
MYMY1	Moyamoya Disease 1	Genetic Locus	3	GC03U900234	22.3939	https://www.genecards.org/cgi-bin/carddisp.pl?gene=MYMY1
SPATA7	Spermatogenesis Associated 7	Protein Coding	40	GC14P088384	22.3824	https://www.genecards.org/cgi-bin/carddisp.pl?gene=SPATA7
GAD2	Glutamate Decarboxylase 2	Protein Coding	47	GC10P026216	22.3796	https://www.genecards.org/cgi-bin/carddisp.pl?gene=GAD2
BVES	Blood Vessel Epicardial Substance	Protein Coding	44	GC06M105096	22.3794	https://www.genecards.org/cgi-bin/carddisp.pl?gene=BVES
SF3B4	Splicing Factor 3b Subunit 4	Protein Coding	46	GC01M149923	22.3749	https://www.genecards.org/cgi-bin/carddisp.pl?gene=SF3B4
F13A1	Coagulation Factor XIII A Chain	Protein Coding	50	GC06M006144	22.3744	https://www.genecards.org/cgi-bin/carddisp.pl?gene=F13A1
SCARB1	Scavenger Receptor Class B Member 1	Protein Coding	50	GC12M124776	22.3707	https://www.genecards.org/cgi-bin/carddisp.pl?gene=SCARB1
EPOR	Erythropoietin Receptor	Protein Coding	52	GC19M011377	22.3691	https://www.genecards.org/cgi-bin/carddisp.pl?gene=EPOR
HAMP	Hepcidin Antimicrobial Peptide	Protein Coding	46	GC19P069623	22.3634	https://www.genecards.org/cgi-bin/carddisp.pl?gene=HAMP
CA2	Carbonic Anhydrase 2	Protein Coding	55	GC08P085463	22.3569	https://www.genecards.org/cgi-bin/carddisp.pl?gene=CA2
SLC4A1	Solute Carrier Family 4 Member 1 (Diego Blood Group)	Protein Coding	50	GC17M049875	22.3487	https://www.genecards.org/cgi-bin/carddisp.pl?gene=SLC4A1
IL7R	Interleukin 7 Receptor	Protein Coding	48	GC05P035852	22.3321	https://www.genecards.org/cgi-bin/carddisp.pl?gene=IL7R
MIR30B	MicroRNA 30b	RNA Gene	23	GC08M134800	22.3314	https://www.genecards.org/cgi-bin/carddisp.pl?gene=MIR30B
TRPS1	Transcriptional Repressor GATA Binding 1	Protein Coding	47	GC08M115408	22.325	https://www.genecards.org/cgi-bin/carddisp.pl?gene=TRPS1
AGRN	Agrin	Protein Coding	47	GC01P001020	22.3249	https://www.genecards.org/cgi-bin/carddisp.pl?gene=AGRN
CREB3L1	CAMP Responsive Element Binding Protein 3 Like 1	Protein Coding	45	GC11P046565	22.3235	https://www.genecards.org/cgi-bin/carddisp.pl?gene=CREB3L1
RPL11	Ribosomal Protein L11	Protein Coding	51	GC01P023691	22.323	https://www.genecards.org/cgi-bin/carddisp.pl?gene=RPL11
COL9A2	Collagen Type IX Alpha 2 Chain	Protein Coding	45	GC01M040300	22.3186	https://www.genecards.org/cgi-bin/carddisp.pl?gene=COL9A2
CTSA	Cathepsin A	Protein Coding	48	GC20P045890	22.3073	https://www.genecards.org/cgi-bin/carddisp.pl?gene=CTSA
MCM3AP	Minichromosome Maintenance Complex Component 3 Associated Protein	Protein Coding	43	GC21M046235	22.3065	https://www.genecards.org/cgi-bin/carddisp.pl?gene=MCM3AP
MTRFR	Mitochondrial Translation Release Factor In Rescue	Protein Coding	36	GC12P126632	22.3036	https://www.genecards.org/cgi-bin/carddisp.pl?gene=MTRFR
FOLH1	Folate Hydrolase 1	Protein Coding	50	GC11M096736	22.2969	https://www.genecards.org/cgi-bin/carddisp.pl?gene=FOLH1
ARHGEF2	Rho/Rac Guanine Nucleotide Exchange Factor 2	Protein Coding	48	GC01M155946	22.2969	https://www.genecards.org/cgi-bin/carddisp.pl?gene=ARHGEF2
ABHD5	Abhydrolase Domain Containing 5, Lysophosphatidic Acid Acyltransferase	Protein Coding	48	GC03P043707	22.2919	https://www.genecards.org/cgi-bin/carddisp.pl?gene=ABHD5
NSD2	Nuclear Receptor Binding SET Domain Protein 2	Protein Coding	44	GC04P001872	22.2839	https://www.genecards.org/cgi-bin/carddisp.pl?gene=NSD2
H3-3B	H3.3 Histone B	Protein Coding	40	GC17M075811	22.2813	https://www.genecards.org/cgi-bin/carddisp.pl?gene=H3-3B
UBTF	Upstream Binding Transcription Factor	Protein Coding	45	GC17M044205	22.2745	https://www.genecards.org/cgi-bin/carddisp.pl?gene=UBTF
PLCB4	Phospholipase C Beta 4	Protein Coding	48	GC20P009024	22.2532	https://www.genecards.org/cgi-bin/carddisp.pl?gene=PLCB4
TGFA	Transforming Growth Factor Alpha	Protein Coding	49	GC02M070447	22.2462	https://www.genecards.org/cgi-bin/carddisp.pl?gene=TGFA
MIR335	MicroRNA 335	RNA Gene	22	GC07P130496	22.2451	https://www.genecards.org/cgi-bin/carddisp.pl?gene=MIR335
CDK8	Cyclin Dependent Kinase 8	Protein Coding	50	GC13P026254	22.2424	https://www.genecards.org/cgi-bin/carddisp.pl?gene=CDK8
ENO1	Enolase 1	Protein Coding	50	GC01M008861	22.2394	https://www.genecards.org/cgi-bin/carddisp.pl?gene=ENO1
PODXL	Podocalyxin Like	Protein Coding	45	GC07M131500	22.2302	https://www.genecards.org/cgi-bin/carddisp.pl?gene=PODXL
SHMT2	Serine Hydroxymethyltransferase 2	Protein Coding	48	GC12P057229	22.2149	https://www.genecards.org/cgi-bin/carddisp.pl?gene=SHMT2
MKKS	MKKS Centrosomal Shuttling Protein	Protein Coding	41	GC20M010424	22.2104	https://www.genecards.org/cgi-bin/carddisp.pl?gene=MKKS
RHEB	Ras Homolog, MTORC1 Binding	Protein Coding	51	GC07M151466	22.2102	https://www.genecards.org/cgi-bin/carddisp.pl?gene=RHEB
PLAA	Phospholipase A2 Activating Protein	Protein Coding	45	GC09M026903	22.2096	https://www.genecards.org/cgi-bin/carddisp.pl?gene=PLAA
ADGRV1	Adhesion G Protein-Coupled Receptor V1	Protein Coding	44	GC05P090529	22.1944	https://www.genecards.org/cgi-bin/carddisp.pl?gene=ADGRV1
MYOD1	Myogenic Differentiation 1	Protein Coding	48	GC11P017741	22.1944	https://www.genecards.org/cgi-bin/carddisp.pl?gene=MYOD1
NDUFAF5	NADH:Ubiquinone Oxidoreductase Complex Assembly Factor 5	Protein Coding	38	GC20P013910	22.1871	https://www.genecards.org/cgi-bin/carddisp.pl?gene=NDUFAF5
HPRT1	Hypoxanthine Phosphoribosyltransferase 1	Protein Coding	51	GC0XP134460	22.1775	https://www.genecards.org/cgi-bin/carddisp.pl?gene=HPRT1
MAG	Myelin Associated Glycoprotein	Protein Coding	50	GC19P035292	22.1514	https://www.genecards.org/cgi-bin/carddisp.pl?gene=MAG
NPHS1	NPHS1 Adhesion Molecule, Nephrin	Protein Coding	48	GC19M035825	22.1496	https://www.genecards.org/cgi-bin/carddisp.pl?gene=NPHS1
ANXA5	Annexin A5	Protein Coding	48	GC04M121667	22.1487	https://www.genecards.org/cgi-bin/carddisp.pl?gene=ANXA5
STXBP2	Syntaxin Binding Protein 2	Protein Coding	47	GC19P007906	22.1362	https://www.genecards.org/cgi-bin/carddisp.pl?gene=STXBP2
MIR15B	MicroRNA 15b	RNA Gene	21	GC03P160404	22.1253	https://www.genecards.org/cgi-bin/carddisp.pl?gene=MIR15B
BAZ1B	Bromodomain Adjacent To Zinc Finger Domain 1B	Protein Coding	43	GC07M073440	22.1195	https://www.genecards.org/cgi-bin/carddisp.pl?gene=BAZ1B
SELL	Selectin L	Protein Coding	45	GC01M169690	22.1026	https://www.genecards.org/cgi-bin/carddisp.pl?gene=SELL
PRPF3	Pre-MRNA Processing Factor 3	Protein Coding	45	GC01P150321	22.0887	https://www.genecards.org/cgi-bin/carddisp.pl?gene=PRPF3
CLN8	CLN8 Transmembrane ER And ERGIC Protein	Protein Coding	43	GC08P001755	22.087	https://www.genecards.org/cgi-bin/carddisp.pl?gene=CLN8
SUMF1	Sulfatase Modifying Factor 1	Protein Coding	44	GC03M003700	22.0699	https://www.genecards.org/cgi-bin/carddisp.pl?gene=SUMF1
FANCA	FA Complementation Group A	Protein Coding	51	GC16M089825	22.0658	https://www.genecards.org/cgi-bin/carddisp.pl?gene=FANCA
TYMS	Thymidylate Synthetase	Protein Coding	51	GC18P000657	22.0598	https://www.genecards.org/cgi-bin/carddisp.pl?gene=TYMS
AMPD2	Adenosine Monophosphate Deaminase 2	Protein Coding	48	GC01P109616	22.0573	https://www.genecards.org/cgi-bin/carddisp.pl?gene=AMPD2
FOXO1	Forkhead Box O1	Protein Coding	51	GC13M040555	22.0484	https://www.genecards.org/cgi-bin/carddisp.pl?gene=FOXO1
ATR	ATR Serine/Threonine Kinase	Protein Coding	54	GC03M142449	22.0441	https://www.genecards.org/cgi-bin/carddisp.pl?gene=ATR
ACVR1B	Activin A Receptor Type 1B	Protein Coding	49	GC12P051951	22.0384	https://www.genecards.org/cgi-bin/carddisp.pl?gene=ACVR1B
RRAS2	RAS Related 2	Protein Coding	50	GC11M014299	22.0263	https://www.genecards.org/cgi-bin/carddisp.pl?gene=RRAS2
PTGS1	Prostaglandin-Endoperoxide Synthase 1	Protein Coding	49	GC09P122370	22.0238	https://www.genecards.org/cgi-bin/carddisp.pl?gene=PTGS1
HPDL	4-Hydroxyphenylpyruvate Dioxygenase Like	Protein Coding	36	GC01P045326	22.0223	https://www.genecards.org/cgi-bin/carddisp.pl?gene=HPDL
DYNC2I1	Dynein 2 Intermediate Chain 1	Protein Coding	38	GC07P158839	22.0175	https://www.genecards.org/cgi-bin/carddisp.pl?gene=DYNC2I1
LMOD1	Leiomodin 1	Protein Coding	43	GC01M201896	22.0149	https://www.genecards.org/cgi-bin/carddisp.pl?gene=LMOD1
HSPB2	Heat Shock Protein Family B (Small) Member 2	Protein Coding	41	GC11P111975	22.0142	https://www.genecards.org/cgi-bin/carddisp.pl?gene=HSPB2
MIR183	MicroRNA 183	RNA Gene	21	GC07M129839	22.0047	https://www.genecards.org/cgi-bin/carddisp.pl?gene=MIR183
EMG1	EMG1 N1-Specific Pseudouridine Methyltransferase	Protein Coding	41	GC12P006970	22.0044	https://www.genecards.org/cgi-bin/carddisp.pl?gene=EMG1
SPARC	Secreted Protein Acidic And Cysteine Rich	Protein Coding	52	GC05M151661	21.9885	https://www.genecards.org/cgi-bin/carddisp.pl?gene=SPARC
TLR1	Toll Like Receptor 1	Protein Coding	50	GC04M038793	21.9884	https://www.genecards.org/cgi-bin/carddisp.pl?gene=TLR1
DNM1	Dynamin 1	Protein Coding	52	GC09P128191	21.9803	https://www.genecards.org/cgi-bin/carddisp.pl?gene=DNM1
SVBP	Small Vasohibin Binding Protein	Protein Coding	33	GC01M042808	21.9732	https://www.genecards.org/cgi-bin/carddisp.pl?gene=SVBP
C1S	Complement C1s	Protein Coding	50	GC12P022388	21.9647	https://www.genecards.org/cgi-bin/carddisp.pl?gene=C1S
NDN	Necdin, MAGE Family Member	Protein Coding	44	GC15M024251	21.9604	https://www.genecards.org/cgi-bin/carddisp.pl?gene=NDN
NMNAT1	Nicotinamide Nucleotide Adenylyltransferase 1	Protein Coding	51	GC01P009944	21.9552	https://www.genecards.org/cgi-bin/carddisp.pl?gene=NMNAT1
IL2RB	Interleukin 2 Receptor Subunit Beta	Protein Coding	52	GC22M059411	21.9456	https://www.genecards.org/cgi-bin/carddisp.pl?gene=IL2RB
BUD23	BUD23 RRNA Methyltransferase And Ribosome Maturation Factor	Protein Coding	40	GC07P075790	21.945	https://www.genecards.org/cgi-bin/carddisp.pl?gene=BUD23
AHDC1	AT-Hook DNA Binding Motif Containing 1	Protein Coding	38	GC01M027534	21.9418	https://www.genecards.org/cgi-bin/carddisp.pl?gene=AHDC1
MYO9B	Myosin IXB	Protein Coding	46	GC19P069305	21.9191	https://www.genecards.org/cgi-bin/carddisp.pl?gene=MYO9B
SMG9	SMG9 Nonsense Mediated MRNA Decay Factor	Protein Coding	36	GC19M043727	21.9141	https://www.genecards.org/cgi-bin/carddisp.pl?gene=SMG9
GTF2IRD2	GTF2I Repeat Domain Containing 2	Protein Coding	35	GC07M074796	21.9072	https://www.genecards.org/cgi-bin/carddisp.pl?gene=GTF2IRD2
PSMB8	Proteasome 20S Subunit Beta 8	Protein Coding	52	GC06M032840	21.9069	https://www.genecards.org/cgi-bin/carddisp.pl?gene=PSMB8
DTNBP1	Dystrobrevin Binding Protein 1	Protein Coding	44	GC06M015524	21.9067	https://www.genecards.org/cgi-bin/carddisp.pl?gene=DTNBP1
TECPR2	Tectonin Beta-Propeller Repeat Containing 2	Protein Coding	38	GC14P102362	21.8947	https://www.genecards.org/cgi-bin/carddisp.pl?gene=TECPR2
BMPR1B	Bone Morphogenetic Protein Receptor Type 1B	Protein Coding	52	GC04P094757	21.8922	https://www.genecards.org/cgi-bin/carddisp.pl?gene=BMPR1B
CEP152	Centrosomal Protein 152	Protein Coding	40	GC15M048712	21.8872	https://www.genecards.org/cgi-bin/carddisp.pl?gene=CEP152
HUWE1	HECT, UBA And WWE Domain Containing E3 Ubiquitin Protein Ligase 1	Protein Coding	47	GC0XM053532	21.8838	https://www.genecards.org/cgi-bin/carddisp.pl?gene=HUWE1
ERG	ETS Transcription Factor ERG	Protein Coding	48	GC21M038367	21.8818	https://www.genecards.org/cgi-bin/carddisp.pl?gene=ERG
TBCK	TBC1 Domain Containing Kinase	Protein Coding	43	GC04M106041	21.8802	https://www.genecards.org/cgi-bin/carddisp.pl?gene=TBCK
ALDOA	Aldolase, Fructose-Bisphosphate A	Protein Coding	51	GC16P030064	21.872	https://www.genecards.org/cgi-bin/carddisp.pl?gene=ALDOA
COL4A6	Collagen Type IV Alpha 6 Chain	Protein Coding	47	GC0XM108155	21.8652	https://www.genecards.org/cgi-bin/carddisp.pl?gene=COL4A6
FOXP1	Forkhead Box P1	Protein Coding	46	GC03M070926	21.8636	https://www.genecards.org/cgi-bin/carddisp.pl?gene=FOXP1
HADHA	Hydroxyacyl-CoA Dehydrogenase Trifunctional Multienzyme Complex Subunit Alpha	Protein Coding	48	GC02M026190	21.8623	https://www.genecards.org/cgi-bin/carddisp.pl?gene=HADHA
PRKCH	Protein Kinase C Eta	Protein Coding	52	GC14P061187	21.8482	https://www.genecards.org/cgi-bin/carddisp.pl?gene=PRKCH
GABRD	Gamma-Aminobutyric Acid Type A Receptor Subunit Delta	Protein Coding	49	GC01P002019	21.838	https://www.genecards.org/cgi-bin/carddisp.pl?gene=GABRD
SOST	Sclerostin	Protein Coding	49	GC17M043753	21.8377	https://www.genecards.org/cgi-bin/carddisp.pl?gene=SOST
EPHA4	EPH Receptor A4	Protein Coding	54	GC02M221418	21.8363	https://www.genecards.org/cgi-bin/carddisp.pl?gene=EPHA4
CACNA1D	Calcium Voltage-Gated Channel Subunit Alpha1 D	Protein Coding	50	GC03P053328	21.8246	https://www.genecards.org/cgi-bin/carddisp.pl?gene=CACNA1D
TRAF3IP1	TRAF3 Interacting Protein 1	Protein Coding	41	GC02P238320	21.8238	https://www.genecards.org/cgi-bin/carddisp.pl?gene=TRAF3IP1
PDE8B	Phosphodiesterase 8B	Protein Coding	48	GC05P077180	21.8072	https://www.genecards.org/cgi-bin/carddisp.pl?gene=PDE8B
OLR1	Oxidized Low Density Lipoprotein Receptor 1	Protein Coding	45	GC12M021842	21.8041	https://www.genecards.org/cgi-bin/carddisp.pl?gene=OLR1
CCR2	C-C Motif Chemokine Receptor 2	Protein Coding	48	GC03P047181	21.8025	https://www.genecards.org/cgi-bin/carddisp.pl?gene=CCR2
EPAS1	Endothelial PAS Domain Protein 1	Protein Coding	52	GC02P046293	21.8018	https://www.genecards.org/cgi-bin/carddisp.pl?gene=EPAS1
CFC1	Cripto, FRL-1, Cryptic Family 1	Protein Coding	38	GC02M130592	21.7961	https://www.genecards.org/cgi-bin/carddisp.pl?gene=CFC1
DHCR24	24-Dehydrocholesterol Reductase	Protein Coding	48	GC01M054849	21.7948	https://www.genecards.org/cgi-bin/carddisp.pl?gene=DHCR24
DYNC2LI1	Dynein Cytoplasmic 2 Light Intermediate Chain 1	Protein Coding	41	GC02P043788	21.7895	https://www.genecards.org/cgi-bin/carddisp.pl?gene=DYNC2LI1
ZMIZ1	Zinc Finger MIZ-Type Containing 1	Protein Coding	44	GC10P079068	21.7868	https://www.genecards.org/cgi-bin/carddisp.pl?gene=ZMIZ1
TYROBP	Transmembrane Immune Signaling Adaptor TYROBP	Protein Coding	45	GC19M035904	21.7799	https://www.genecards.org/cgi-bin/carddisp.pl?gene=TYROBP
CDKN3	Cyclin Dependent Kinase Inhibitor 3	Protein Coding	44	GC14P054398	21.762	https://www.genecards.org/cgi-bin/carddisp.pl?gene=CDKN3
NGLY1	N-Glycanase 1	Protein Coding	45	GC03M025718	21.7521	https://www.genecards.org/cgi-bin/carddisp.pl?gene=NGLY1
BCL7B	BAF Chromatin Remodeling Complex Subunit BCL7B	Protein Coding	39	GC07M073536	21.7417	https://www.genecards.org/cgi-bin/carddisp.pl?gene=BCL7B
SLC25A13	Solute Carrier Family 25 Member 13	Protein Coding	49	GC07M096120	21.7302	https://www.genecards.org/cgi-bin/carddisp.pl?gene=SLC25A13
KLF6	KLF Transcription Factor 6	Protein Coding	45	GC10M003779	21.727	https://www.genecards.org/cgi-bin/carddisp.pl?gene=KLF6
RBM8A	RNA Binding Motif Protein 8A	Protein Coding	43	GC01M145921	21.7229	https://www.genecards.org/cgi-bin/carddisp.pl?gene=RBM8A
LTBP3	Latent Transforming Growth Factor Beta Binding Protein 3	Protein Coding	47	GC11M065538	21.7205	https://www.genecards.org/cgi-bin/carddisp.pl?gene=LTBP3
GYG1	Glycogenin 1	Protein Coding	47	GC03P148991	21.7152	https://www.genecards.org/cgi-bin/carddisp.pl?gene=GYG1
CD55	CD55 Molecule (Cromer Blood Group)	Protein Coding	51	GC01P207321	21.707	https://www.genecards.org/cgi-bin/carddisp.pl?gene=CD55
PAX5	Paired Box 5	Protein Coding	48	GC09M036859	21.6994	https://www.genecards.org/cgi-bin/carddisp.pl?gene=PAX5
MIR203A	MicroRNA 203a	RNA Gene	23	GC14P110181	21.6935	https://www.genecards.org/cgi-bin/carddisp.pl?gene=MIR203A
SNAI2	Snail Family Transcriptional Repressor 2	Protein Coding	48	GC08M048917	21.6905	https://www.genecards.org/cgi-bin/carddisp.pl?gene=SNAI2
DMXL2	Dmx Like 2	Protein Coding	38	GC15M051447	21.6861	https://www.genecards.org/cgi-bin/carddisp.pl?gene=DMXL2
BTD	Biotinidase	Protein Coding	48	GC03P017236	21.6831	https://www.genecards.org/cgi-bin/carddisp.pl?gene=BTD
RBP3	Retinol Binding Protein 3	Protein Coding	45	GC10P047348	21.6784	https://www.genecards.org/cgi-bin/carddisp.pl?gene=RBP3
WRN	WRN RecQ Like Helicase	Protein Coding	48	GC08P031033	21.6646	https://www.genecards.org/cgi-bin/carddisp.pl?gene=WRN
CPLX1	Complexin 1	Protein Coding	44	GC04M000784	21.6599	https://www.genecards.org/cgi-bin/carddisp.pl?gene=CPLX1
IREB2	Iron Responsive Element Binding Protein 2	Protein Coding	47	GC15P078437	21.6573	https://www.genecards.org/cgi-bin/carddisp.pl?gene=IREB2
NEB	Nebulin	Protein Coding	43	GC02M151485	21.6465	https://www.genecards.org/cgi-bin/carddisp.pl?gene=NEB
CDON	Cell Adhesion Associated, Oncogene Regulated	Protein Coding	48	GC11M125955	21.6438	https://www.genecards.org/cgi-bin/carddisp.pl?gene=CDON
SERPINI1	Serpin Family I Member 1	Protein Coding	48	GC03P167735	21.6423	https://www.genecards.org/cgi-bin/carddisp.pl?gene=SERPINI1
CALB2	Calbindin 2	Protein Coding	42	GC16P071358	21.6372	https://www.genecards.org/cgi-bin/carddisp.pl?gene=CALB2
IL4R	Interleukin 4 Receptor	Protein Coding	51	GC16P028153	21.63	https://www.genecards.org/cgi-bin/carddisp.pl?gene=IL4R
TNFRSF8	TNF Receptor Superfamily Member 8	Protein Coding	45	GC01P012063	21.6058	https://www.genecards.org/cgi-bin/carddisp.pl?gene=TNFRSF8
TBL2	Transducin Beta Like 2	Protein Coding	43	GC07M073619	21.6041	https://www.genecards.org/cgi-bin/carddisp.pl?gene=TBL2
HSPA8	Heat Shock Protein Family A (Hsp70) Member 8	Protein Coding	51	GC11M123057	21.6014	https://www.genecards.org/cgi-bin/carddisp.pl?gene=HSPA8
CYP2C19	Cytochrome P450 Family 2 Subfamily C Member 19	Protein Coding	48	GC10P094762	21.5958	https://www.genecards.org/cgi-bin/carddisp.pl?gene=CYP2C19
HDAC1	Histone Deacetylase 1	Protein Coding	52	GC01P032292	21.5902	https://www.genecards.org/cgi-bin/carddisp.pl?gene=HDAC1
IMPG1	Interphotoreceptor Matrix Proteoglycan 1	Protein Coding	43	GC06M075921	21.5826	https://www.genecards.org/cgi-bin/carddisp.pl?gene=IMPG1
BBS2	Bardet-Biedl Syndrome 2	Protein Coding	43	GC16M056467	21.5794	https://www.genecards.org/cgi-bin/carddisp.pl?gene=BBS2
DCAF17	DDB1 And CUL4 Associated Factor 17	Protein Coding	40	GC02P171434	21.5773	https://www.genecards.org/cgi-bin/carddisp.pl?gene=DCAF17
TNXB	Tenascin XB	Protein Coding	46	GC06M069227	21.5749	https://www.genecards.org/cgi-bin/carddisp.pl?gene=TNXB
MAT2A	Methionine Adenosyltransferase 2A	Protein Coding	50	GC02P085861	21.5743	https://www.genecards.org/cgi-bin/carddisp.pl?gene=MAT2A
NPHS2	NPHS2 Stomatin Family Member, Podocin	Protein Coding	45	GC01M179519	21.5685	https://www.genecards.org/cgi-bin/carddisp.pl?gene=NPHS2
RETREG1	Reticulophagy Regulator 1	Protein Coding	38	GC05M016472	21.5542	https://www.genecards.org/cgi-bin/carddisp.pl?gene=RETREG1
DGUOK	Deoxyguanosine Kinase	Protein Coding	47	GC02P073926	21.5483	https://www.genecards.org/cgi-bin/carddisp.pl?gene=DGUOK
DNASE1	Deoxyribonuclease 1	Protein Coding	45	GC16P003611	21.5478	https://www.genecards.org/cgi-bin/carddisp.pl?gene=DNASE1
MIR193A	MicroRNA 193a	RNA Gene	22	GC17P031559	21.5444	https://www.genecards.org/cgi-bin/carddisp.pl?gene=MIR193A
TELO2	Telomere Maintenance 2	Protein Coding	41	GC16P001493	21.5409	https://www.genecards.org/cgi-bin/carddisp.pl?gene=TELO2
FCGR3A	Fc Gamma Receptor IIIa	Protein Coding	49	GC01M161541	21.5383	https://www.genecards.org/cgi-bin/carddisp.pl?gene=FCGR3A
MIR192	MicroRNA 192	RNA Gene	23	GC11M064891	21.5377	https://www.genecards.org/cgi-bin/carddisp.pl?gene=MIR192
RAP1A	RAP1A, Member Of RAS Oncogene Family	Protein Coding	47	GC01P111542	21.536	https://www.genecards.org/cgi-bin/carddisp.pl?gene=RAP1A
NHP2	NHP2 Ribonucleoprotein	Protein Coding	46	GC05M178149	21.5338	https://www.genecards.org/cgi-bin/carddisp.pl?gene=NHP2
FABP7	Fatty Acid Binding Protein 7	Protein Coding	45	GC06P122815	21.5268	https://www.genecards.org/cgi-bin/carddisp.pl?gene=FABP7
MYO5A	Myosin VA	Protein Coding	47	GC15M120031	21.518	https://www.genecards.org/cgi-bin/carddisp.pl?gene=MYO5A
NR1H3	Nuclear Receptor Subfamily 1 Group H Member 3	Protein Coding	48	GC11P047248	21.5152	https://www.genecards.org/cgi-bin/carddisp.pl?gene=NR1H3
IFT88	Intraflagellar Transport 88	Protein Coding	43	GC13P020566	21.5078	https://www.genecards.org/cgi-bin/carddisp.pl?gene=IFT88
TSPAN12	Tetraspanin 12	Protein Coding	45	GC07M120787	21.5078	https://www.genecards.org/cgi-bin/carddisp.pl?gene=TSPAN12
PEX2	Peroxisomal Biogenesis Factor 2	Protein Coding	46	GC08M076980	21.5077	https://www.genecards.org/cgi-bin/carddisp.pl?gene=PEX2
AIMP1	Aminoacyl TRNA Synthetase Complex Interacting Multifunctional Protein 1	Protein Coding	48	GC04P106315	21.5061	https://www.genecards.org/cgi-bin/carddisp.pl?gene=AIMP1
ASH1L	ASH1 Like Histone Lysine Methyltransferase	Protein Coding	41	GC01M155335	21.5046	https://www.genecards.org/cgi-bin/carddisp.pl?gene=ASH1L
WRAP53	WD Repeat Containing Antisense To TP53	Protein Coding	43	GC17P011466	21.4971	https://www.genecards.org/cgi-bin/carddisp.pl?gene=WRAP53
MIR146B	MicroRNA 146b	RNA Gene	23	GC10P102436	21.4915	https://www.genecards.org/cgi-bin/carddisp.pl?gene=MIR146B
B3GLCT	Beta 3-Glucosyltransferase	Protein Coding	41	GC13P031200	21.4914	https://www.genecards.org/cgi-bin/carddisp.pl?gene=B3GLCT
CYP21A2	Cytochrome P450 Family 21 Subfamily A Member 2	Protein Coding	46	GC06P087764	21.479	https://www.genecards.org/cgi-bin/carddisp.pl?gene=CYP21A2
NEK8	NIMA Related Kinase 8	Protein Coding	43	GC17P028725	21.4783	https://www.genecards.org/cgi-bin/carddisp.pl?gene=NEK8
SETD1A	SET Domain Containing 1A, Histone Lysine Methyltransferase	Protein Coding	44	GC16P041938	21.4735	https://www.genecards.org/cgi-bin/carddisp.pl?gene=SETD1A
SNRPD2	Small Nuclear Ribonucleoprotein D2 Polypeptide	Protein Coding	42	GC19M068023	21.4701	https://www.genecards.org/cgi-bin/carddisp.pl?gene=SNRPD2
FH	Fumarate Hydratase	Protein Coding	50	GC01M241499	21.463	https://www.genecards.org/cgi-bin/carddisp.pl?gene=FH
GRIA2	Glutamate Ionotropic Receptor AMPA Type Subunit 2	Protein Coding	54	GC04P157204	21.4573	https://www.genecards.org/cgi-bin/carddisp.pl?gene=GRIA2
PRPH	Peripherin	Protein Coding	46	GC12P049293	21.4405	https://www.genecards.org/cgi-bin/carddisp.pl?gene=PRPH
ACSL4	Acyl-CoA Synthetase Long Chain Family Member 4	Protein Coding	48	GC0XM109624	21.4355	https://www.genecards.org/cgi-bin/carddisp.pl?gene=ACSL4
ERCC3	ERCC Excision Repair 3, TFIIH Core Complex Helicase Subunit	Protein Coding	50	GC02M127257	21.4348	https://www.genecards.org/cgi-bin/carddisp.pl?gene=ERCC3
RPS6KA3	Ribosomal Protein S6 Kinase A3	Protein Coding	55	GC0XM020149	21.4348	https://www.genecards.org/cgi-bin/carddisp.pl?gene=RPS6KA3
KCNJ1	Potassium Inwardly Rectifying Channel Subfamily J Member 1	Protein Coding	51	GC11M128741	21.4326	https://www.genecards.org/cgi-bin/carddisp.pl?gene=KCNJ1
TRIP11	Thyroid Hormone Receptor Interactor 11	Protein Coding	45	GC14M091965	21.4277	https://www.genecards.org/cgi-bin/carddisp.pl?gene=TRIP11
OGG1	8-Oxoguanine DNA Glycosylase	Protein Coding	50	GC03P012644	21.4199	https://www.genecards.org/cgi-bin/carddisp.pl?gene=OGG1
WDFY3	WD Repeat And FYVE Domain Containing 3	Protein Coding	43	GC04M084669	21.4173	https://www.genecards.org/cgi-bin/carddisp.pl?gene=WDFY3
DMPK	DM1 Protein Kinase	Protein Coding	51	GC19M045769	21.4153	https://www.genecards.org/cgi-bin/carddisp.pl?gene=DMPK
PRDM16	PR/SET Domain 16	Protein Coding	48	GC01P004195	21.4059	https://www.genecards.org/cgi-bin/carddisp.pl?gene=PRDM16
BLK	BLK Proto-Oncogene, Src Family Tyrosine Kinase	Protein Coding	52	GC08P011486	21.4032	https://www.genecards.org/cgi-bin/carddisp.pl?gene=BLK
CEACAM3	CEA Cell Adhesion Molecule 3	Protein Coding	45	GC19P041796	21.4013	https://www.genecards.org/cgi-bin/carddisp.pl?gene=CEACAM3
SGPL1	Sphingosine-1-Phosphate Lyase 1	Protein Coding	48	GC10P070815	21.3943	https://www.genecards.org/cgi-bin/carddisp.pl?gene=SGPL1
AMACR	Alpha-Methylacyl-CoA Racemase	Protein Coding	47	GC05M033986	21.3868	https://www.genecards.org/cgi-bin/carddisp.pl?gene=AMACR
NPPC	Natriuretic Peptide C	Protein Coding	44	GC02M231921	21.3819	https://www.genecards.org/cgi-bin/carddisp.pl?gene=NPPC
ALDH7A1	Aldehyde Dehydrogenase 7 Family Member A1	Protein Coding	50	GC05M126541	21.3777	https://www.genecards.org/cgi-bin/carddisp.pl?gene=ALDH7A1
CALM1	Calmodulin 1	Protein Coding	48	GC14P090396	21.3771	https://www.genecards.org/cgi-bin/carddisp.pl?gene=CALM1
RAB39B	RAB39B, Member RAS Oncogene Family	Protein Coding	40	GC0XM155259	21.3689	https://www.genecards.org/cgi-bin/carddisp.pl?gene=RAB39B
EML1	EMAP Like 1	Protein Coding	41	GC14P099737	21.3627	https://www.genecards.org/cgi-bin/carddisp.pl?gene=EML1
BSND	Barttin CLCNK Type Accessory Subunit Beta	Protein Coding	42	GC01P054998	21.3614	https://www.genecards.org/cgi-bin/carddisp.pl?gene=BSND
PLCB1	Phospholipase C Beta 1	Protein Coding	50	GC20P008061	21.3556	https://www.genecards.org/cgi-bin/carddisp.pl?gene=PLCB1
SNRPD1	Small Nuclear Ribonucleoprotein D1 Polypeptide	Protein Coding	41	GC18P021612	21.3428	https://www.genecards.org/cgi-bin/carddisp.pl?gene=SNRPD1
ITGA6	Integrin Subunit Alpha 6	Protein Coding	52	GC02P172427	21.3378	https://www.genecards.org/cgi-bin/carddisp.pl?gene=ITGA6
ARF1	ADP Ribosylation Factor 1	Protein Coding	47	GC01P228082	21.3366	https://www.genecards.org/cgi-bin/carddisp.pl?gene=ARF1
CPLANE1	Ciliogenesis And Planar Polarity Effector Complex Subunit 1	Protein Coding	37	GC05M037346	21.3277	https://www.genecards.org/cgi-bin/carddisp.pl?gene=CPLANE1
CYP27B1	Cytochrome P450 Family 27 Subfamily B Member 1	Protein Coding	48	GC12M057757	21.3224	https://www.genecards.org/cgi-bin/carddisp.pl?gene=CYP27B1
GAL	Galanin And GMAP Prepropeptide	Protein Coding	47	GC11P070671	21.3211	https://www.genecards.org/cgi-bin/carddisp.pl?gene=GAL
IL37	Interleukin 37	Protein Coding	40	GC02P123135	21.3096	https://www.genecards.org/cgi-bin/carddisp.pl?gene=IL37
ITGA2	Integrin Subunit Alpha 2	Protein Coding	49	GC05P052989	21.3067	https://www.genecards.org/cgi-bin/carddisp.pl?gene=ITGA2
FOXO3	Forkhead Box O3	Protein Coding	48	GC06P108559	21.2985	https://www.genecards.org/cgi-bin/carddisp.pl?gene=FOXO3
ATP11A	ATPase Phospholipid Transporting 11A	Protein Coding	44	GC13P112690	21.2961	https://www.genecards.org/cgi-bin/carddisp.pl?gene=ATP11A
HDAC9	Histone Deacetylase 9	Protein Coding	50	GC07P018086	21.2902	https://www.genecards.org/cgi-bin/carddisp.pl?gene=HDAC9
CHST3	Carbohydrate Sulfotransferase 3	Protein Coding	47	GC10P071964	21.2851	https://www.genecards.org/cgi-bin/carddisp.pl?gene=CHST3
TOP1	DNA Topoisomerase I	Protein Coding	51	GC20P041028	21.2776	https://www.genecards.org/cgi-bin/carddisp.pl?gene=TOP1
MYL2	Myosin Light Chain 2	Protein Coding	51	GC12M110910	21.2692	https://www.genecards.org/cgi-bin/carddisp.pl?gene=MYL2
SIGMAR1	Sigma Non-Opioid Intracellular Receptor 1	Protein Coding	50	GC09M034634	21.2638	https://www.genecards.org/cgi-bin/carddisp.pl?gene=SIGMAR1
MRPS22	Mitochondrial Ribosomal Protein S22	Protein Coding	44	GC03P139005	21.2608	https://www.genecards.org/cgi-bin/carddisp.pl?gene=MRPS22
SLMAP	Sarcolemma Associated Protein	Protein Coding	40	GC03P057885	21.2559	https://www.genecards.org/cgi-bin/carddisp.pl?gene=SLMAP
SLC9A3	Solute Carrier Family 9 Member A3	Protein Coding	50	GC05M000472	21.2548	https://www.genecards.org/cgi-bin/carddisp.pl?gene=SLC9A3
SKIC2	SKI2 Subunit Of Superkiller Complex	Protein Coding	42	GC06P091884	21.253	https://www.genecards.org/cgi-bin/carddisp.pl?gene=SKIC2
IFT43	Intraflagellar Transport 43	Protein Coding	40	GC14P075902	21.2529	https://www.genecards.org/cgi-bin/carddisp.pl?gene=IFT43
BLTP1	Bridge-Like Lipid Transfer Protein Family Member 1	Protein Coding	35	GC04P122154	21.2528	https://www.genecards.org/cgi-bin/carddisp.pl?gene=BLTP1
FREM2	FRAS1 Related Extracellular Matrix 2	Protein Coding	41	GC13P038687	21.2506	https://www.genecards.org/cgi-bin/carddisp.pl?gene=FREM2
USP9X	Ubiquitin Specific Peptidase 9 X-Linked	Protein Coding	51	GC0XP041085	21.2435	https://www.genecards.org/cgi-bin/carddisp.pl?gene=USP9X
DNASE1L3	Deoxyribonuclease 1 Like 3	Protein Coding	45	GC03M058192	21.2365	https://www.genecards.org/cgi-bin/carddisp.pl?gene=DNASE1L3
KRT8	Keratin 8	Protein Coding	50	GC12M052897	21.2314	https://www.genecards.org/cgi-bin/carddisp.pl?gene=KRT8
MOG	Myelin Oligodendrocyte Glycoprotein	Protein Coding	49	GC06P087659	21.224	https://www.genecards.org/cgi-bin/carddisp.pl?gene=MOG
CHRNA3	Cholinergic Receptor Nicotinic Alpha 3 Subunit	Protein Coding	50	GC15M118958	21.2237	https://www.genecards.org/cgi-bin/carddisp.pl?gene=CHRNA3
ACAD9	Acyl-CoA Dehydrogenase Family Member 9	Protein Coding	47	GC03P134591	21.2224	https://www.genecards.org/cgi-bin/carddisp.pl?gene=ACAD9
MINPP1	Multiple Inositol-Polyphosphate Phosphatase 1	Protein Coding	49	GC10P087504	21.2192	https://www.genecards.org/cgi-bin/carddisp.pl?gene=MINPP1
SRCAP	Snf2 Related CREBBP Activator Protein	Protein Coding	43	GC16P041926	21.2191	https://www.genecards.org/cgi-bin/carddisp.pl?gene=SRCAP
TYK2	Tyrosine Kinase 2	Protein Coding	55	GC19M010350	21.2069	https://www.genecards.org/cgi-bin/carddisp.pl?gene=TYK2
AGO2	Argonaute RISC Catalytic Component 2	Protein Coding	45	GC08M140522	21.2067	https://www.genecards.org/cgi-bin/carddisp.pl?gene=AGO2
CNTF	Ciliary Neurotrophic Factor	Protein Coding	43	GC11P058622	21.2058	https://www.genecards.org/cgi-bin/carddisp.pl?gene=CNTF
TOMM40	Translocase Of Outer Mitochondrial Membrane 40	Protein Coding	43	GC19P044890	21.1816	https://www.genecards.org/cgi-bin/carddisp.pl?gene=TOMM40
HINT1	Histidine Triad Nucleotide Binding Protein 1	Protein Coding	47	GC05M131159	21.1803	https://www.genecards.org/cgi-bin/carddisp.pl?gene=HINT1
MCOLN1	Mucolipin TRP Cation Channel 1	Protein Coding	45	GC19P007523	21.1783	https://www.genecards.org/cgi-bin/carddisp.pl?gene=MCOLN1
MB	Myoglobin	Protein Coding	45	GC22M035606	21.1618	https://www.genecards.org/cgi-bin/carddisp.pl?gene=MB
MMP12	Matrix Metallopeptidase 12	Protein Coding	50	GC11M102862	21.1582	https://www.genecards.org/cgi-bin/carddisp.pl?gene=MMP12
KCNJ13	Potassium Inwardly Rectifying Channel Subfamily J Member 13	Protein Coding	44	GC02M232765	21.1533	https://www.genecards.org/cgi-bin/carddisp.pl?gene=KCNJ13
CSNK2B	Casein Kinase 2 Beta	Protein Coding	50	GC06P087734	21.1315	https://www.genecards.org/cgi-bin/carddisp.pl?gene=CSNK2B
IRF3	Interferon Regulatory Factor 3	Protein Coding	47	GC19M049659	21.124	https://www.genecards.org/cgi-bin/carddisp.pl?gene=IRF3
ADAT3	Adenosine Deaminase TRNA Specific 3	Protein Coding	36	GC19P003323	21.1219	https://www.genecards.org/cgi-bin/carddisp.pl?gene=ADAT3
SLC7A5	Solute Carrier Family 7 Member 5	Protein Coding	47	GC16M087830	21.116	https://www.genecards.org/cgi-bin/carddisp.pl?gene=SLC7A5
CR2	Complement C3d Receptor 2	Protein Coding	50	GC01P207454	21.0888	https://www.genecards.org/cgi-bin/carddisp.pl?gene=CR2
CACNA1S	Calcium Voltage-Gated Channel Subunit Alpha1 S	Protein Coding	51	GC01M201008	21.0848	https://www.genecards.org/cgi-bin/carddisp.pl?gene=CACNA1S
RTN4	Reticulon 4	Protein Coding	48	GC02M054934	21.082	https://www.genecards.org/cgi-bin/carddisp.pl?gene=RTN4
YY1AP1	YY1 Associated Protein 1	Protein Coding	41	GC01M155659	21.0809	https://www.genecards.org/cgi-bin/carddisp.pl?gene=YY1AP1
NUP133	Nucleoporin 133	Protein Coding	44	GC01M229587	21.075	https://www.genecards.org/cgi-bin/carddisp.pl?gene=NUP133
MIR324	MicroRNA 324	RNA Gene	22	GC17M007223	21.0724	https://www.genecards.org/cgi-bin/carddisp.pl?gene=MIR324
APOA2	Apolipoprotein A2	Protein Coding	47	GC01M161222	21.0526	https://www.genecards.org/cgi-bin/carddisp.pl?gene=APOA2
IRAK4	Interleukin 1 Receptor Associated Kinase 4	Protein Coding	50	GC12P043758	21.051	https://www.genecards.org/cgi-bin/carddisp.pl?gene=IRAK4
PCSK1	Proprotein Convertase Subtilisin/Kexin Type 1	Protein Coding	51	GC05M096391	21.051	https://www.genecards.org/cgi-bin/carddisp.pl?gene=PCSK1
DLD	Dihydrolipoamide Dehydrogenase	Protein Coding	51	GC07P107890	21.0503	https://www.genecards.org/cgi-bin/carddisp.pl?gene=DLD
ADSL	Adenylosuccinate Lyase	Protein Coding	50	GC22P040346	21.0484	https://www.genecards.org/cgi-bin/carddisp.pl?gene=ADSL
MUC5AC	Mucin 5AC, Oligomeric Mucus/Gel-Forming	Protein Coding	43	GC11P001988	21.0403	https://www.genecards.org/cgi-bin/carddisp.pl?gene=MUC5AC
RD3	RD3 Regulator Of GUCY2D	Protein Coding	40	GC01M211476	21.0354	https://www.genecards.org/cgi-bin/carddisp.pl?gene=RD3
MIR196A1	MicroRNA 196a-1	RNA Gene	23	GC17M048632	21.0273	https://www.genecards.org/cgi-bin/carddisp.pl?gene=MIR196A1
IKZF1	IKAROS Family Zinc Finger 1	Protein Coding	51	GC07P050303	21.0233	https://www.genecards.org/cgi-bin/carddisp.pl?gene=IKZF1
CXCR2	C-X-C Motif Chemokine Receptor 2	Protein Coding	52	GC02P218125	21.0208	https://www.genecards.org/cgi-bin/carddisp.pl?gene=CXCR2
GABRA1	Gamma-Aminobutyric Acid Type A Receptor Subunit Alpha1	Protein Coding	50	GC05P161847	21.02	https://www.genecards.org/cgi-bin/carddisp.pl?gene=GABRA1
SAR1B	Secretion Associated Ras Related GTPase 1B	Protein Coding	45	GC05M134601	21.0153	https://www.genecards.org/cgi-bin/carddisp.pl?gene=SAR1B
MIR423	MicroRNA 423	RNA Gene	21	GC17P030117	21.0127	https://www.genecards.org/cgi-bin/carddisp.pl?gene=MIR423
AXL	AXL Receptor Tyrosine Kinase	Protein Coding	55	GC19P041219	21.0116	https://www.genecards.org/cgi-bin/carddisp.pl?gene=AXL
CHD2	Chromodomain Helicase DNA Binding Protein 2	Protein Coding	46	GC15P092900	21.0064	https://www.genecards.org/cgi-bin/carddisp.pl?gene=CHD2
SHANK3	SH3 And Multiple Ankyrin Repeat Domains 3	Protein Coding	41	GC22P050674	20.9962	https://www.genecards.org/cgi-bin/carddisp.pl?gene=SHANK3
NGFR	Nerve Growth Factor Receptor	Protein Coding	50	GC17P049495	20.9912	https://www.genecards.org/cgi-bin/carddisp.pl?gene=NGFR
SPECC1L	Sperm Antigen With Calponin Homology And Coiled-Coil Domains 1 Like	Protein Coding	41	GC22P040266	20.9897	https://www.genecards.org/cgi-bin/carddisp.pl?gene=SPECC1L
USP8	Ubiquitin Specific Peptidase 8	Protein Coding	48	GC15P050424	20.9872	https://www.genecards.org/cgi-bin/carddisp.pl?gene=USP8
PTGIS	Prostaglandin I2 Synthase	Protein Coding	48	GC20M049503	20.987	https://www.genecards.org/cgi-bin/carddisp.pl?gene=PTGIS
FTH1	Ferritin Heavy Chain 1	Protein Coding	52	GC11M061959	20.9849	https://www.genecards.org/cgi-bin/carddisp.pl?gene=FTH1
IMPDH1	Inosine Monophosphate Dehydrogenase 1	Protein Coding	52	GC07M128392	20.983	https://www.genecards.org/cgi-bin/carddisp.pl?gene=IMPDH1
COX15	Cytochrome C Oxidase Assembly Homolog COX15	Protein Coding	44	GC10M099696	20.9787	https://www.genecards.org/cgi-bin/carddisp.pl?gene=COX15
CAMK2G	Calcium/Calmodulin Dependent Protein Kinase II Gamma	Protein Coding	50	GC10M073812	20.9769	https://www.genecards.org/cgi-bin/carddisp.pl?gene=CAMK2G
SLC26A4	Solute Carrier Family 26 Member 4	Protein Coding	45	GC07P107660	20.9676	https://www.genecards.org/cgi-bin/carddisp.pl?gene=SLC26A4
ETHE1	ETHE1 Persulfide Dioxygenase	Protein Coding	45	GC19M043506	20.9669	https://www.genecards.org/cgi-bin/carddisp.pl?gene=ETHE1
TLR9	Toll Like Receptor 9	Protein Coding	48	GC03M052222	20.9599	https://www.genecards.org/cgi-bin/carddisp.pl?gene=TLR9
RFC1	Replication Factor C Subunit 1	Protein Coding	49	GC04M039291	20.9476	https://www.genecards.org/cgi-bin/carddisp.pl?gene=RFC1
AQP2	Aquaporin 2	Protein Coding	49	GC12P049950	20.9366	https://www.genecards.org/cgi-bin/carddisp.pl?gene=AQP2
CTDP1	CTD Phosphatase Subunit 1	Protein Coding	44	GC18P079679	20.9343	https://www.genecards.org/cgi-bin/carddisp.pl?gene=CTDP1
TCF12	Transcription Factor 12	Protein Coding	48	GC15P056918	20.9335	https://www.genecards.org/cgi-bin/carddisp.pl?gene=TCF12
CDC6	Cell Division Cycle 6	Protein Coding	48	GC17P040287	20.9248	https://www.genecards.org/cgi-bin/carddisp.pl?gene=CDC6
ALG12	ALG12 Alpha-1,6-Mannosyltransferase	Protein Coding	41	GC22M049859	20.9212	https://www.genecards.org/cgi-bin/carddisp.pl?gene=ALG12
PCDH19	Protocadherin 19	Protein Coding	45	GC0XM100291	20.9155	https://www.genecards.org/cgi-bin/carddisp.pl?gene=PCDH19
AIF1	Allograft Inflammatory Factor 1	Protein Coding	41	GC06P087730	20.9099	https://www.genecards.org/cgi-bin/carddisp.pl?gene=AIF1
DPM1	Dolichyl-Phosphate Mannosyltransferase Subunit 1, Catalytic	Protein Coding	47	GC20M050934	20.9069	https://www.genecards.org/cgi-bin/carddisp.pl?gene=DPM1
AP1S2	Adaptor Related Protein Complex 1 Subunit Sigma 2	Protein Coding	44	GC0XM015825	20.8946	https://www.genecards.org/cgi-bin/carddisp.pl?gene=AP1S2
ATXN7	Ataxin 7	Protein Coding	43	GC03P063864	20.8931	https://www.genecards.org/cgi-bin/carddisp.pl?gene=ATXN7
INA	Internexin Neuronal Intermediate Filament Protein Alpha	Protein Coding	41	GC10P103277	20.8913	https://www.genecards.org/cgi-bin/carddisp.pl?gene=INA
GYS2	Glycogen Synthase 2	Protein Coding	46	GC12M021993	20.877	https://www.genecards.org/cgi-bin/carddisp.pl?gene=GYS2
MT-ATP8	Mitochondrially Encoded ATP Synthase Membrane Subunit 8	Protein Coding	32	GCMTP008368	20.8767	https://www.genecards.org/cgi-bin/carddisp.pl?gene=MT-ATP8
GLDC	Glycine Decarboxylase	Protein Coding	49	GC09M006522	20.8738	https://www.genecards.org/cgi-bin/carddisp.pl?gene=GLDC
MIRLET7E	MicroRNA Let-7e	RNA Gene	23	GC19P070320	20.8688	https://www.genecards.org/cgi-bin/carddisp.pl?gene=MIRLET7E
TACR3	Tachykinin Receptor 3	Protein Coding	52	GC04M103586	20.8684	https://www.genecards.org/cgi-bin/carddisp.pl?gene=TACR3
MEF2A	Myocyte Enhancer Factor 2A	Protein Coding	48	GC15P099565	20.8634	https://www.genecards.org/cgi-bin/carddisp.pl?gene=MEF2A
GPC3	Glypican 3	Protein Coding	49	GC0XM133535	20.8523	https://www.genecards.org/cgi-bin/carddisp.pl?gene=GPC3
VCAN	Versican	Protein Coding	50	GC05P083471	20.8508	https://www.genecards.org/cgi-bin/carddisp.pl?gene=VCAN
FGB	Fibrinogen Beta Chain	Protein Coding	50	GC04P154598	20.8442	https://www.genecards.org/cgi-bin/carddisp.pl?gene=FGB
SDCCAG8	SHH Signaling And Ciliogenesis Regulator SDCCAG8	Protein Coding	44	GC01P243255	20.8428	https://www.genecards.org/cgi-bin/carddisp.pl?gene=SDCCAG8
ATP6V1B2	ATPase H+ Transporting V1 Subunit B2	Protein Coding	48	GC08P020197	20.8417	https://www.genecards.org/cgi-bin/carddisp.pl?gene=ATP6V1B2
TBX20	T-Box Transcription Factor 20	Protein Coding	44	GC07M035237	20.8333	https://www.genecards.org/cgi-bin/carddisp.pl?gene=TBX20
COL5A2	Collagen Type V Alpha 2 Chain	Protein Coding	46	GC02M189031	20.8304	https://www.genecards.org/cgi-bin/carddisp.pl?gene=COL5A2
PDE6A	Phosphodiesterase 6A	Protein Coding	50	GC05M149857	20.8297	https://www.genecards.org/cgi-bin/carddisp.pl?gene=PDE6A
METTL27	Methyltransferase Like 27	Protein Coding	34	GC07M073992	20.8232	https://www.genecards.org/cgi-bin/carddisp.pl?gene=METTL27
PRKD1	Protein Kinase D1	Protein Coding	52	GC14M029576	20.821	https://www.genecards.org/cgi-bin/carddisp.pl?gene=PRKD1
NHLRC1	NHL Repeat Containing E3 Ubiquitin Protein Ligase 1	Protein Coding	41	GC06M018120	20.8164	https://www.genecards.org/cgi-bin/carddisp.pl?gene=NHLRC1
BTNL2	Butyrophilin Like 2	Protein Coding	41	GC06M032393	20.8152	https://www.genecards.org/cgi-bin/carddisp.pl?gene=BTNL2
MTFMT	Mitochondrial Methionyl-TRNA Formyltransferase	Protein Coding	43	GC15M065001	20.8067	https://www.genecards.org/cgi-bin/carddisp.pl?gene=MTFMT
NDUFA6	NADH:Ubiquinone Oxidoreductase Subunit A6	Protein Coding	46	GC22M042085	20.8014	https://www.genecards.org/cgi-bin/carddisp.pl?gene=NDUFA6
SKI	SKI Proto-Oncogene	Protein Coding	47	GC01P002228	20.7976	https://www.genecards.org/cgi-bin/carddisp.pl?gene=SKI
IKBKB	Inhibitor Of Nuclear Factor Kappa B Kinase Subunit Beta	Protein Coding	56	GC08P042271	20.7857	https://www.genecards.org/cgi-bin/carddisp.pl?gene=IKBKB
VRK1	VRK Serine/Threonine Kinase 1	Protein Coding	51	GC14P096797	20.7835	https://www.genecards.org/cgi-bin/carddisp.pl?gene=VRK1
SNRPA	Small Nuclear Ribonucleoprotein Polypeptide A	Protein Coding	43	GC19P040750	20.7815	https://www.genecards.org/cgi-bin/carddisp.pl?gene=SNRPA
C5	Complement C5	Protein Coding	49	GC09M120933	20.7704	https://www.genecards.org/cgi-bin/carddisp.pl?gene=C5
SEC61A1	SEC61 Translocon Subunit Alpha 1	Protein Coding	45	GC03P128051	20.769	https://www.genecards.org/cgi-bin/carddisp.pl?gene=SEC61A1
SOX4	SRY-Box Transcription Factor 4	Protein Coding	45	GC06P021593	20.7682	https://www.genecards.org/cgi-bin/carddisp.pl?gene=SOX4
IL6ST	Interleukin 6 Cytokine Family Signal Transducer	Protein Coding	52	GC05M055935	20.7608	https://www.genecards.org/cgi-bin/carddisp.pl?gene=IL6ST
SLC6A2	Solute Carrier Family 6 Member 2	Protein Coding	50	GC16P055656	20.7518	https://www.genecards.org/cgi-bin/carddisp.pl?gene=SLC6A2
SIL1	SIL1 Nucleotide Exchange Factor	Protein Coding	43	GC05M138957	20.7443	https://www.genecards.org/cgi-bin/carddisp.pl?gene=SIL1
SOS2	SOS Ras/Rho Guanine Nucleotide Exchange Factor 2	Protein Coding	47	GC14M050117	20.7405	https://www.genecards.org/cgi-bin/carddisp.pl?gene=SOS2
DAO	D-Amino Acid Oxidase	Protein Coding	47	GC12P108859	20.7377	https://www.genecards.org/cgi-bin/carddisp.pl?gene=DAO
CASP10	Caspase 10	Protein Coding	50	GC02P201182	20.7365	https://www.genecards.org/cgi-bin/carddisp.pl?gene=CASP10
KCNT1	Potassium Sodium-Activated Channel Subfamily T Member 1	Protein Coding	45	GC09P135702	20.7304	https://www.genecards.org/cgi-bin/carddisp.pl?gene=KCNT1
POLR2A	RNA Polymerase II Subunit A	Protein Coding	46	GC17P011454	20.7252	https://www.genecards.org/cgi-bin/carddisp.pl?gene=POLR2A
EGFR-AS1	EGFR Antisense RNA 1	RNA Gene	18	GC07M055179	20.7178	https://www.genecards.org/cgi-bin/carddisp.pl?gene=EGFR-AS1
PRSS23	Serine Protease 23	Protein Coding	43	GC11P086791	20.7146	https://www.genecards.org/cgi-bin/carddisp.pl?gene=PRSS23
NRXN1	Neurexin 1	Protein Coding	51	GC02M049918	20.7095	https://www.genecards.org/cgi-bin/carddisp.pl?gene=NRXN1
RAG1	Recombination Activating 1	Protein Coding	48	GC11P036540	20.7052	https://www.genecards.org/cgi-bin/carddisp.pl?gene=RAG1
CFHR3	Complement Factor H Related 3	Protein Coding	44	GC01P196774	20.704	https://www.genecards.org/cgi-bin/carddisp.pl?gene=CFHR3
DPYSL2	Dihydropyrimidinase Like 2	Protein Coding	48	GC08P026514	20.7033	https://www.genecards.org/cgi-bin/carddisp.pl?gene=DPYSL2
DDR2	Discoidin Domain Receptor Tyrosine Kinase 2	Protein Coding	55	GC01P162631	20.6967	https://www.genecards.org/cgi-bin/carddisp.pl?gene=DDR2
RAD50	RAD50 Double Strand Break Repair Protein	Protein Coding	52	GC05P132556	20.6737	https://www.genecards.org/cgi-bin/carddisp.pl?gene=RAD50
PINK1-AS	PINK1 Antisense RNA	RNA Gene	15	GC01M020642	20.6692	https://www.genecards.org/cgi-bin/carddisp.pl?gene=PINK1-AS
DHTKD1	Dehydrogenase E1 And Transketolase Domain Containing 1	Protein Coding	45	GC10P012068	20.6686	https://www.genecards.org/cgi-bin/carddisp.pl?gene=DHTKD1
KCNA1	Potassium Voltage-Gated Channel Subfamily A Member 1	Protein Coding	48	GC12P022318	20.6668	https://www.genecards.org/cgi-bin/carddisp.pl?gene=KCNA1
MIR429	MicroRNA 429	RNA Gene	22	GC01P004111	20.6656	https://www.genecards.org/cgi-bin/carddisp.pl?gene=MIR429
MUSK	Muscle Associated Receptor Tyrosine Kinase	Protein Coding	51	GC09P110668	20.6596	https://www.genecards.org/cgi-bin/carddisp.pl?gene=MUSK
FCGR2B	Fc Gamma Receptor IIb	Protein Coding	51	GC01P161779	20.6595	https://www.genecards.org/cgi-bin/carddisp.pl?gene=FCGR2B
PTHLH	Parathyroid Hormone Like Hormone	Protein Coding	48	GC12M027959	20.6545	https://www.genecards.org/cgi-bin/carddisp.pl?gene=PTHLH
WASHC5	WASH Complex Subunit 5	Protein Coding	40	GC08M132527	20.6514	https://www.genecards.org/cgi-bin/carddisp.pl?gene=WASHC5
MIR483	MicroRNA 483	RNA Gene	22	GC11M004005	20.6497	https://www.genecards.org/cgi-bin/carddisp.pl?gene=MIR483
TSFM	Ts Translation Elongation Factor, Mitochondrial	Protein Coding	45	GC12P057778	20.6469	https://www.genecards.org/cgi-bin/carddisp.pl?gene=TSFM
CYP2E1	Cytochrome P450 Family 2 Subfamily E Member 1	Protein Coding	47	GC10P133520	20.6458	https://www.genecards.org/cgi-bin/carddisp.pl?gene=CYP2E1
PEX16	Peroxisomal Biogenesis Factor 16	Protein Coding	41	GC11M096687	20.6385	https://www.genecards.org/cgi-bin/carddisp.pl?gene=PEX16
ARVCF	ARVCF Delta Catenin Family Member	Protein Coding	41	GC22M019966	20.6357	https://www.genecards.org/cgi-bin/carddisp.pl?gene=ARVCF
UFD1	Ubiquitin Recognition Factor In ER Associated Degradation 1	Protein Coding	45	GC22M019450	20.6273	https://www.genecards.org/cgi-bin/carddisp.pl?gene=UFD1
NDUFA13	NADH:Ubiquinone Oxidoreductase Subunit A13	Protein Coding	46	GC19P019515	20.6259	https://www.genecards.org/cgi-bin/carddisp.pl?gene=NDUFA13
XDH	Xanthine Dehydrogenase	Protein Coding	50	GC02M031334	20.6247	https://www.genecards.org/cgi-bin/carddisp.pl?gene=XDH
IARS2	Isoleucyl-TRNA Synthetase 2, Mitochondrial	Protein Coding	44	GC01P220094	20.6196	https://www.genecards.org/cgi-bin/carddisp.pl?gene=IARS2
GP6	Glycoprotein VI Platelet	Protein Coding	48	GC19M055013	20.6094	https://www.genecards.org/cgi-bin/carddisp.pl?gene=GP6
TRAF6	TNF Receptor Associated Factor 6	Protein Coding	48	GC11M036467	20.6047	https://www.genecards.org/cgi-bin/carddisp.pl?gene=TRAF6
CEP57	Centrosomal Protein 57	Protein Coding	45	GC11P095789	20.6017	https://www.genecards.org/cgi-bin/carddisp.pl?gene=CEP57
MSR1	Macrophage Scavenger Receptor 1	Protein Coding	48	GC08M016107	20.6008	https://www.genecards.org/cgi-bin/carddisp.pl?gene=MSR1
SUOX	Sulfite Oxidase	Protein Coding	47	GC12P055997	20.5934	https://www.genecards.org/cgi-bin/carddisp.pl?gene=SUOX
E2F1	E2F Transcription Factor 1	Protein Coding	45	GC20M033675	20.5933	https://www.genecards.org/cgi-bin/carddisp.pl?gene=E2F1
TNFRSF10B	TNF Receptor Superfamily Member 10b	Protein Coding	52	GC08M023020	20.5912	https://www.genecards.org/cgi-bin/carddisp.pl?gene=TNFRSF10B
SLC11A2	Solute Carrier Family 11 Member 2	Protein Coding	51	GC12M050952	20.5902	https://www.genecards.org/cgi-bin/carddisp.pl?gene=SLC11A2
S100A9	S100 Calcium Binding Protein A9	Protein Coding	46	GC01P153357	20.5876	https://www.genecards.org/cgi-bin/carddisp.pl?gene=S100A9
UBQLN4	Ubiquilin 4	Protein Coding	42	GC01M156033	20.5853	https://www.genecards.org/cgi-bin/carddisp.pl?gene=UBQLN4
CLCNKA	Chloride Voltage-Gated Channel Ka	Protein Coding	45	GC01P016018	20.5819	https://www.genecards.org/cgi-bin/carddisp.pl?gene=CLCNKA
MIRLET7A1	MicroRNA Let-7a-1	RNA Gene	23	GC09P094175	20.5783	https://www.genecards.org/cgi-bin/carddisp.pl?gene=MIRLET7A1
IL21	Interleukin 21	Protein Coding	47	GC04M122612	20.5671	https://www.genecards.org/cgi-bin/carddisp.pl?gene=IL21
CDK5R1	Cyclin Dependent Kinase 5 Regulatory Subunit 1	Protein Coding	48	GC17P032486	20.5507	https://www.genecards.org/cgi-bin/carddisp.pl?gene=CDK5R1
CEP164	Centrosomal Protein 164	Protein Coding	44	GC11P117314	20.5474	https://www.genecards.org/cgi-bin/carddisp.pl?gene=CEP164
SLC12A5	Solute Carrier Family 12 Member 5	Protein Coding	51	GC20P046021	20.5442	https://www.genecards.org/cgi-bin/carddisp.pl?gene=SLC12A5
HCN4	Hyperpolarization Activated Cyclic Nucleotide Gated Potassium Channel 4	Protein Coding	51	GC15M073319	20.5354	https://www.genecards.org/cgi-bin/carddisp.pl?gene=HCN4
NUP188	Nucleoporin 188	Protein Coding	38	GC09P128947	20.5334	https://www.genecards.org/cgi-bin/carddisp.pl?gene=NUP188
IRF6	Interferon Regulatory Factor 6	Protein Coding	45	GC01M209785	20.5265	https://www.genecards.org/cgi-bin/carddisp.pl?gene=IRF6
CIT	Citron Rho-Interacting Serine/Threonine Kinase	Protein Coding	50	GC12M119687	20.5258	https://www.genecards.org/cgi-bin/carddisp.pl?gene=CIT
ARNT2	Aryl Hydrocarbon Receptor Nuclear Translocator 2	Protein Coding	46	GC15P080404	20.5255	https://www.genecards.org/cgi-bin/carddisp.pl?gene=ARNT2
RPS10	Ribosomal Protein S10	Protein Coding	47	GC06M069335	20.5189	https://www.genecards.org/cgi-bin/carddisp.pl?gene=RPS10
MIR125B1	MicroRNA 125b-1	RNA Gene	23	GC11M122100	20.5151	https://www.genecards.org/cgi-bin/carddisp.pl?gene=MIR125B1
CYLD	CYLD Lysine 63 Deubiquitinase	Protein Coding	51	GC16P050742	20.5108	https://www.genecards.org/cgi-bin/carddisp.pl?gene=CYLD
ALOX12B	Arachidonate 12-Lipoxygenase, 12R Type	Protein Coding	44	GC17M010604	20.5042	https://www.genecards.org/cgi-bin/carddisp.pl?gene=ALOX12B
KRT19	Keratin 19	Protein Coding	46	GC17M041523	20.5041	https://www.genecards.org/cgi-bin/carddisp.pl?gene=KRT19
KDM6A	Lysine Demethylase 6A	Protein Coding	50	GC0XP044873	20.5031	https://www.genecards.org/cgi-bin/carddisp.pl?gene=KDM6A
TCIRG1	T Cell Immune Regulator 1, ATPase H+ Transporting V0 Subunit A3	Protein Coding	47	GC11P070645	20.499	https://www.genecards.org/cgi-bin/carddisp.pl?gene=TCIRG1
OSGEP	O-Sialoglycoprotein Endopeptidase	Protein Coding	45	GC14M020446	20.4963	https://www.genecards.org/cgi-bin/carddisp.pl?gene=OSGEP
BBIP1	BBSome Interacting Protein 1	Protein Coding	36	GC10M110898	20.4933	https://www.genecards.org/cgi-bin/carddisp.pl?gene=BBIP1
LGALS3	Galectin 3	Protein Coding	48	GC14P055124	20.4892	https://www.genecards.org/cgi-bin/carddisp.pl?gene=LGALS3
GAST	Gastrin	Protein Coding	41	GC17P041712	20.4868	https://www.genecards.org/cgi-bin/carddisp.pl?gene=GAST
ESCO2	Establishment Of Sister Chromatid Cohesion N-Acetyltransferase 2	Protein Coding	41	GC08P027771	20.4754	https://www.genecards.org/cgi-bin/carddisp.pl?gene=ESCO2
MC4R	Melanocortin 4 Receptor	Protein Coding	51	GC18M060371	20.4731	https://www.genecards.org/cgi-bin/carddisp.pl?gene=MC4R
RASA2	RAS P21 Protein Activator 2	Protein Coding	41	GC03P141487	20.4665	https://www.genecards.org/cgi-bin/carddisp.pl?gene=RASA2
MMP13	Matrix Metallopeptidase 13	Protein Coding	54	GC11M102942	20.4639	https://www.genecards.org/cgi-bin/carddisp.pl?gene=MMP13
HNMT	Histamine N-Methyltransferase	Protein Coding	48	GC02P137964	20.4635	https://www.genecards.org/cgi-bin/carddisp.pl?gene=HNMT
CHRNA4	Cholinergic Receptor Nicotinic Alpha 4 Subunit	Protein Coding	51	GC20M063343	20.4631	https://www.genecards.org/cgi-bin/carddisp.pl?gene=CHRNA4
ATP6V0A1	ATPase H+ Transporting V0 Subunit A1	Protein Coding	44	GC17P042458	20.4447	https://www.genecards.org/cgi-bin/carddisp.pl?gene=ATP6V0A1
MIR433	MicroRNA 433	RNA Gene	24	GC14P110108	20.4355	https://www.genecards.org/cgi-bin/carddisp.pl?gene=MIR433
DYNC1I2	Dynein Cytoplasmic 1 Intermediate Chain 2	Protein Coding	44	GC02P171687	20.4332	https://www.genecards.org/cgi-bin/carddisp.pl?gene=DYNC1I2
ERCC5	ERCC Excision Repair 5, Endonuclease	Protein Coding	47	GC13P102845	20.4225	https://www.genecards.org/cgi-bin/carddisp.pl?gene=ERCC5
CCR3	C-C Motif Chemokine Receptor 3	Protein Coding	48	GC03P047176	20.4187	https://www.genecards.org/cgi-bin/carddisp.pl?gene=CCR3
LAMB3	Laminin Subunit Beta 3	Protein Coding	48	GC01M209614	20.4153	https://www.genecards.org/cgi-bin/carddisp.pl?gene=LAMB3
IHH	Indian Hedgehog Signaling Molecule	Protein Coding	49	GC02M219054	20.4137	https://www.genecards.org/cgi-bin/carddisp.pl?gene=IHH
TXN	Thioredoxin	Protein Coding	48	GC09M110243	20.4036	https://www.genecards.org/cgi-bin/carddisp.pl?gene=TXN
NPR2	Natriuretic Peptide Receptor 2	Protein Coding	52	GC09P048091	20.4035	https://www.genecards.org/cgi-bin/carddisp.pl?gene=NPR2
[truncated: 13,090 more rows]

## Sheet: The first selection
Gene Symbol	Description	Category	Gifts	GC Id	Relevance score	GeneCards Link
COL4A1	Collagen Type IV Alpha 1 Chain	Protein Coding	51	GC13M110148	158.857	https://www.genecards.org/cgi-bin/carddisp.pl?gene=COL4A1
TP53	Tumor Protein P53	Protein Coding	55	GC17M007661	137.209	https://www.genecards.org/cgi-bin/carddisp.pl?gene=TP53
PSEN1	Presenilin 1	Protein Coding	55	GC14P073136	107.464	https://www.genecards.org/cgi-bin/carddisp.pl?gene=PSEN1
APP	Amyloid Beta Precursor Protein	Protein Coding	54	GC21M025880	104.061	https://www.genecards.org/cgi-bin/carddisp.pl?gene=APP
APOE	Apolipoprotein E	Protein Coding	53	GC19P069967	102.131	https://www.genecards.org/cgi-bin/carddisp.pl?gene=APOE
COL4A2	Collagen Type IV Alpha 2 Chain	Protein Coding	49	GC13P110305	101.65	https://www.genecards.org/cgi-bin/carddisp.pl?gene=COL4A2
IL6	Interleukin 6	Protein Coding	53	GC07P022725	100.626	https://www.genecards.org/cgi-bin/carddisp.pl?gene=IL6
EGFR	Epidermal Growth Factor Receptor	Protein Coding	58	GC07P055019	98.4898	https://www.genecards.org/cgi-bin/carddisp.pl?gene=EGFR
MAPT	Microtubule Associated Protein Tau	Protein Coding	53	GC17P045894	97.6737	https://www.genecards.org/cgi-bin/carddisp.pl?gene=MAPT
PIK3CA	Phosphatidylinositol-4,5-Bisphosphate 3-Kinase Catalytic Subunit Alpha	Protein Coding	55	GC03P179148	93.4596	https://www.genecards.org/cgi-bin/carddisp.pl?gene=PIK3CA
PTEN	Phosphatase And Tensin Homolog	Protein Coding	54	GC10P093576	93.2584	https://www.genecards.org/cgi-bin/carddisp.pl?gene=PTEN
KRAS	KRAS Proto-Oncogene, GTPase	Protein Coding	54	GC12M025204	92.2606	https://www.genecards.org/cgi-bin/carddisp.pl?gene=KRAS
LMNA	Lamin A/C	Protein Coding	51	GC01P156082	90.5358	https://www.genecards.org/cgi-bin/carddisp.pl?gene=LMNA
TNF	Tumor Necrosis Factor	Protein Coding	54	GC06P087731	89.2732	https://www.genecards.org/cgi-bin/carddisp.pl?gene=TNF
GBA1	Glucosylceramidase Beta 1	Protein Coding	50	GC01M155318	87.8671	https://www.genecards.org/cgi-bin/carddisp.pl?gene=GBA1
SNCA	Synuclein Alpha	Protein Coding	54	GC04M089724	87.7912	https://www.genecards.org/cgi-bin/carddisp.pl?gene=SNCA
PKD1	Polycystin 1, Transient Receptor Potential Channel Interacting	Protein Coding	48	GC16M007548	87.7826	https://www.genecards.org/cgi-bin/carddisp.pl?gene=PKD1
NF1	Neurofibromin 1	Protein Coding	51	GC17P031094	84.7359	https://www.genecards.org/cgi-bin/carddisp.pl?gene=NF1
PRKN	Parkin RBR E3 Ubiquitin Protein Ligase	Protein Coding	47	GC06M161348	84.662	https://www.genecards.org/cgi-bin/carddisp.pl?gene=PRKN
PLA2G6	Phospholipase A2 Group VI	Protein Coding	50	GC22M060879	84.5248	https://www.genecards.org/cgi-bin/carddisp.pl?gene=PLA2G6
BRAF	B-Raf Proto-Oncogene, Serine/Threonine Kinase	Protein Coding	55	GC07M140740	83.6722	https://www.genecards.org/cgi-bin/carddisp.pl?gene=BRAF
PKHD1	PKHD1 Ciliary IPT Domain Containing Fibrocystin/Polyductin	Protein Coding	41	GC06M069563	83.3055	https://www.genecards.org/cgi-bin/carddisp.pl?gene=PKHD1
VWF	Von Willebrand Factor	Protein Coding	51	GC12M005917	82.3598	https://www.genecards.org/cgi-bin/carddisp.pl?gene=VWF
AKT1	AKT Serine/Threonine Kinase 1	Protein Coding	56	GC14M104769	82.0958	https://www.genecards.org/cgi-bin/carddisp.pl?gene=AKT1
NPC1	NPC Intracellular Cholesterol Transporter 1	Protein Coding	52	GC18M023506	82.0171	https://www.genecards.org/cgi-bin/carddisp.pl?gene=NPC1
BDNF	Brain Derived Neurotrophic Factor	Protein Coding	52	GC11M027654	81.9805	https://www.genecards.org/cgi-bin/carddisp.pl?gene=BDNF
NOD2	Nucleotide Binding Oligomerization Domain Containing 2	Protein Coding	50	GC16P050693	80.1079	https://www.genecards.org/cgi-bin/carddisp.pl?gene=NOD2
PRNP	Prion Protein	Protein Coding	51	GC20P004686	78.7964	https://www.genecards.org/cgi-bin/carddisp.pl?gene=PRNP
CTNNB1	Catenin Beta 1	Protein Coding	56	GC03P041236	78.7343	https://www.genecards.org/cgi-bin/carddisp.pl?gene=CTNNB1
IL10	Interleukin 10	Protein Coding	50	GC01M206767	78.5175	https://www.genecards.org/cgi-bin/carddisp.pl?gene=IL10
VEGFA	Vascular Endothelial Growth Factor A	Protein Coding	51	GC06P043770	77.3414	https://www.genecards.org/cgi-bin/carddisp.pl?gene=VEGFA
MFN2	Mitofusin 2	Protein Coding	50	GC01P011980	76.5595	https://www.genecards.org/cgi-bin/carddisp.pl?gene=MFN2
POMT2	Protein O-Mannosyltransferase 2	Protein Coding	46	GC14M077274	76.4936	https://www.genecards.org/cgi-bin/carddisp.pl?gene=POMT2
TGFB1	Transforming Growth Factor Beta 1	Protein Coding	55	GC19M041301	75.9515	https://www.genecards.org/cgi-bin/carddisp.pl?gene=TGFB1
MIR21	MicroRNA 21	RNA Gene	26	GC17P059872	75.3199	https://www.genecards.org/cgi-bin/carddisp.pl?gene=MIR21
VCP	Valosin Containing Protein	Protein Coding	53	GC09M035056	74.9906	https://www.genecards.org/cgi-bin/carddisp.pl?gene=VCP
LRRK2	Leucine Rich Repeat Kinase 2	Protein Coding	51	GC12P040196	74.3934	https://www.genecards.org/cgi-bin/carddisp.pl?gene=LRRK2
ERBB2	Erb-B2 Receptor Tyrosine Kinase 2	Protein Coding	58	GC17P039687	73.7784	https://www.genecards.org/cgi-bin/carddisp.pl?gene=ERBB2
POMGNT1	Protein O-Linked Mannose N-Acetylglucosaminyltransferase 1 (Beta 1,2-)	Protein Coding	48	GC01M046188	73.7119	https://www.genecards.org/cgi-bin/carddisp.pl?gene=POMGNT1
RET	Ret Proto-Oncogene	Protein Coding	57	GC10P043208	73.595	https://www.genecards.org/cgi-bin/carddisp.pl?gene=RET
GAA	Alpha Glucosidase	Protein Coding	52	GC17P080101	72.1216	https://www.genecards.org/cgi-bin/carddisp.pl?gene=GAA
ENG	Endoglin	Protein Coding	51	GC09M127815	72.0616	https://www.genecards.org/cgi-bin/carddisp.pl?gene=ENG
KAT6B	Lysine Acetyltransferase 6B	Protein Coding	48	GC10P074873	71.2213	https://www.genecards.org/cgi-bin/carddisp.pl?gene=KAT6B
NOS3	Nitric Oxide Synthase 3	Protein Coding	52	GC07P150990	70.9057	https://www.genecards.org/cgi-bin/carddisp.pl?gene=NOS3
CTLA4	Cytotoxic T-Lymphocyte Associated Protein 4	Protein Coding	52	GC02P203854	70.7591	https://www.genecards.org/cgi-bin/carddisp.pl?gene=CTLA4
ACE	Angiotensin I Converting Enzyme	Protein Coding	54	GC17P063477	70.3425	https://www.genecards.org/cgi-bin/carddisp.pl?gene=ACE
ABCA4	ATP Binding Cassette Subfamily A Member 4	Protein Coding	48	GC01M093992	70.2101	https://www.genecards.org/cgi-bin/carddisp.pl?gene=ABCA4
SQSTM1	Sequestosome 1	Protein Coding	51	GC05P179806	70.1776	https://www.genecards.org/cgi-bin/carddisp.pl?gene=SQSTM1
SMPD1	Sphingomyelin Phosphodiesterase 1	Protein Coding	52	GC11P006390	68.6302	https://www.genecards.org/cgi-bin/carddisp.pl?gene=SMPD1
PKD2	Polycystin 2, Transient Receptor Potential Cation Channel	Protein Coding	50	GC04P088007	67.6863	https://www.genecards.org/cgi-bin/carddisp.pl?gene=PKD2
GLA	Galactosidase Alpha	Protein Coding	52	GC0XM101393	67.6091	https://www.genecards.org/cgi-bin/carddisp.pl?gene=GLA
TERT	Telomerase Reverse Transcriptase	Protein Coding	53	GC05M001253	67.6077	https://www.genecards.org/cgi-bin/carddisp.pl?gene=TERT
FBN1	Fibrillin 1	Protein Coding	50	GC15M048408	66.7817	https://www.genecards.org/cgi-bin/carddisp.pl?gene=FBN1
TSC2	TSC Complex Subunit 2	Protein Coding	51	GC16P012688	66.3121	https://www.genecards.org/cgi-bin/carddisp.pl?gene=TSC2
MPZ	Myelin Protein Zero	Protein Coding	48	GC01M161304	65.8591	https://www.genecards.org/cgi-bin/carddisp.pl?gene=MPZ
NOTCH1	Notch Receptor 1	Protein Coding	55	GC09M137632	65.5046	https://www.genecards.org/cgi-bin/carddisp.pl?gene=NOTCH1
COLGALT1	Collagen Beta(1-O)Galactosyltransferase 1	Protein Coding	42	GC19P017555	65.2944	https://www.genecards.org/cgi-bin/carddisp.pl?gene=COLGALT1
NEFL	Neurofilament Light Chain	Protein Coding	48	GC08M024950	64.816	https://www.genecards.org/cgi-bin/carddisp.pl?gene=NEFL
NOTCH3	Notch Receptor 3	Protein Coding	53	GC19M015159	64.1661	https://www.genecards.org/cgi-bin/carddisp.pl?gene=NOTCH3
HLA-DRB1	Major Histocompatibility Complex, Class II, DR Beta 1	Protein Coding	50	GC06M069255	64.0667	https://www.genecards.org/cgi-bin/carddisp.pl?gene=HLA-DRB1
APC	APC Regulator Of WNT Signaling Pathway	Protein Coding	51	GC05P112707	63.9643	https://www.genecards.org/cgi-bin/carddisp.pl?gene=APC
FGFR3	Fibroblast Growth Factor Receptor 3	Protein Coding	58	GC04P001795	63.718	https://www.genecards.org/cgi-bin/carddisp.pl?gene=FGFR3
IL1B	Interleukin 1 Beta	Protein Coding	50	GC02M112829	63.558	https://www.genecards.org/cgi-bin/carddisp.pl?gene=IL1B
IFNG	Interferon Gamma	Protein Coding	52	GC12M068154	62.929	https://www.genecards.org/cgi-bin/carddisp.pl?gene=IFNG
PSAP	Prosaposin	Protein Coding	50	GC10M071816	62.9281	https://www.genecards.org/cgi-bin/carddisp.pl?gene=PSAP
HRAS	HRas Proto-Oncogene, GTPase	Protein Coding	55	GC11M003889	62.8582	https://www.genecards.org/cgi-bin/carddisp.pl?gene=HRAS
HLA-DQB1	Major Histocompatibility Complex, Class II, DQ Beta 1	Protein Coding	45	GC06M069264	62.5534	https://www.genecards.org/cgi-bin/carddisp.pl?gene=HLA-DQB1
FGFR1	Fibroblast Growth Factor Receptor 1	Protein Coding	59	GC08M038400	62.5421	https://www.genecards.org/cgi-bin/carddisp.pl?gene=FGFR1
HTRA1	HtrA Serine Peptidase 1	Protein Coding	48	GC10P122461	62.5185	https://www.genecards.org/cgi-bin/carddisp.pl?gene=HTRA1
RYR1	Ryanodine Receptor 1	Protein Coding	50	GC19P069701	62.4572	https://www.genecards.org/cgi-bin/carddisp.pl?gene=RYR1
HTT	Huntingtin	Protein Coding	47	GC04P003041	62.0203	https://www.genecards.org/cgi-bin/carddisp.pl?gene=HTT
GFAP	Glial Fibrillary Acidic Protein	Protein Coding	50	GC17M049916	61.5147	https://www.genecards.org/cgi-bin/carddisp.pl?gene=GFAP
NRAS	NRAS Proto-Oncogene, GTPase	Protein Coding	53	GC01M114704	61.4681	https://www.genecards.org/cgi-bin/carddisp.pl?gene=NRAS
CRP	C-Reactive Protein	Protein Coding	48	GC01M159728	61.1042	https://www.genecards.org/cgi-bin/carddisp.pl?gene=CRP
PANK2	Pantothenate Kinase 2	Protein Coding	47	GC20P004410	60.9159	https://www.genecards.org/cgi-bin/carddisp.pl?gene=PANK2
SLC2A1	Solute Carrier Family 2 Member 1	Protein Coding	56	GC01M042925	60.6633	https://www.genecards.org/cgi-bin/carddisp.pl?gene=SLC2A1
MTOR	Mechanistic Target Of Rapamycin Kinase	Protein Coding	56	GC01M011106	60.4586	https://www.genecards.org/cgi-bin/carddisp.pl?gene=MTOR
MIR17	MicroRNA 17	RNA Gene	23	GC13P091350	60.4183	https://www.genecards.org/cgi-bin/carddisp.pl?gene=MIR17
STAT3	Signal Transducer And Activator Of Transcription 3	Protein Coding	56	GC17M042313	60.391	https://www.genecards.org/cgi-bin/carddisp.pl?gene=STAT3
SMAD4	SMAD Family Member 4	Protein Coding	54	GC18P051028	60.0874	https://www.genecards.org/cgi-bin/carddisp.pl?gene=SMAD4
MIR34A	MicroRNA 34a	RNA Gene	25	GC01M009151	59.938	https://www.genecards.org/cgi-bin/carddisp.pl?gene=MIR34A
MAPK1	Mitogen-Activated Protein Kinase 1	Protein Coding	54	GC22M021759	59.7057	https://www.genecards.org/cgi-bin/carddisp.pl?gene=MAPK1
MIR145	MicroRNA 145	RNA Gene	25	GC05P149430	59.478	https://www.genecards.org/cgi-bin/carddisp.pl?gene=MIR145
ATM	ATM Serine/Threonine Kinase	Protein Coding	55	GC11P108222	59.3283	https://www.genecards.org/cgi-bin/carddisp.pl?gene=ATM
CEP290	Centrosomal Protein 290	Protein Coding	43	GC12M088049	59.3162	https://www.genecards.org/cgi-bin/carddisp.pl?gene=CEP290
GBE1	1,4-Alpha-Glucan Branching Enzyme 1	Protein Coding	45	GC03M081489	59.2762	https://www.genecards.org/cgi-bin/carddisp.pl?gene=GBE1
B3GALNT2	Beta-1,3-N-Acetylgalactosaminyltransferase 2	Protein Coding	43	GC01M235440	59.1407	https://www.genecards.org/cgi-bin/carddisp.pl?gene=B3GALNT2
DAG1	Dystroglycan 1	Protein Coding	49	GC03P049864	58.9703	https://www.genecards.org/cgi-bin/carddisp.pl?gene=DAG1
TRPV4	Transient Receptor Potential Cation Channel Subfamily V Member 4	Protein Coding	51	GC12M109783	58.8827	https://www.genecards.org/cgi-bin/carddisp.pl?gene=TRPV4
FKTN	Fukutin	Protein Coding	42	GC09P105558	58.7085	https://www.genecards.org/cgi-bin/carddisp.pl?gene=FKTN
GALC	Galactosylceramidase	Protein Coding	47	GC14M087837	58.6698	https://www.genecards.org/cgi-bin/carddisp.pl?gene=GALC
PDGFRB	Platelet Derived Growth Factor Receptor Beta	Protein Coding	56	GC05M150113	58.6594	https://www.genecards.org/cgi-bin/carddisp.pl?gene=PDGFRB
F2	Coagulation Factor II, Thrombin	Protein Coding	52	GC11P046720	58.5667	https://www.genecards.org/cgi-bin/carddisp.pl?gene=F2
COL1A1	Collagen Type I Alpha 1 Chain	Protein Coding	52	GC17M050248	58.2691	https://www.genecards.org/cgi-bin/carddisp.pl?gene=COL1A1
GDAP1	Ganglioside Induced Differentiation Associated Protein 1	Protein Coding	47	GC08P074315	58.2399	https://www.genecards.org/cgi-bin/carddisp.pl?gene=GDAP1
MTHFR	Methylenetetrahydrofolate Reductase	Protein Coding	50	GC01M011785	58.1192	https://www.genecards.org/cgi-bin/carddisp.pl?gene=MTHFR
PSEN2	Presenilin 2	Protein Coding	52	GC01P226870	58.0274	https://www.genecards.org/cgi-bin/carddisp.pl?gene=PSEN2
DYNC1H1	Dynein Cytoplasmic 1 Heavy Chain 1	Protein Coding	47	GC14P110161	57.9723	https://www.genecards.org/cgi-bin/carddisp.pl?gene=DYNC1H1
CDKN2A	Cyclin Dependent Kinase Inhibitor 2A	Protein Coding	52	GC09M021967	57.9301	https://www.genecards.org/cgi-bin/carddisp.pl?gene=CDKN2A
SOX10	SRY-Box Transcription Factor 10	Protein Coding	48	GC22M060963	57.893	https://www.genecards.org/cgi-bin/carddisp.pl?gene=SOX10
KIT	KIT Proto-Oncogene, Receptor Tyrosine Kinase	Protein Coding	56	GC04P054657	57.8374	https://www.genecards.org/cgi-bin/carddisp.pl?gene=KIT
ATP7B	ATPase Copper Transporting Beta	Protein Coding	50	GC13M051930	57.8055	https://www.genecards.org/cgi-bin/carddisp.pl?gene=ATP7B
GJB1	Gap Junction Protein Beta 1	Protein Coding	49	GC0XP071212	57.7335	https://www.genecards.org/cgi-bin/carddisp.pl?gene=GJB1
C9orf72	C9orf72-SMCR8 Complex Subunit	Protein Coding	43	GC09M028435	57.7292	https://www.genecards.org/cgi-bin/carddisp.pl?gene=C9orf72
HSPB1	Heat Shock Protein Family B (Small) Member 1	Protein Coding	54	GC07P076302	57.7239	https://www.genecards.org/cgi-bin/carddisp.pl?gene=HSPB1
ACTA2	Actin Alpha 2, Smooth Muscle	Protein Coding	50	GC10M088935	57.5541	https://www.genecards.org/cgi-bin/carddisp.pl?gene=ACTA2
ALB	Albumin	Protein Coding	52	GC04P073397	57.5097	https://www.genecards.org/cgi-bin/carddisp.pl?gene=ALB
BRCA2	BRCA2 DNA Repair Associated	Protein Coding	50	GC13P032315	57.0978	https://www.genecards.org/cgi-bin/carddisp.pl?gene=BRCA2
LARGE1	LARGE Xylosyl- And Glucuronyltransferase 1	Protein Coding	41	GC22M059320	56.9786	https://www.genecards.org/cgi-bin/carddisp.pl?gene=LARGE1
MAP2K1	Mitogen-Activated Protein Kinase Kinase 1	Protein Coding	55	GC15P066386	56.7689	https://www.genecards.org/cgi-bin/carddisp.pl?gene=MAP2K1
INS	Insulin	Protein Coding	50	GC11M002159	56.7461	https://www.genecards.org/cgi-bin/carddisp.pl?gene=INS
CACNA1A	Calcium Voltage-Gated Channel Subunit Alpha1 A	Protein Coding	51	GC19M013206	56.6466	https://www.genecards.org/cgi-bin/carddisp.pl?gene=CACNA1A
FKRP	Fukutin Related Protein	Protein Coding	43	GC19P070028	56.6294	https://www.genecards.org/cgi-bin/carddisp.pl?gene=FKRP
SOD1	Superoxide Dismutase 1	Protein Coding	56	GC21P031659	56.3923	https://www.genecards.org/cgi-bin/carddisp.pl?gene=SOD1
GMPPB	GDP-Mannose Pyrophosphorylase B	Protein Coding	46	GC03M049716	56.3706	https://www.genecards.org/cgi-bin/carddisp.pl?gene=GMPPB
PMP22	Peripheral Myelin Protein 22	Protein Coding	48	GC17M015229	56.3602	https://www.genecards.org/cgi-bin/carddisp.pl?gene=PMP22
POLG	DNA Polymerase Gamma, Catalytic Subunit	Protein Coding	50	GC15M119304	56.2602	https://www.genecards.org/cgi-bin/carddisp.pl?gene=POLG
FGFR2	Fibroblast Growth Factor Receptor 2	Protein Coding	58	GC10M121478	56.0631	https://www.genecards.org/cgi-bin/carddisp.pl?gene=FGFR2
TLR4	Toll Like Receptor 4	Protein Coding	54	GC09P117704	55.8395	https://www.genecards.org/cgi-bin/carddisp.pl?gene=TLR4
ABCA1	ATP Binding Cassette Subfamily A Member 1	Protein Coding	50	GC09M104781	55.6805	https://www.genecards.org/cgi-bin/carddisp.pl?gene=ABCA1
POMT1	Protein O-Mannosyltransferase 1	Protein Coding	47	GC09P131502	55.6295	https://www.genecards.org/cgi-bin/carddisp.pl?gene=POMT1
FIG4	FIG4 Phosphoinositide 5-Phosphatase	Protein Coding	47	GC06P109691	55.5133	https://www.genecards.org/cgi-bin/carddisp.pl?gene=FIG4
HLA-B	Major Histocompatibility Complex, Class I, B	Protein Coding	48	GC06M069166	55.3774	https://www.genecards.org/cgi-bin/carddisp.pl?gene=HLA-B
PTPN11	Protein Tyrosine Phosphatase Non-Receptor Type 11	Protein Coding	55	GC12P112418	55.2796	https://www.genecards.org/cgi-bin/carddisp.pl?gene=PTPN11
MIR126	MicroRNA 126	RNA Gene	24	GC09P136670	55.2756	https://www.genecards.org/cgi-bin/carddisp.pl?gene=MIR126
AARS1	Alanyl-TRNA Synthetase 1	Protein Coding	47	GC16M070973	55.1423	https://www.genecards.org/cgi-bin/carddisp.pl?gene=AARS1
CCL2	C-C Motif Chemokine Ligand 2	Protein Coding	51	GC17P034255	54.9897	https://www.genecards.org/cgi-bin/carddisp.pl?gene=CCL2
MT-ND1	Mitochondrially Encoded NADH:Ubiquinone Oxidoreductase Core Subunit 1	Protein Coding	33	GCMTP003309	54.8052	https://www.genecards.org/cgi-bin/carddisp.pl?gene=MT-ND1
PPARG	Peroxisome Proliferator Activated Receptor Gamma	Protein Coding	55	GC03P012287	54.7124	https://www.genecards.org/cgi-bin/carddisp.pl?gene=PPARG
APOA1	Apolipoprotein A1	Protein Coding	52	GC11M116835	54.6758	https://www.genecards.org/cgi-bin/carddisp.pl?gene=APOA1
EDNRB	Endothelin Receptor Type B	Protein Coding	52	GC13M077895	54.2711	https://www.genecards.org/cgi-bin/carddisp.pl?gene=EDNRB
CRPPA	CDP-L-Ribitol Pyrophosphorylase A	Protein Coding	38	GC07M016088	54.2602	https://www.genecards.org/cgi-bin/carddisp.pl?gene=CRPPA
PLP1	Proteolipid Protein 1	Protein Coding	44	GC0XP103773	54.092	https://www.genecards.org/cgi-bin/carddisp.pl?gene=PLP1
FLNA	Filamin A	Protein Coding	51	GC0XM154348	54.0772	https://www.genecards.org/cgi-bin/carddisp.pl?gene=FLNA
PARK7	Parkinsonism Associated Deglycase	Protein Coding	50	GC01P008121	54.0181	https://www.genecards.org/cgi-bin/carddisp.pl?gene=PARK7
BRCA1	BRCA1 DNA Repair Associated	Protein Coding	52	GC17M043044	54.0135	https://www.genecards.org/cgi-bin/carddisp.pl?gene=BRCA1
ELN	Elastin	Protein Coding	45	GC07P074027	54.0098	https://www.genecards.org/cgi-bin/carddisp.pl?gene=ELN
BCL2	BCL2 Apoptosis Regulator	Protein Coding	53	GC18M063123	53.6503	https://www.genecards.org/cgi-bin/carddisp.pl?gene=BCL2
SMARCA4	SWI/SNF Related, Matrix Associated, Actin Dependent Regulator Of Chromatin, Subfamily A, Member 4	Protein Coding	53	GC19P010932	53.5726	https://www.genecards.org/cgi-bin/carddisp.pl?gene=SMARCA4
COL2A1	Collagen Type II Alpha 1 Chain	Protein Coding	51	GC12M047972	53.4557	https://www.genecards.org/cgi-bin/carddisp.pl?gene=COL2A1
MECP2	Methyl-CpG Binding Protein 2	Protein Coding	48	GC0XM154021	53.3771	https://www.genecards.org/cgi-bin/carddisp.pl?gene=MECP2
CASP8	Caspase 8	Protein Coding	55	GC02P201233	53.2765	https://www.genecards.org/cgi-bin/carddisp.pl?gene=CASP8
FAS	Fas Cell Surface Death Receptor	Protein Coding	53	GC10P093591	53.1726	https://www.genecards.org/cgi-bin/carddisp.pl?gene=FAS
NPPB	Natriuretic Peptide B	Protein Coding	46	GC01M011858	53.1468	https://www.genecards.org/cgi-bin/carddisp.pl?gene=NPPB
CCND1	Cyclin D1	Protein Coding	55	GC11P069641	53.0855	https://www.genecards.org/cgi-bin/carddisp.pl?gene=CCND1
IGHMBP2	Immunoglobulin Mu DNA Binding Protein 2	Protein Coding	44	GC11P068903	52.9044	https://www.genecards.org/cgi-bin/carddisp.pl?gene=IGHMBP2
CC2D2A	Coiled-Coil And C2 Domain Containing 2A	Protein Coding	41	GC04P018703	52.5936	https://www.genecards.org/cgi-bin/carddisp.pl?gene=CC2D2A
MPO	Myeloperoxidase	Protein Coding	55	GC17M058269	52.5703	https://www.genecards.org/cgi-bin/carddisp.pl?gene=MPO
LOC106627981	GBA Recombination Region	Biological Region	4	GC01P155233	52.5496	https://www.genecards.org/cgi-bin/carddisp.pl?gene=LOC106627981
TGFBR2	Transforming Growth Factor Beta Receptor 2	Protein Coding	54	GC03P030623	52.4994	https://www.genecards.org/cgi-bin/carddisp.pl?gene=TGFBR2
LRP5	LDL Receptor Related Protein 5	Protein Coding	52	GC11P068298	52.4583	https://www.genecards.org/cgi-bin/carddisp.pl?gene=LRP5
NAGLU	N-Acetyl-Alpha-Glucosaminidase	Protein Coding	45	GC17P058592	52.3488	https://www.genecards.org/cgi-bin/carddisp.pl?gene=NAGLU
ABCB1	ATP Binding Cassette Subfamily B Member 1	Protein Coding	53	GC07M087504	52.3442	https://www.genecards.org/cgi-bin/carddisp.pl?gene=ABCB1
PINK1	PTEN Induced Kinase 1	Protein Coding	48	GC01P020634	52.1613	https://www.genecards.org/cgi-bin/carddisp.pl?gene=PINK1
TARDBP	TAR DNA Binding Protein	Protein Coding	49	GC01P011013	52.1256	https://www.genecards.org/cgi-bin/carddisp.pl?gene=TARDBP
GARS1	Glycyl-TRNA Synthetase 1	Protein Coding	47	GC07P030580	52.0888	https://www.genecards.org/cgi-bin/carddisp.pl?gene=GARS1
SH3TC2	SH3 Domain And Tetratricopeptide Repeats 2	Protein Coding	41	GC05M148923	51.6735	https://www.genecards.org/cgi-bin/carddisp.pl?gene=SH3TC2
ERCC6	ERCC Excision Repair 6, Chromatin Remodeling Factor	Protein Coding	48	GC10M049454	51.6411	https://www.genecards.org/cgi-bin/carddisp.pl?gene=ERCC6
SLC17A5	Solute Carrier Family 17 Member 5	Protein Coding	47	GC06M073593	51.5896	https://www.genecards.org/cgi-bin/carddisp.pl?gene=SLC17A5
GATA4	GATA Binding Protein 4	Protein Coding	50	GC08P011676	51.5627	https://www.genecards.org/cgi-bin/carddisp.pl?gene=GATA4
JAG1	Jagged Canonical Notch Ligand 1	Protein Coding	54	GC20M010637	51.4863	https://www.genecards.org/cgi-bin/carddisp.pl?gene=JAG1
AGL	Amylo-Alpha-1, 6-Glucosidase, 4-Alpha-Glucanotransferase	Protein Coding	48	GC01P099850	51.3087	https://www.genecards.org/cgi-bin/carddisp.pl?gene=AGL
PDGFB	Platelet Derived Growth Factor Subunit B	Protein Coding	53	GC22M060099	51.3035	https://www.genecards.org/cgi-bin/carddisp.pl?gene=PDGFB
TTR	Transthyretin	Protein Coding	51	GC18P031557	51.2518	https://www.genecards.org/cgi-bin/carddisp.pl?gene=TTR
MEFV	MEFV Innate Immuity Regulator, Pyrin	Protein Coding	46	GC16M007681	51.204	https://www.genecards.org/cgi-bin/carddisp.pl?gene=MEFV
MMP9	Matrix Metallopeptidase 9	Protein Coding	56	GC20P046008	50.8453	https://www.genecards.org/cgi-bin/carddisp.pl?gene=MMP9
RB1	RB Transcriptional Corepressor 1	Protein Coding	50	GC13P048303	50.8053	https://www.genecards.org/cgi-bin/carddisp.pl?gene=RB1
HBB	Hemoglobin Subunit Beta	Protein Coding	47	GC11M006673	50.7433	https://www.genecards.org/cgi-bin/carddisp.pl?gene=HBB
CFTR	CF Transmembrane Conductance Regulator	Protein Coding	54	GC07P117287	50.6616	https://www.genecards.org/cgi-bin/carddisp.pl?gene=CFTR
CYBB	Cytochrome B-245 Beta Chain	Protein Coding	51	GC0XP037780	50.583	https://www.genecards.org/cgi-bin/carddisp.pl?gene=CYBB
ATP7A	ATPase Copper Transporting Alpha	Protein Coding	48	GC0XP078001	50.3651	https://www.genecards.org/cgi-bin/carddisp.pl?gene=ATP7A
ALK	ALK Receptor Tyrosine Kinase	Protein Coding	54	GC02M029190	50.3475	https://www.genecards.org/cgi-bin/carddisp.pl?gene=ALK
LDLR	Low Density Lipoprotein Receptor	Protein Coding	54	GC19P011091	50.3272	https://www.genecards.org/cgi-bin/carddisp.pl?gene=LDLR
ICAM1	Intercellular Adhesion Molecule 1	Protein Coding	53	GC19P010638	50.2691	https://www.genecards.org/cgi-bin/carddisp.pl?gene=ICAM1
KDR	Kinase Insert Domain Receptor	Protein Coding	56	GC04M055078	49.9108	https://www.genecards.org/cgi-bin/carddisp.pl?gene=KDR
MIR155	MicroRNA 155	RNA Gene	23	GC21P025573	49.8803	https://www.genecards.org/cgi-bin/carddisp.pl?gene=MIR155
WT1	WT1 Transcription Factor	Protein Coding	51	GC11M032365	49.7073	https://www.genecards.org/cgi-bin/carddisp.pl?gene=WT1
GDNF	Glial Cell Derived Neurotrophic Factor	Protein Coding	52	GC05M037812	49.7049	https://www.genecards.org/cgi-bin/carddisp.pl?gene=GDNF
AR	Androgen Receptor	Protein Coding	54	GC0XP067544	49.5908	https://www.genecards.org/cgi-bin/carddisp.pl?gene=AR
SMARCB1	SWI/SNF Related, Matrix Associated, Actin Dependent Regulator Of Chromatin, Subfamily B, Member 1	Protein Coding	48	GC22P023786	49.5187	https://www.genecards.org/cgi-bin/carddisp.pl?gene=SMARCB1
TSC1	TSC Complex Subunit 1	Protein Coding	50	GC09M132891	49.4967	https://www.genecards.org/cgi-bin/carddisp.pl?gene=TSC1
TNFRSF1A	TNF Receptor Superfamily Member 1A	Protein Coding	52	GC12M006328	49.4617	https://www.genecards.org/cgi-bin/carddisp.pl?gene=TNFRSF1A
MIR29A	MicroRNA 29a	RNA Gene	23	GC07M130876	49.3329	https://www.genecards.org/cgi-bin/carddisp.pl?gene=MIR29A
MYC	MYC Proto-Oncogene, BHLH Transcription Factor	Protein Coding	54	GC08P127735	49.3145	https://www.genecards.org/cgi-bin/carddisp.pl?gene=MYC
ASPA	Aspartoacylase	Protein Coding	46	GC17P003472	49.3118	https://www.genecards.org/cgi-bin/carddisp.pl?gene=ASPA
GRN	Granulin Precursor	Protein Coding	51	GC17P044345	49.2083	https://www.genecards.org/cgi-bin/carddisp.pl?gene=GRN
COMT	Catechol-O-Methyltransferase	Protein Coding	54	GC22P019941	49.1269	https://www.genecards.org/cgi-bin/carddisp.pl?gene=COMT
GJA1	Gap Junction Protein Alpha 1	Protein Coding	53	GC06P121436	49.1015	https://www.genecards.org/cgi-bin/carddisp.pl?gene=GJA1
HFE	Homeostatic Iron Regulator	Protein Coding	48	GC06P026087	49.0849	https://www.genecards.org/cgi-bin/carddisp.pl?gene=HFE
MT-TL1	Mitochondrially Encoded TRNA-Leu (UUA/G) 1	RNA Gene	18	GCMTP003232	49.0108	https://www.genecards.org/cgi-bin/carddisp.pl?gene=MT-TL1
PMS2	PMS1 Homolog 2, Mismatch Repair System Component	Protein Coding	51	GC07M005973	48.7546	https://www.genecards.org/cgi-bin/carddisp.pl?gene=PMS2
CXCL8	C-X-C Motif Chemokine Ligand 8	Protein Coding	44	GC04P073740	48.7535	https://www.genecards.org/cgi-bin/carddisp.pl?gene=CXCL8
SHH	Sonic Hedgehog Signaling Molecule	Protein Coding	54	GC07M155799	48.5547	https://www.genecards.org/cgi-bin/carddisp.pl?gene=SHH
BSCL2	BSCL2 Lipid Droplet Biogenesis Associated, Seipin	Protein Coding	45	GC11M096933	48.5489	https://www.genecards.org/cgi-bin/carddisp.pl?gene=BSCL2
G6PC1	Glucose-6-Phosphatase Catalytic Subunit 1	Protein Coding	45	GC17P059240	48.4345	https://www.genecards.org/cgi-bin/carddisp.pl?gene=G6PC1
ESR1	Estrogen Receptor 1	Protein Coding	56	GC06P151656	48.4181	https://www.genecards.org/cgi-bin/carddisp.pl?gene=ESR1
TREM2	Triggering Receptor Expressed On Myeloid Cells 2	Protein Coding	47	GC06M069402	48.2467	https://www.genecards.org/cgi-bin/carddisp.pl?gene=TREM2
KIF1B	Kinesin Family Member 1B	Protein Coding	47	GC01P010210	48.2231	https://www.genecards.org/cgi-bin/carddisp.pl?gene=KIF1B
ACVRL1	Activin A Receptor Like Type 1	Protein Coding	53	GC12P051906	48.1742	https://www.genecards.org/cgi-bin/carddisp.pl?gene=ACVRL1
MIR146A	MicroRNA 146a	RNA Gene	25	GC05P160485	48.1265	https://www.genecards.org/cgi-bin/carddisp.pl?gene=MIR146A
DNM2	Dynamin 2	Protein Coding	52	GC19P010718	47.9154	https://www.genecards.org/cgi-bin/carddisp.pl?gene=DNM2
MT-ATP6	Mitochondrially Encoded ATP Synthase Membrane Subunit 6	Protein Coding	35	GCMTP008531	47.7632	https://www.genecards.org/cgi-bin/carddisp.pl?gene=MT-ATP6
MUC1	Mucin 1, Cell Surface Associated	Protein Coding	51	GC01M155185	47.6347	https://www.genecards.org/cgi-bin/carddisp.pl?gene=MUC1
CDH1	Cadherin 1	Protein Coding	52	GC16P068737	47.5513	https://www.genecards.org/cgi-bin/carddisp.pl?gene=CDH1
SMC1A	Structural Maintenance Of Chromosomes 1A	Protein Coding	50	GC0XM053374	47.5319	https://www.genecards.org/cgi-bin/carddisp.pl?gene=SMC1A
FUS	FUS RNA Binding Protein	Protein Coding	47	GC16P031180	47.5187	https://www.genecards.org/cgi-bin/carddisp.pl?gene=FUS
RHOA	Ras Homolog Family Member A	Protein Coding	52	GC03M049359	47.4021	https://www.genecards.org/cgi-bin/carddisp.pl?gene=RHOA
SYP	Synaptophysin	Protein Coding	48	GC0XM049187	47.3782	https://www.genecards.org/cgi-bin/carddisp.pl?gene=SYP
SERPINA1	Serpin Family A Member 1	Protein Coding	51	GC14M094376	47.2351	https://www.genecards.org/cgi-bin/carddisp.pl?gene=SERPINA1
PTCH1	Patched 1	Protein Coding	52	GC09M095442	46.9935	https://www.genecards.org/cgi-bin/carddisp.pl?gene=PTCH1
CREBBP	CREB Binding Protein	Protein Coding	55	GC16M007712	46.8661	https://www.genecards.org/cgi-bin/carddisp.pl?gene=CREBBP
NPC2	NPC Intracellular Cholesterol Transporter 2	Protein Coding	46	GC14M074476	46.8643	https://www.genecards.org/cgi-bin/carddisp.pl?gene=NPC2
ATXN2	Ataxin 2	Protein Coding	45	GC12M111443	46.8397	https://www.genecards.org/cgi-bin/carddisp.pl?gene=ATXN2
HNF1B	HNF1 Homeobox B	Protein Coding	44	GC17M037686	46.5987	https://www.genecards.org/cgi-bin/carddisp.pl?gene=HNF1B
ATRX	ATRX Chromatin Remodeler	Protein Coding	49	GC0XM077504	46.394	https://www.genecards.org/cgi-bin/carddisp.pl?gene=ATRX
POMGNT2	Protein O-Linked Mannose N-Acetylglucosaminyltransferase 2 (Beta 1,4-)	Protein Coding	39	GC03M043121	46.3393	https://www.genecards.org/cgi-bin/carddisp.pl?gene=POMGNT2
VHL	Von Hippel-Lindau Tumor Suppressor	Protein Coding	49	GC03P012694	46.3374	https://www.genecards.org/cgi-bin/carddisp.pl?gene=VHL
MSH2	MutS Homolog 2	Protein Coding	52	GC02P047403	46.2717	https://www.genecards.org/cgi-bin/carddisp.pl?gene=MSH2
ENO2	Enolase 2	Protein Coding	50	GC12P006913	46.2422	https://www.genecards.org/cgi-bin/carddisp.pl?gene=ENO2
F8	Coagulation Factor VIII	Protein Coding	49	GC0XM154835	46.1704	https://www.genecards.org/cgi-bin/carddisp.pl?gene=F8
TSPAN1	Tetraspanin 1	Protein Coding	43	GC01P046175	46.107	https://www.genecards.org/cgi-bin/carddisp.pl?gene=TSPAN1
MSH6	MutS Homolog 6	Protein Coding	51	GC02P047695	46.0893	https://www.genecards.org/cgi-bin/carddisp.pl?gene=MSH6
JAK2	Janus Kinase 2	Protein Coding	55	GC09P004985	46.0582	https://www.genecards.org/cgi-bin/carddisp.pl?gene=JAK2
CFH	Complement Factor H	Protein Coding	50	GC01P196621	46.0101	https://www.genecards.org/cgi-bin/carddisp.pl?gene=CFH
PON1	Paraoxonase 1	Protein Coding	50	GC07M095297	45.9967	https://www.genecards.org/cgi-bin/carddisp.pl?gene=PON1
MMP2	Matrix Metallopeptidase 2	Protein Coding	55	GC16P055390	45.863	https://www.genecards.org/cgi-bin/carddisp.pl?gene=MMP2
MIR143	MicroRNA 143	RNA Gene	26	GC05P149410	45.7915	https://www.genecards.org/cgi-bin/carddisp.pl?gene=MIR143
PTPN22	Protein Tyrosine Phosphatase Non-Receptor Type 22	Protein Coding	50	GC01M113813	45.7575	https://www.genecards.org/cgi-bin/carddisp.pl?gene=PTPN22
SMAD3	SMAD Family Member 3	Protein Coding	54	GC15P067063	45.614	https://www.genecards.org/cgi-bin/carddisp.pl?gene=SMAD3
FASLG	Fas Ligand	Protein Coding	50	GC01P172628	45.5756	https://www.genecards.org/cgi-bin/carddisp.pl?gene=FASLG
MME	Membrane Metalloendopeptidase	Protein Coding	53	GC03P155024	45.5604	https://www.genecards.org/cgi-bin/carddisp.pl?gene=MME
EP300	E1A Binding Protein P300	Protein Coding	54	GC22P041114	45.4784	https://www.genecards.org/cgi-bin/carddisp.pl?gene=EP300
UCHL1	Ubiquitin C-Terminal Hydrolase L1	Protein Coding	55	GC04P041256	45.4485	https://www.genecards.org/cgi-bin/carddisp.pl?gene=UCHL1
EDN1	Endothelin 1	Protein Coding	51	GC06P012256	45.3568	https://www.genecards.org/cgi-bin/carddisp.pl?gene=EDN1
WDR45	WD Repeat Domain 45	Protein Coding	42	GC0XM049074	45.3312	https://www.genecards.org/cgi-bin/carddisp.pl?gene=WDR45
IFT140	Intraflagellar Transport 140	Protein Coding	43	GC16M007518	45.3262	https://www.genecards.org/cgi-bin/carddisp.pl?gene=IFT140
IGF1	Insulin Like Growth Factor 1	Protein Coding	50	GC12M102395	45.3062	https://www.genecards.org/cgi-bin/carddisp.pl?gene=IGF1
F5	Coagulation Factor V	Protein Coding	50	GC01M169511	45.2989	https://www.genecards.org/cgi-bin/carddisp.pl?gene=F5
ATP13A2	ATPase Cation Transporting 13A2	Protein Coding	47	GC01M016985	45.2987	https://www.genecards.org/cgi-bin/carddisp.pl?gene=ATP13A2
SERPINA3	Serpin Family A Member 3	Protein Coding	45	GC14P094612	45.2868	https://www.genecards.org/cgi-bin/carddisp.pl?gene=SERPINA3
NDP	Norrin Cystine Knot Growth Factor NDP	Protein Coding	43	GC0XM043948	45.2647	https://www.genecards.org/cgi-bin/carddisp.pl?gene=NDP
CD4	CD4 Molecule	Protein Coding	52	GC12P006786	45.2464	https://www.genecards.org/cgi-bin/carddisp.pl?gene=CD4
KCNJ2	Potassium Inwardly Rectifying Channel Subfamily J Member 2	Protein Coding	51	GC17P070168	45.1899	https://www.genecards.org/cgi-bin/carddisp.pl?gene=KCNJ2
FTL	Ferritin Light Chain	Protein Coding	48	GC19P048965	45.1221	https://www.genecards.org/cgi-bin/carddisp.pl?gene=FTL
HLA-DQA1	Major Histocompatibility Complex, Class II, DQ Alpha 1	Protein Coding	44	GC06P087770	45.0596	https://www.genecards.org/cgi-bin/carddisp.pl?gene=HLA-DQA1
MET	MET Proto-Oncogene, Receptor Tyrosine Kinase	Protein Coding	56	GC07P116672	44.892	https://www.genecards.org/cgi-bin/carddisp.pl?gene=MET
CASP3	Caspase 3	Protein Coding	52	GC04M184627	44.8567	https://www.genecards.org/cgi-bin/carddisp.pl?gene=CASP3
NGF	Nerve Growth Factor	Protein Coding	54	GC01M115285	44.7868	https://www.genecards.org/cgi-bin/carddisp.pl?gene=NGF
MIR125A	MicroRNA 125a	RNA Gene	24	GC19P070321	44.741	https://www.genecards.org/cgi-bin/carddisp.pl?gene=MIR125A
PAX6	Paired Box 6	Protein Coding	50	GC11M031784	44.7205	https://www.genecards.org/cgi-bin/carddisp.pl?gene=PAX6
PRX	Periaxin	Protein Coding	43	GC19M040393	44.7091	https://www.genecards.org/cgi-bin/carddisp.pl?gene=PRX
SCN1A	Sodium Voltage-Gated Channel Alpha Subunit 1	Protein Coding	51	GC02M165989	44.6965	https://www.genecards.org/cgi-bin/carddisp.pl?gene=SCN1A
NOS2	Nitric Oxide Synthase 2	Protein Coding	51	GC17M027756	44.6957	https://www.genecards.org/cgi-bin/carddisp.pl?gene=NOS2
FLT4	Fms Related Receptor Tyrosine Kinase 4	Protein Coding	55	GC05M180614	44.5808	https://www.genecards.org/cgi-bin/carddisp.pl?gene=FLT4
GRIN2B	Glutamate Ionotropic Receptor NMDA Type Subunit 2B	Protein Coding	54	GC12M013437	44.5268	https://www.genecards.org/cgi-bin/carddisp.pl?gene=GRIN2B
APOB	Apolipoprotein B	Protein Coding	50	GC02M020956	44.5139	https://www.genecards.org/cgi-bin/carddisp.pl?gene=APOB
IDH1	Isocitrate Dehydrogenase (NADP(+)) 1	Protein Coding	56	GC02M208236	44.3892	https://www.genecards.org/cgi-bin/carddisp.pl?gene=IDH1
MEN1	Menin 1	Protein Coding	47	GC11M064803	44.2535	https://www.genecards.org/cgi-bin/carddisp.pl?gene=MEN1
CD36	CD36 Molecule	Protein Coding	52	GC07P080369	44.2329	https://www.genecards.org/cgi-bin/carddisp.pl?gene=CD36
MLH1	MutL Homolog 1	Protein Coding	51	GC03P036993	44.1867	https://www.genecards.org/cgi-bin/carddisp.pl?gene=MLH1
MKS1	MKS Transition Zone Complex Subunit 1	Protein Coding	43	GC17M058205	44.1353	https://www.genecards.org/cgi-bin/carddisp.pl?gene=MKS1
GAD1	Glutamate Decarboxylase 1	Protein Coding	52	GC02P170813	44.1065	https://www.genecards.org/cgi-bin/carddisp.pl?gene=GAD1
SCN9A	Sodium Voltage-Gated Channel Alpha Subunit 9	Protein Coding	50	GC02M166195	44.075	https://www.genecards.org/cgi-bin/carddisp.pl?gene=SCN9A
SBF2	SET Binding Factor 2	Protein Coding	42	GC11M009799	44.0498	https://www.genecards.org/cgi-bin/carddisp.pl?gene=SBF2
DYRK1A	Dual Specificity Tyrosine Phosphorylation Regulated Kinase 1A	Protein Coding	52	GC21P037365	44.0377	https://www.genecards.org/cgi-bin/carddisp.pl?gene=DYRK1A
NKX2-5	NK2 Homeobox 5	Protein Coding	47	GC05M173232	43.942	https://www.genecards.org/cgi-bin/carddisp.pl?gene=NKX2-5
NCF1	Neutrophil Cytosolic Factor 1	Protein Coding	50	GC07P075854	43.8926	https://www.genecards.org/cgi-bin/carddisp.pl?gene=NCF1
IL4	Interleukin 4	Protein Coding	49	GC05P132673	43.854	https://www.genecards.org/cgi-bin/carddisp.pl?gene=IL4
AGTR1	Angiotensin II Receptor Type 1	Protein Coding	54	GC03P148697	43.8226	https://www.genecards.org/cgi-bin/carddisp.pl?gene=AGTR1
SYNJ1	Synaptojanin 1	Protein Coding	48	GC21M032628	43.7479	https://www.genecards.org/cgi-bin/carddisp.pl?gene=SYNJ1
COL3A1	Collagen Type III Alpha 1 Chain	Protein Coding	50	GC02P188974	43.6569	https://www.genecards.org/cgi-bin/carddisp.pl?gene=COL3A1
KMT2D	Lysine Methyltransferase 2D	Protein Coding	45	GC12M049018	43.6242	https://www.genecards.org/cgi-bin/carddisp.pl?gene=KMT2D
PLAU	Plasminogen Activator, Urokinase	Protein Coding	55	GC10P073909	43.6095	https://www.genecards.org/cgi-bin/carddisp.pl?gene=PLAU
TH	Tyrosine Hydroxylase	Protein Coding	54	GC11M002163	43.5646	https://www.genecards.org/cgi-bin/carddisp.pl?gene=TH
FGF2	Fibroblast Growth Factor 2	Protein Coding	48	GC04P122826	43.5449	https://www.genecards.org/cgi-bin/carddisp.pl?gene=FGF2
SLC37A4	Solute Carrier Family 37 Member 4	Protein Coding	44	GC11M119236	43.4793	https://www.genecards.org/cgi-bin/carddisp.pl?gene=SLC37A4
GJB2	Gap Junction Protein Beta 2	Protein Coding	48	GC13M020187	43.4773	https://www.genecards.org/cgi-bin/carddisp.pl?gene=GJB2
AGT	Angiotensinogen	Protein Coding	52	GC01M230702	43.4429	https://www.genecards.org/cgi-bin/carddisp.pl?gene=AGT
TUBB2B	Tubulin Beta 2B Class IIb	Protein Coding	46	GC06M003224	43.3837	https://www.genecards.org/cgi-bin/carddisp.pl?gene=TUBB2B
PIK3R1	Phosphoinositide-3-Kinase Regulatory Subunit 1	Protein Coding	53	GC05P068215	43.3669	https://www.genecards.org/cgi-bin/carddisp.pl?gene=PIK3R1
EDN3	Endothelin 3	Protein Coding	48	GC20P059300	43.229	https://www.genecards.org/cgi-bin/carddisp.pl?gene=EDN3
FN1	Fibronectin 1	Protein Coding	52	GC02M215360	43.224	https://www.genecards.org/cgi-bin/carddisp.pl?gene=FN1
COL1A2	Collagen Type I Alpha 2 Chain	Protein Coding	50	GC07P094394	43.2028	https://www.genecards.org/cgi-bin/carddisp.pl?gene=COL1A2
REN	Renin	Protein Coding	51	GC01M204154	43.1031	https://www.genecards.org/cgi-bin/carddisp.pl?gene=REN
TUBA1A	Tubulin Alpha 1a	Protein Coding	52	GC12M049184	42.8739	https://www.genecards.org/cgi-bin/carddisp.pl?gene=TUBA1A
HMOX1	Heme Oxygenase 1	Protein Coding	55	GC22P035380	42.8719	https://www.genecards.org/cgi-bin/carddisp.pl?gene=HMOX1
CYBA	Cytochrome B-245 Alpha Chain	Protein Coding	50	GC16M088643	42.8652	https://www.genecards.org/cgi-bin/carddisp.pl?gene=CYBA
PROM1	Prominin 1	Protein Coding	48	GC04M015965	42.7926	https://www.genecards.org/cgi-bin/carddisp.pl?gene=PROM1
NCF2	Neutrophil Cytosolic Factor 2	Protein Coding	50	GC01M183855	42.6702	https://www.genecards.org/cgi-bin/carddisp.pl?gene=NCF2
COL4A2-AS1	COL4A2 Antisense RNA 1	RNA Gene	13	GC13M110502	42.6686	https://www.genecards.org/cgi-bin/carddisp.pl?gene=COL4A2-AS1
TUBB3	Tubulin Beta 3 Class III	Protein Coding	51	GC16P091470	42.616	https://www.genecards.org/cgi-bin/carddisp.pl?gene=TUBB3
HEXA	Hexosaminidase Subunit Alpha	Protein Coding	49	GC15M072340	42.6109	https://www.genecards.org/cgi-bin/carddisp.pl?gene=HEXA
NDRG1	N-Myc Downstream Regulated 1	Protein Coding	48	GC08M133237	42.5722	https://www.genecards.org/cgi-bin/carddisp.pl?gene=NDRG1
TLR2	Toll Like Receptor 2	Protein Coding	54	GC04P153684	42.5325	https://www.genecards.org/cgi-bin/carddisp.pl?gene=TLR2
STAT1	Signal Transducer And Activator Of Transcription 1	Protein Coding	55	GC02M190908	42.5008	https://www.genecards.org/cgi-bin/carddisp.pl?gene=STAT1
CLN3	CLN3 Lysosomal/Endosomal Transmembrane Protein, Battenin	Protein Coding	45	GC16M028466	42.4719	https://www.genecards.org/cgi-bin/carddisp.pl?gene=CLN3
CHMP2B	Charged Multivesicular Body Protein 2B	Protein Coding	46	GC03P087227	42.4291	https://www.genecards.org/cgi-bin/carddisp.pl?gene=CHMP2B
RNF213	Ring Finger Protein 213	Protein Coding	41	GC17P080260	42.2958	https://www.genecards.org/cgi-bin/carddisp.pl?gene=RNF213
ABL1	ABL Proto-Oncogene 1, Non-Receptor Tyrosine Kinase	Protein Coding	55	GC09P130713	42.2922	https://www.genecards.org/cgi-bin/carddisp.pl?gene=ABL1
MIR221	MicroRNA 221	RNA Gene	22	GC0XM045746	42.2325	https://www.genecards.org/cgi-bin/carddisp.pl?gene=MIR221
HEXB	Hexosaminidase Subunit Beta	Protein Coding	50	GC05P074640	42.224	https://www.genecards.org/cgi-bin/carddisp.pl?gene=HEXB
HIF1A	Hypoxia Inducible Factor 1 Subunit Alpha	Protein Coding	51	GC14P061695	42.2181	https://www.genecards.org/cgi-bin/carddisp.pl?gene=HIF1A
PI4KA	Phosphatidylinositol 4-Kinase Alpha	Protein Coding	50	GC22M020707	42.2045	https://www.genecards.org/cgi-bin/carddisp.pl?gene=PI4KA
BEST1	Bestrophin 1	Protein Coding	45	GC11P061949	42.1973	https://www.genecards.org/cgi-bin/carddisp.pl?gene=BEST1
TUBB	Tubulin Beta Class I	Protein Coding	53	GC06P087706	42.0098	https://www.genecards.org/cgi-bin/carddisp.pl?gene=TUBB
INF2	Inverted Formin 2	Protein Coding	43	GC14P110187	42.0063	https://www.genecards.org/cgi-bin/carddisp.pl?gene=INF2
ERCC2	ERCC Excision Repair 2, TFIIH Core Complex Helicase Subunit	Protein Coding	50	GC19M045349	41.9983	https://www.genecards.org/cgi-bin/carddisp.pl?gene=ERCC2
CXCR4	C-X-C Motif Chemokine Receptor 4	Protein Coding	55	GC02M136114	41.9926	https://www.genecards.org/cgi-bin/carddisp.pl?gene=CXCR4
AKT3	AKT Serine/Threonine Kinase 3	Protein Coding	57	GC01M243488	41.9368	https://www.genecards.org/cgi-bin/carddisp.pl?gene=AKT3
POMK	Protein O-Mannose Kinase	Protein Coding	40	GC08P043093	41.887	https://www.genecards.org/cgi-bin/carddisp.pl?gene=POMK
WFS1	Wolframin ER Transmembrane Glycoprotein	Protein Coding	49	GC04P006260	41.8861	https://www.genecards.org/cgi-bin/carddisp.pl?gene=WFS1
BMP4	Bone Morphogenetic Protein 4	Protein Coding	51	GC14M053949	41.8724	https://www.genecards.org/cgi-bin/carddisp.pl?gene=BMP4
MIR15A	MicroRNA 15a	RNA Gene	19	GC13M050049	41.8428	https://www.genecards.org/cgi-bin/carddisp.pl?gene=MIR15A
MORC2	MORC Family CW-Type Zinc Finger 2	Protein Coding	43	GC22M030925	41.7358	https://www.genecards.org/cgi-bin/carddisp.pl?gene=MORC2
CHD7	Chromodomain Helicase DNA Binding Protein 7	Protein Coding	48	GC08P060678	41.6956	https://www.genecards.org/cgi-bin/carddisp.pl?gene=CHD7
TMEM67	Transmembrane Protein 67	Protein Coding	42	GC08P093754	41.6841	https://www.genecards.org/cgi-bin/carddisp.pl?gene=TMEM67
RAC1	Rac Family Small GTPase 1	Protein Coding	51	GC07P006377	41.6743	https://www.genecards.org/cgi-bin/carddisp.pl?gene=RAC1
STK11	Serine/Threonine Kinase 11	Protein Coding	53	GC19P001177	41.6421	https://www.genecards.org/cgi-bin/carddisp.pl?gene=STK11
TGFBR1	Transforming Growth Factor Beta Receptor 1	Protein Coding	56	GC09P099104	41.5939	https://www.genecards.org/cgi-bin/carddisp.pl?gene=TGFBR1
DYNC2H1	Dynein Cytoplasmic 2 Heavy Chain 1	Protein Coding	41	GC11P103109	41.5188	https://www.genecards.org/cgi-bin/carddisp.pl?gene=DYNC2H1
IDH2	Isocitrate Dehydrogenase (NADP(+)) 2	Protein Coding	55	GC15M090083	41.3426	https://www.genecards.org/cgi-bin/carddisp.pl?gene=IDH2
NPPA	Natriuretic Peptide A	Protein Coding	48	GC01M011846	41.3417	https://www.genecards.org/cgi-bin/carddisp.pl?gene=NPPA
MIR140	MicroRNA 140	RNA Gene	26	GC16P069934	41.3223	https://www.genecards.org/cgi-bin/carddisp.pl?gene=MIR140
ECE1	Endothelin Converting Enzyme 1	Protein Coding	51	GC01M021217	41.2678	https://www.genecards.org/cgi-bin/carddisp.pl?gene=ECE1
BMPR2	Bone Morphogenetic Protein Receptor Type 2	Protein Coding	54	GC02P202376	41.1497	https://www.genecards.org/cgi-bin/carddisp.pl?gene=BMPR2
EGR2	Early Growth Response 2	Protein Coding	49	GC10M062811	41.0845	https://www.genecards.org/cgi-bin/carddisp.pl?gene=EGR2
U2AF1	U2 Small Nuclear RNA Auxiliary Factor 1	Protein Coding	47	GC21M043092	41.0809	https://www.genecards.org/cgi-bin/carddisp.pl?gene=U2AF1
NKX2-1	NK2 Homeobox 1	Protein Coding	48	GC14M036516	41.065	https://www.genecards.org/cgi-bin/carddisp.pl?gene=NKX2-1
SNCAIP	Synuclein Alpha Interacting Protein	Protein Coding	45	GC05P122311	41.0034	https://www.genecards.org/cgi-bin/carddisp.pl?gene=SNCAIP
ATP2A2	ATPase Sarcoplasmic/Endoplasmic Reticulum Ca2+ Transporting 2	Protein Coding	54	GC12P110280	40.9134	https://www.genecards.org/cgi-bin/carddisp.pl?gene=ATP2A2
RNASEH2C	Ribonuclease H2 Subunit C	Protein Coding	41	GC11M065714	40.9108	https://www.genecards.org/cgi-bin/carddisp.pl?gene=RNASEH2C
FARSB	Phenylalanyl-TRNA Synthetase Subunit Beta	Protein Coding	48	GC02M222570	40.8623	https://www.genecards.org/cgi-bin/carddisp.pl?gene=FARSB
RELN	Reelin	Protein Coding	47	GC07M103471	40.762	https://www.genecards.org/cgi-bin/carddisp.pl?gene=RELN
SDHB	Succinate Dehydrogenase Complex Iron Sulfur Subunit B	Protein Coding	50	GC01M018178	40.6881	https://www.genecards.org/cgi-bin/carddisp.pl?gene=SDHB
IL2	Interleukin 2	Protein Coding	51	GC04M122451	40.66	https://www.genecards.org/cgi-bin/carddisp.pl?gene=IL2
COL4A4	Collagen Type IV Alpha 4 Chain	Protein Coding	47	GC02M226973	40.6529	https://www.genecards.org/cgi-bin/carddisp.pl?gene=COL4A4
CCR6	C-C Motif Chemokine Receptor 6	Protein Coding	46	GC06P167111	40.6529	https://www.genecards.org/cgi-bin/carddisp.pl?gene=CCR6
MIR142	MicroRNA 142	RNA Gene	23	GC17M058331	40.6443	https://www.genecards.org/cgi-bin/carddisp.pl?gene=MIR142
ADAMTS13	ADAM Metallopeptidase With Thrombospondin Type 1 Motif 13	Protein Coding	51	GC09P133414	40.5669	https://www.genecards.org/cgi-bin/carddisp.pl?gene=ADAMTS13
MIR20A	MicroRNA 20a	RNA Gene	23	GC13P091567	40.5636	https://www.genecards.org/cgi-bin/carddisp.pl?gene=MIR20A
SERPINE1	Serpin Family E Member 1	Protein Coding	52	GC07P101127	40.4724	https://www.genecards.org/cgi-bin/carddisp.pl?gene=SERPINE1
F9	Coagulation Factor IX	Protein Coding	50	GC0XP139530	40.4172	https://www.genecards.org/cgi-bin/carddisp.pl?gene=F9
NAGA	Alpha-N-Acetylgalactosaminidase	Protein Coding	48	GC22M042058	40.2081	https://www.genecards.org/cgi-bin/carddisp.pl?gene=NAGA
POMC	Proopiomelanocortin	Protein Coding	51	GC02M025160	40.1959	https://www.genecards.org/cgi-bin/carddisp.pl?gene=POMC
PECAM1	Platelet And Endothelial Cell Adhesion Molecule 1	Protein Coding	43	GC17M064319	40.1111	https://www.genecards.org/cgi-bin/carddisp.pl?gene=PECAM1
NTRK2	Neurotrophic Receptor Tyrosine Kinase 2	Protein Coding	56	GC09P084668	40.0673	https://www.genecards.org/cgi-bin/carddisp.pl?gene=NTRK2
SOX9	SRY-Box Transcription Factor 9	Protein Coding	48	GC17P072121	39.9885	https://www.genecards.org/cgi-bin/carddisp.pl?gene=SOX9
TTN	Titin	Protein Coding	50	GC02M178525	39.9853	https://www.genecards.org/cgi-bin/carddisp.pl?gene=TTN
PYGM	Glycogen Phosphorylase, Muscle Associated	Protein Coding	49	GC11M064746	39.979	https://www.genecards.org/cgi-bin/carddisp.pl?gene=PYGM
EWSR1	EWS RNA Binding Protein 1	Protein Coding	47	GC22P040495	39.9692	https://www.genecards.org/cgi-bin/carddisp.pl?gene=EWSR1
EGF	Epidermal Growth Factor	Protein Coding	54	GC04P109912	39.961	https://www.genecards.org/cgi-bin/carddisp.pl?gene=EGF
TCF4	Transcription Factor 4	Protein Coding	50	GC18M055222	39.8973	https://www.genecards.org/cgi-bin/carddisp.pl?gene=TCF4
NR4A2	Nuclear Receptor Subfamily 4 Group A Member 2	Protein Coding	49	GC02M156324	39.8843	https://www.genecards.org/cgi-bin/carddisp.pl?gene=NR4A2
ADA2	Adenosine Deaminase 2	Protein Coding	42	GC22M017207	39.8113	https://www.genecards.org/cgi-bin/carddisp.pl?gene=ADA2
ASPM	Assembly Factor For Spindle Microtubules	Protein Coding	40	GC01M197084	39.8041	https://www.genecards.org/cgi-bin/carddisp.pl?gene=ASPM
FOXG1	Forkhead Box G1	Protein Coding	45	GC14P028766	39.7356	https://www.genecards.org/cgi-bin/carddisp.pl?gene=FOXG1
DMD	Dystrophin	Protein Coding	48	GC0XM031097	39.7005	https://www.genecards.org/cgi-bin/carddisp.pl?gene=DMD
KCNQ1	Potassium Voltage-Gated Channel Subfamily Q Member 1	Protein Coding	52	GC11P002444	39.6839	https://www.genecards.org/cgi-bin/carddisp.pl?gene=KCNQ1
CLCN5	Chloride Voltage-Gated Channel 5	Protein Coding	46	GC0XP049922	39.6768	https://www.genecards.org/cgi-bin/carddisp.pl?gene=CLCN5
FLT1	Fms Related Receptor Tyrosine Kinase 1	Protein Coding	54	GC13M028300	39.6638	https://www.genecards.org/cgi-bin/carddisp.pl?gene=FLT1
MYH7	Myosin Heavy Chain 7	Protein Coding	50	GC14M023412	39.6574	https://www.genecards.org/cgi-bin/carddisp.pl?gene=MYH7
SOX2	SRY-Box Transcription Factor 2	Protein Coding	47	GC03P181711	39.647	https://www.genecards.org/cgi-bin/carddisp.pl?gene=SOX2
SLC6A3	Solute Carrier Family 6 Member 3	Protein Coding	53	GC05M001392	39.6393	https://www.genecards.org/cgi-bin/carddisp.pl?gene=SLC6A3
BACE1	Beta-Secretase 1	Protein Coding	50	GC11M117285	39.6257	https://www.genecards.org/cgi-bin/carddisp.pl?gene=BACE1
IGF2	Insulin Like Growth Factor 2	Protein Coding	51	GC11M003998	39.6094	https://www.genecards.org/cgi-bin/carddisp.pl?gene=IGF2
CRB1	Crumbs Cell Polarity Complex Component 1	Protein Coding	47	GC01P197202	39.5642	https://www.genecards.org/cgi-bin/carddisp.pl?gene=CRB1
LYVE1	Lymphatic Vessel Endothelial Hyaluronan Receptor 1	Protein Coding	46	GC11M011096	39.4446	https://www.genecards.org/cgi-bin/carddisp.pl?gene=LYVE1
LIPA	Lipase A, Lysosomal Acid Type	Protein Coding	51	GC10M089213	39.4386	https://www.genecards.org/cgi-bin/carddisp.pl?gene=LIPA
TBCE	Tubulin Folding Cofactor E	Protein Coding	43	GC01P235367	39.437	https://www.genecards.org/cgi-bin/carddisp.pl?gene=TBCE
HNRNPA1	Heterogeneous Nuclear Ribonucleoprotein A1	Protein Coding	50	GC12P054280	39.4349	https://www.genecards.org/cgi-bin/carddisp.pl?gene=HNRNPA1
LEP	Leptin	Protein Coding	49	GC07P128241	39.4226	https://www.genecards.org/cgi-bin/carddisp.pl?gene=LEP
CRYAA	Crystallin Alpha A	Protein Coding	48	GC21P043169	39.3741	https://www.genecards.org/cgi-bin/carddisp.pl?gene=CRYAA
INPP5E	Inositol Polyphosphate-5-Phosphatase E	Protein Coding	46	GC09M136428	39.3102	https://www.genecards.org/cgi-bin/carddisp.pl?gene=INPP5E
CST3	Cystatin C	Protein Coding	47	GC20M023675	39.3059	https://www.genecards.org/cgi-bin/carddisp.pl?gene=CST3
ACTB	Actin Beta	Protein Coding	52	GC07M005527	39.2901	https://www.genecards.org/cgi-bin/carddisp.pl?gene=ACTB
CP	Ceruloplasmin	Protein Coding	51	GC03M149162	39.2862	https://www.genecards.org/cgi-bin/carddisp.pl?gene=CP
PLG	Plasminogen	Protein Coding	52	GC06P160702	39.2836	https://www.genecards.org/cgi-bin/carddisp.pl?gene=PLG
ARSA	Arylsulfatase A	Protein Coding	50	GC22M050622	39.2642	https://www.genecards.org/cgi-bin/carddisp.pl?gene=ARSA
HSPG2	Heparan Sulfate Proteoglycan 2	Protein Coding	51	GC01M021822	39.2032	https://www.genecards.org/cgi-bin/carddisp.pl?gene=HSPG2
CHGA	Chromogranin A	Protein Coding	47	GC14P092947	39.1439	https://www.genecards.org/cgi-bin/carddisp.pl?gene=CHGA
COL4A2-AS2	COL4A2 Antisense RNA 2	RNA Gene	18	GC13M110455	39.1144	https://www.genecards.org/cgi-bin/carddisp.pl?gene=COL4A2-AS2
NLRP3	NLR Family Pyrin Domain Containing 3	Protein Coding	50	GC01P247415	39.1105	https://www.genecards.org/cgi-bin/carddisp.pl?gene=NLRP3
RASA1	RAS P21 Protein Activator 1	Protein Coding	48	GC05P087267	39.109	https://www.genecards.org/cgi-bin/carddisp.pl?gene=RASA1
WDR19	WD Repeat Domain 19	Protein Coding	40	GC04P039184	39.1036	https://www.genecards.org/cgi-bin/carddisp.pl?gene=WDR19
BCKDHA	Branched Chain Keto Acid Dehydrogenase E1 Subunit Alpha	Protein Coding	47	GC19P069833	39.0869	https://www.genecards.org/cgi-bin/carddisp.pl?gene=BCKDHA
SREBF1	Sterol Regulatory Element Binding Transcription Factor 1	Protein Coding	48	GC17M017810	39.0075	https://www.genecards.org/cgi-bin/carddisp.pl?gene=SREBF1
DLL1	Delta Like Canonical Notch Ligand 1	Protein Coding	51	GC06M170282	39.0012	https://www.genecards.org/cgi-bin/carddisp.pl?gene=DLL1
CCR5	C-C Motif Chemokine Receptor 5	Protein Coding	51	GC03P047182	38.9886	https://www.genecards.org/cgi-bin/carddisp.pl?gene=CCR5
LITAF	Lipopolysaccharide Induced TNF Factor	Protein Coding	46	GC16M011547	38.982	https://www.genecards.org/cgi-bin/carddisp.pl?gene=LITAF
FGD4	FYVE, RhoGEF And PH Domain Containing 4	Protein Coding	47	GC12P032407	38.9685	https://www.genecards.org/cgi-bin/carddisp.pl?gene=FGD4
CTSD	Cathepsin D	Protein Coding	55	GC11M001752	38.9599	https://www.genecards.org/cgi-bin/carddisp.pl?gene=CTSD
THBD	Thrombomodulin	Protein Coding	49	GC20M023026	38.9142	https://www.genecards.org/cgi-bin/carddisp.pl?gene=THBD
ATP1A2	ATPase Na+/K+ Transporting Subunit Alpha 2	Protein Coding	51	GC01P160115	38.8893	https://www.genecards.org/cgi-bin/carddisp.pl?gene=ATP1A2
PRPH2	Peripherin 2	Protein Coding	41	GC06M069436	38.8659	https://www.genecards.org/cgi-bin/carddisp.pl?gene=PRPH2
TBX5	T-Box Transcription Factor 5	Protein Coding	48	GC12M114353	38.8113	https://www.genecards.org/cgi-bin/carddisp.pl?gene=TBX5
MBP	Myelin Basic Protein	Protein Coding	47	GC18M076978	38.7981	https://www.genecards.org/cgi-bin/carddisp.pl?gene=MBP
HLA-A	Major Histocompatibility Complex, Class I, A	Protein Coding	48	GC06P087685	38.7911	https://www.genecards.org/cgi-bin/carddisp.pl?gene=HLA-A
MYCN	MYCN Proto-Oncogene, BHLH Transcription Factor	Protein Coding	50	GC02P015949	38.7716	https://www.genecards.org/cgi-bin/carddisp.pl?gene=MYCN
CD34	CD34 Molecule	Protein Coding	48	GC01M207880	38.7547	https://www.genecards.org/cgi-bin/carddisp.pl?gene=CD34
TBK1	TANK Binding Kinase 1	Protein Coding	51	GC12P064451	38.7093	https://www.genecards.org/cgi-bin/carddisp.pl?gene=TBK1
LRSAM1	Leucine Rich Repeat And Sterile Alpha Motif Containing 1	Protein Coding	43	GC09P127451	38.6279	https://www.genecards.org/cgi-bin/carddisp.pl?gene=LRSAM1
ADAM17	ADAM Metallopeptidase Domain 17	Protein Coding	54	GC02M009488	38.6252	https://www.genecards.org/cgi-bin/carddisp.pl?gene=ADAM17
PTGS2	Prostaglandin-Endoperoxide Synthase 2	Protein Coding	51	GC01M186640	38.5864	https://www.genecards.org/cgi-bin/carddisp.pl?gene=PTGS2
SCN5A	Sodium Voltage-Gated Channel Alpha Subunit 5	Protein Coding	53	GC03M038549	38.5815	https://www.genecards.org/cgi-bin/carddisp.pl?gene=SCN5A
IL1RN	Interleukin 1 Receptor Antagonist	Protein Coding	52	GC02P123138	38.5109	https://www.genecards.org/cgi-bin/carddisp.pl?gene=IL1RN
PAX2	Paired Box 2	Protein Coding	49	GC10P100735	38.4725	https://www.genecards.org/cgi-bin/carddisp.pl?gene=PAX2
SDHD	Succinate Dehydrogenase Complex Subunit D	Protein Coding	47	GC11P112087	38.4377	https://www.genecards.org/cgi-bin/carddisp.pl?gene=SDHD
FMR1	Fragile X Messenger Ribonucleoprotein 1	Protein Coding	46	GC0XP147953	38.4364	https://www.genecards.org/cgi-bin/carddisp.pl?gene=FMR1
MARS1	Methionyl-TRNA Synthetase 1	Protein Coding	47	GC12P057476	38.4	https://www.genecards.org/cgi-bin/carddisp.pl?gene=MARS1
CSF1R	Colony Stimulating Factor 1 Receptor	Protein Coding	55	GC05M150053	38.3943	https://www.genecards.org/cgi-bin/carddisp.pl?gene=CSF1R
SRC	SRC Proto-Oncogene, Non-Receptor Tyrosine Kinase	Protein Coding	54	GC20P037344	38.3857	https://www.genecards.org/cgi-bin/carddisp.pl?gene=SRC
ZEB2	Zinc Finger E-Box Binding Homeobox 2	Protein Coding	50	GC02M144384	38.335	https://www.genecards.org/cgi-bin/carddisp.pl?gene=ZEB2
CDC42	Cell Division Cycle 42	Protein Coding	53	GC01P022052	38.2859	https://www.genecards.org/cgi-bin/carddisp.pl?gene=CDC42
B4GAT1	Beta-1,4-Glucuronyltransferase 1	Protein Coding	37	GC11M066345	38.2589	https://www.genecards.org/cgi-bin/carddisp.pl?gene=B4GAT1
CHAT	Choline O-Acetyltransferase	Protein Coding	50	GC10P049609	38.2302	https://www.genecards.org/cgi-bin/carddisp.pl?gene=CHAT
GPHN	Gephyrin	Protein Coding	50	GC14P066507	38.2289	https://www.genecards.org/cgi-bin/carddisp.pl?gene=GPHN
IL13	Interleukin 13	Protein Coding	48	GC05P132656	38.2168	https://www.genecards.org/cgi-bin/carddisp.pl?gene=IL13
MYH11	Myosin Heavy Chain 11	Protein Coding	48	GC16M015831	38.146	https://www.genecards.org/cgi-bin/carddisp.pl?gene=MYH11
CHEK2	Checkpoint Kinase 2	Protein Coding	56	GC22M028687	38.1128	https://www.genecards.org/cgi-bin/carddisp.pl?gene=CHEK2
IL17A	Interleukin 17A	Protein Coding	47	GC06P052186	38.1054	https://www.genecards.org/cgi-bin/carddisp.pl?gene=IL17A
GLB1	Galactosidase Beta 1	Protein Coding	51	GC03M032963	38.0697	https://www.genecards.org/cgi-bin/carddisp.pl?gene=GLB1
GNAS	GNAS Complex Locus	Protein Coding	52	GC20P058839	38.0167	https://www.genecards.org/cgi-bin/carddisp.pl?gene=GNAS
TNFRSF11B	TNF Receptor Superfamily Member 11b	Protein Coding	50	GC08M118923	37.9974	https://www.genecards.org/cgi-bin/carddisp.pl?gene=TNFRSF11B
GANAB	Glucosidase II Alpha Subunit	Protein Coding	50	GC11M096927	37.9923	https://www.genecards.org/cgi-bin/carddisp.pl?gene=GANAB
SNRPN	Small Nuclear Ribonucleoprotein Polypeptide N	Protein Coding	45	GC15P024823	37.985	https://www.genecards.org/cgi-bin/carddisp.pl?gene=SNRPN
SCN2A	Sodium Voltage-Gated Channel Alpha Subunit 2	Protein Coding	51	GC02P165194	37.9079	https://www.genecards.org/cgi-bin/carddisp.pl?gene=SCN2A
MDM2	MDM2 Proto-Oncogene	Protein Coding	55	GC12P068808	37.889	https://www.genecards.org/cgi-bin/carddisp.pl?gene=MDM2
CLCN1	Chloride Voltage-Gated Channel 1	Protein Coding	47	GC07P143316	37.8596	https://www.genecards.org/cgi-bin/carddisp.pl?gene=CLCN1
NEK1	NIMA Related Kinase 1	Protein Coding	46	GC04M169393	37.855	https://www.genecards.org/cgi-bin/carddisp.pl?gene=NEK1
NTRK1	Neurotrophic Receptor Tyrosine Kinase 1	Protein Coding	55	GC01P156815	37.7909	https://www.genecards.org/cgi-bin/carddisp.pl?gene=NTRK1
ARID1B	AT-Rich Interaction Domain 1B	Protein Coding	47	GC06P156777	37.7706	https://www.genecards.org/cgi-bin/carddisp.pl?gene=ARID1B
IL18	Interleukin 18	Protein Coding	47	GC11M112143	37.7703	https://www.genecards.org/cgi-bin/carddisp.pl?gene=IL18
ASXL1	ASXL Transcriptional Regulator 1	Protein Coding	46	GC20P032700	37.755	https://www.genecards.org/cgi-bin/carddisp.pl?gene=ASXL1
NDE1	NudE Neurodevelopment Protein 1	Protein Coding	44	GC16P017762	37.7321	https://www.genecards.org/cgi-bin/carddisp.pl?gene=NDE1
PRKAR1A	Protein Kinase CAMP-Dependent Type I Regulatory Subunit Alpha	Protein Coding	53	GC17P069148	37.6769	https://www.genecards.org/cgi-bin/carddisp.pl?gene=PRKAR1A
SLC19A3	Solute Carrier Family 19 Member 3	Protein Coding	48	GC02M227685	37.6613	https://www.genecards.org/cgi-bin/carddisp.pl?gene=SLC19A3
IFT172	Intraflagellar Transport 172	Protein Coding	43	GC02M028209	37.6128	https://www.genecards.org/cgi-bin/carddisp.pl?gene=IFT172
ACHE	Acetylcholinesterase (Cartwright Blood Group)	Protein Coding	48	GC07M100889	37.5902	https://www.genecards.org/cgi-bin/carddisp.pl?gene=ACHE
RRM2B	Ribonucleotide Reductase Regulatory TP53 Inducible Subunit M2B	Protein Coding	51	GC08M102204	37.5253	https://www.genecards.org/cgi-bin/carddisp.pl?gene=RRM2B
MIR106B	MicroRNA 106b	RNA Gene	23	GC07M102068	37.5092	https://www.genecards.org/cgi-bin/carddisp.pl?gene=MIR106B
CAV1	Caveolin 1	Protein Coding	51	GC07P116524	37.499	https://www.genecards.org/cgi-bin/carddisp.pl?gene=CAV1
LMX1B	LIM Homeobox Transcription Factor 1 Beta	Protein Coding	46	GC09P126614	37.4628	https://www.genecards.org/cgi-bin/carddisp.pl?gene=LMX1B
SMAD6	SMAD Family Member 6	Protein Coding	49	GC15P066702	37.4563	https://www.genecards.org/cgi-bin/carddisp.pl?gene=SMAD6
MIR222	MicroRNA 222	RNA Gene	22	GC0XM045747	37.4535	https://www.genecards.org/cgi-bin/carddisp.pl?gene=MIR222
S100B	S100 Calcium Binding Protein B	Protein Coding	47	GC21M051071	37.4403	https://www.genecards.org/cgi-bin/carddisp.pl?gene=S100B
RHO	Rhodopsin	Protein Coding	51	GC03P134603	37.43	https://www.genecards.org/cgi-bin/carddisp.pl?gene=RHO
SPG11	SPG11 Vesicle Trafficking Associated, Spatacsin	Protein Coding	42	GC15M044562	37.42	https://www.genecards.org/cgi-bin/carddisp.pl?gene=SPG11
TGFB2	Transforming Growth Factor Beta 2	Protein Coding	54	GC01P218345	37.415	https://www.genecards.org/cgi-bin/carddisp.pl?gene=TGFB2
H2AC18	H2A Clustered Histone 18	Protein Coding	30	GC01M152332	37.3993	https://www.genecards.org/cgi-bin/carddisp.pl?gene=H2AC18
HSPB8	Heat Shock Protein Family B (Small) Member 8	Protein Coding	47	GC12P119173	37.3962	https://www.genecards.org/cgi-bin/carddisp.pl?gene=HSPB8
PDGFRA	Platelet Derived Growth Factor Receptor Alpha	Protein Coding	56	GC04P054229	37.3694	https://www.genecards.org/cgi-bin/carddisp.pl?gene=PDGFRA
PDCD1	Programmed Cell Death 1	Protein Coding	50	GC02M241849	37.3412	https://www.genecards.org/cgi-bin/carddisp.pl?gene=PDCD1
IL23R	Interleukin 23 Receptor	Protein Coding	48	GC01P067138	37.3255	https://www.genecards.org/cgi-bin/carddisp.pl?gene=IL23R
APBB1	Amyloid Beta Precursor Protein Binding Family B Member 1	Protein Coding	47	GC11M006791	37.3013	https://www.genecards.org/cgi-bin/carddisp.pl?gene=APBB1
OPTN	Optineurin	Protein Coding	46	GC10P013099	37.2672	https://www.genecards.org/cgi-bin/carddisp.pl?gene=OPTN
NFKB1	Nuclear Factor Kappa B Subunit 1	Protein Coding	55	GC04P102501	37.2555	https://www.genecards.org/cgi-bin/carddisp.pl?gene=NFKB1
UMOD	Uromodulin	Protein Coding	45	GC16M020344	37.2391	https://www.genecards.org/cgi-bin/carddisp.pl?gene=UMOD
MED13L	Mediator Complex Subunit 13L	Protein Coding	42	GC12M115953	37.2276	https://www.genecards.org/cgi-bin/carddisp.pl?gene=MED13L
SPP1	Secreted Phosphoprotein 1	Protein Coding	49	GC04P087975	37.1699	https://www.genecards.org/cgi-bin/carddisp.pl?gene=SPP1
TNFRSF11A	TNF Receptor Superfamily Member 11a	Protein Coding	52	GC18P062325	37.1681	https://www.genecards.org/cgi-bin/carddisp.pl?gene=TNFRSF11A
SMC3	Structural Maintenance Of Chromosomes 3	Protein Coding	49	GC10P110567	37.1252	https://www.genecards.org/cgi-bin/carddisp.pl?gene=SMC3
EPHB4	EPH Receptor B4	Protein Coding	56	GC07M102134	37.0996	https://www.genecards.org/cgi-bin/carddisp.pl?gene=EPHB4
LAMA2	Laminin Subunit Alpha 2	Protein Coding	47	GC06P128863	37.0477	https://www.genecards.org/cgi-bin/carddisp.pl?gene=LAMA2
ERBB3	Erb-B2 Receptor Tyrosine Kinase 3	Protein Coding	55	GC12P057357	37.0446	https://www.genecards.org/cgi-bin/carddisp.pl?gene=ERBB3
SMN1	Survival Of Motor Neuron 1, Telomeric	Protein Coding	43	GC05P070924	37.0397	https://www.genecards.org/cgi-bin/carddisp.pl?gene=SMN1
MED25	Mediator Complex Subunit 25	Protein Coding	42	GC19P070213	37.0252	https://www.genecards.org/cgi-bin/carddisp.pl?gene=MED25
OFD1	OFD1 Centriole And Centriolar Satellite Protein	Protein Coding	44	GC0XP013714	37.0001	https://www.genecards.org/cgi-bin/carddisp.pl?gene=OFD1
SLC6A4	Solute Carrier Family 6 Member 4	Protein Coding	51	GC17M030194	36.9504	https://www.genecards.org/cgi-bin/carddisp.pl?gene=SLC6A4
RAB7A	RAB7A, Member RAS Oncogene Family	Protein Coding	50	GC03P134584	36.8948	https://www.genecards.org/cgi-bin/carddisp.pl?gene=RAB7A
EDNRA	Endothelin Receptor Type A	Protein Coding	52	GC04P147480	36.8689	https://www.genecards.org/cgi-bin/carddisp.pl?gene=EDNRA
IL1A	Interleukin 1 Alpha	Protein Coding	47	GC02M112773	36.844	https://www.genecards.org/cgi-bin/carddisp.pl?gene=IL1A
MTMR2	Myotubularin Related Protein 2	Protein Coding	48	GC11M097736	36.7409	https://www.genecards.org/cgi-bin/carddisp.pl?gene=MTMR2
TREX1	Three Prime Repair Exonuclease 1	Protein Coding	44	GC03P049774	36.734	https://www.genecards.org/cgi-bin/carddisp.pl?gene=TREX1
MIR132	MicroRNA 132	RNA Gene	23	GC17M002049	36.7211	https://www.genecards.org/cgi-bin/carddisp.pl?gene=MIR132
OTX2	Orthodenticle Homeobox 2	Protein Coding	48	GC14M056799	36.7017	https://www.genecards.org/cgi-bin/carddisp.pl?gene=OTX2
RERE	Arginine-Glutamic Acid Dipeptide Repeats	Protein Coding	44	GC01M008364	36.6993	https://www.genecards.org/cgi-bin/carddisp.pl?gene=RERE
SURF1	SURF1 Cytochrome C Oxidase Assembly Factor	Protein Coding	44	GC09M133351	36.6509	https://www.genecards.org/cgi-bin/carddisp.pl?gene=SURF1
ABCD1	ATP Binding Cassette Subfamily D Member 1	Protein Coding	49	GC0XP153724	36.5941	https://www.genecards.org/cgi-bin/carddisp.pl?gene=ABCD1
CDH23	Cadherin Related 23	Protein Coding	48	GC10P071396	36.5903	https://www.genecards.org/cgi-bin/carddisp.pl?gene=CDH23
ATXN3	Ataxin 3	Protein Coding	47	GC14M101946	36.5877	https://www.genecards.org/cgi-bin/carddisp.pl?gene=ATXN3
PRTN3	Proteinase 3	Protein Coding	48	GC19P000840	36.5708	https://www.genecards.org/cgi-bin/carddisp.pl?gene=PRTN3
STN1	STN1 Subunit Of CST Complex	Protein Coding	41	GC10M103865	36.5342	https://www.genecards.org/cgi-bin/carddisp.pl?gene=STN1
MMP3	Matrix Metallopeptidase 3	Protein Coding	53	GC11M102835	36.5067	https://www.genecards.org/cgi-bin/carddisp.pl?gene=MMP3
COL4A5	Collagen Type IV Alpha 5 Chain	Protein Coding	47	GC0XP108439	36.4908	https://www.genecards.org/cgi-bin/carddisp.pl?gene=COL4A5
LAMP2	Lysosomal Associated Membrane Protein 2	Protein Coding	46	GC0XM120426	36.4656	https://www.genecards.org/cgi-bin/carddisp.pl?gene=LAMP2
COASY	Coenzyme A Synthase	Protein Coding	48	GC17P042561	36.4592	https://www.genecards.org/cgi-bin/carddisp.pl?gene=COASY
MT-ND4	Mitochondrially Encoded NADH:Ubiquinone Oxidoreductase Core Subunit 4	Protein Coding	35	GCMTP010762	36.4578	https://www.genecards.org/cgi-bin/carddisp.pl?gene=MT-ND4
NBN	Nibrin	Protein Coding	50	GC08M089933	36.4525	https://www.genecards.org/cgi-bin/carddisp.pl?gene=NBN
GJC2	Gap Junction Protein Gamma 2	Protein Coding	43	GC01P229429	36.3613	https://www.genecards.org/cgi-bin/carddisp.pl?gene=GJC2
KMT2A	Lysine Methyltransferase 2A	Protein Coding	50	GC11P118436	36.3483	https://www.genecards.org/cgi-bin/carddisp.pl?gene=KMT2A
POLR1C	RNA Polymerase I And III Subunit C	Protein Coding	47	GC06P087985	36.3397	https://www.genecards.org/cgi-bin/carddisp.pl?gene=POLR1C
NIPBL	NIPBL Cohesin Loading Factor	Protein Coding	45	GC05P036876	36.3313	https://www.genecards.org/cgi-bin/carddisp.pl?gene=NIPBL
CDK5	Cyclin Dependent Kinase 5	Protein Coding	55	GC07M151053	36.292	https://www.genecards.org/cgi-bin/carddisp.pl?gene=CDK5
TEK	TEK Receptor Tyrosine Kinase	Protein Coding	54	GC09P027109	36.2748	https://www.genecards.org/cgi-bin/carddisp.pl?gene=TEK
IFIH1	Interferon Induced With Helicase C Domain 1	Protein Coding	50	GC02M162267	36.2172	https://www.genecards.org/cgi-bin/carddisp.pl?gene=IFIH1
MT-ND5	Mitochondrially Encoded NADH:Ubiquinone Oxidoreductase Core Subunit 5	Protein Coding	35	GCMTP012339	36.2068	https://www.genecards.org/cgi-bin/carddisp.pl?gene=MT-ND5
STXBP1	Syntaxin Binding Protein 1	Protein Coding	52	GC09P127594	36.2005	https://www.genecards.org/cgi-bin/carddisp.pl?gene=STXBP1
RNU4ATAC	RNA, U4atac Small Nuclear	RNA Gene	22	GC02P123249	36.1822	https://www.genecards.org/cgi-bin/carddisp.pl?gene=RNU4ATAC
MFSD2A	Major Facilitator Superfamily Domain Containing 2A	Protein Coding	43	GC01P039955	36.085	https://www.genecards.org/cgi-bin/carddisp.pl?gene=MFSD2A
LRRC56	Leucine Rich Repeat Containing 56	Protein Coding	37	GC11P000518	36.0592	https://www.genecards.org/cgi-bin/carddisp.pl?gene=LRRC56
AHI1	Abelson Helper Integration Site 1	Protein Coding	44	GC06M135283	36.0581	https://www.genecards.org/cgi-bin/carddisp.pl?gene=AHI1
NODAL	Nodal Growth Differentiation Factor	Protein Coding	46	GC10M070431	36.0523	https://www.genecards.org/cgi-bin/carddisp.pl?gene=NODAL
DCX	Doublecortin	Protein Coding	47	GC0XM111293	36.032	https://www.genecards.org/cgi-bin/carddisp.pl?gene=DCX
STX1A	Syntaxin 1A	Protein Coding	51	GC07M073700	36.0045	https://www.genecards.org/cgi-bin/carddisp.pl?gene=STX1A
HLA-DPB1	Major Histocompatibility Complex, Class II, DP Beta 1	Protein Coding	47	GC06P087776	35.9988	https://www.genecards.org/cgi-bin/carddisp.pl?gene=HLA-DPB1
KCNJ5	Potassium Inwardly Rectifying Channel Subfamily J Member 5	Protein Coding	50	GC11P128891	35.9772	https://www.genecards.org/cgi-bin/carddisp.pl?gene=KCNJ5
VDR	Vitamin D Receptor	Protein Coding	52	GC12M047841	35.977	https://www.genecards.org/cgi-bin/carddisp.pl?gene=VDR
PAFAH1B1	Platelet Activating Factor Acetylhydrolase 1b Regulatory Subunit 1	Protein Coding	48	GC17P002593	35.9669	https://www.genecards.org/cgi-bin/carddisp.pl?gene=PAFAH1B1
LPL	Lipoprotein Lipase	Protein Coding	52	GC08P019901	35.9345	https://www.genecards.org/cgi-bin/carddisp.pl?gene=LPL
MIR29C	MicroRNA 29c	RNA Gene	20	GC01M207802	35.9103	https://www.genecards.org/cgi-bin/carddisp.pl?gene=MIR29C
HK1	Hexokinase 1	Protein Coding	52	GC10P069269	35.9013	https://www.genecards.org/cgi-bin/carddisp.pl?gene=HK1
MMP1	Matrix Metallopeptidase 1	Protein Coding	54	GC11M102810	35.8039	https://www.genecards.org/cgi-bin/carddisp.pl?gene=MMP1
SETD2	SET Domain Containing 2, Histone Lysine Methyltransferase	Protein Coding	50	GC03M047033	35.7104	https://www.genecards.org/cgi-bin/carddisp.pl?gene=SETD2
GNAQ	G Protein Subunit Alpha Q	Protein Coding	51	GC09M077716	35.6675	https://www.genecards.org/cgi-bin/carddisp.pl?gene=GNAQ
ABCB4	ATP Binding Cassette Subfamily B Member 4	Protein Coding	50	GC07M087365	35.6281	https://www.genecards.org/cgi-bin/carddisp.pl?gene=ABCB4
ALG9	ALG9 Alpha-1,2-Mannosyltransferase	Protein Coding	45	GC11M112487	35.6158	https://www.genecards.org/cgi-bin/carddisp.pl?gene=ALG9
TP73	Tumor Protein P73	Protein Coding	48	GC01P003652	35.5959	https://www.genecards.org/cgi-bin/carddisp.pl?gene=TP73
C4A	Complement C4A (Rodgers Blood Group)	Protein Coding	46	GC06P087763	35.5258	https://www.genecards.org/cgi-bin/carddisp.pl?gene=C4A
F3	Coagulation Factor III, Tissue Factor	Protein Coding	48	GC01M094599	35.5155	https://www.genecards.org/cgi-bin/carddisp.pl?gene=F3
MIR210	MicroRNA 210	RNA Gene	23	GC11M003894	35.514	https://www.genecards.org/cgi-bin/carddisp.pl?gene=MIR210
SORL1	Sortilin Related Receptor 1	Protein Coding	48	GC11P121452	35.5024	https://www.genecards.org/cgi-bin/carddisp.pl?gene=SORL1
MT-ND2	Mitochondrially Encoded NADH:Ubiquinone Oxidoreductase Core Subunit 2	Protein Coding	36	GCMTP004472	35.468	https://www.genecards.org/cgi-bin/carddisp.pl?gene=MT-ND2
SST	Somatostatin	Protein Coding	43	GC03M187668	35.4179	https://www.genecards.org/cgi-bin/carddisp.pl?gene=SST
RAF1	Raf-1 Proto-Oncogene, Serine/Threonine Kinase	Protein Coding	57	GC03M012583	35.3933	https://www.genecards.org/cgi-bin/carddisp.pl?gene=RAF1
INSR	Insulin Receptor	Protein Coding	56	GC19M007112	35.3534	https://www.genecards.org/cgi-bin/carddisp.pl?gene=INSR
FGF8	Fibroblast Growth Factor 8	Protein Coding	50	GC10M101770	35.3418	https://www.genecards.org/cgi-bin/carddisp.pl?gene=FGF8
CDKL5	Cyclin Dependent Kinase Like 5	Protein Coding	45	GC0XP018425	35.3198	https://www.genecards.org/cgi-bin/carddisp.pl?gene=CDKL5
ABCC8	ATP Binding Cassette Subfamily C Member 8	Protein Coding	49	GC11M017392	35.2385	https://www.genecards.org/cgi-bin/carddisp.pl?gene=ABCC8
MIR144	MicroRNA 144	RNA Gene	21	GC17M044993	35.2368	https://www.genecards.org/cgi-bin/carddisp.pl?gene=MIR144
KARS1	Lysyl-TRNA Synthetase 1	Protein Coding	47	GC16M075774	35.2298	https://www.genecards.org/cgi-bin/carddisp.pl?gene=KARS1
GATA3	GATA Binding Protein 3	Protein Coding	51	GC10P008045	35.2058	https://www.genecards.org/cgi-bin/carddisp.pl?gene=GATA3
CSTB	Cystatin B	Protein Coding	50	GC21M043772	35.204	https://www.genecards.org/cgi-bin/carddisp.pl?gene=CSTB
ADAR	Adenosine Deaminase RNA Specific	Protein Coding	48	GC01M154582	35.1929	https://www.genecards.org/cgi-bin/carddisp.pl?gene=ADAR
CD40LG	CD40 Ligand	Protein Coding	52	GC0XP136649	35.1621	https://www.genecards.org/cgi-bin/carddisp.pl?gene=CD40LG
DSP	Desmoplakin	Protein Coding	53	GC06P007541	35.132	https://www.genecards.org/cgi-bin/carddisp.pl?gene=DSP
IL2RA	Interleukin 2 Receptor Subunit Alpha	Protein Coding	54	GC10M006010	35.0998	https://www.genecards.org/cgi-bin/carddisp.pl?gene=IL2RA
DCTN1	Dynactin Subunit 1	Protein Coding	49	GC02M074361	35.0985	https://www.genecards.org/cgi-bin/carddisp.pl?gene=DCTN1
TBC1D24	TBC1 Domain Family Member 24	Protein Coding	41	GC16P002475	35.0496	https://www.genecards.org/cgi-bin/carddisp.pl?gene=TBC1D24
ARID1A	AT-Rich Interaction Domain 1A	Protein Coding	47	GC01P026693	35.045	https://www.genecards.org/cgi-bin/carddisp.pl?gene=ARID1A
MIR29B1	MicroRNA 29b-1	RNA Gene	23	GC07M130877	35.0385	https://www.genecards.org/cgi-bin/carddisp.pl?gene=MIR29B1
DMBT1	Deleted In Malignant Brain Tumors 1	Protein Coding	43	GC10P122560	35.0281	https://www.genecards.org/cgi-bin/carddisp.pl?gene=DMBT1
RPE65	Retinoid Isomerohydrolase RPE65	Protein Coding	47	GC01M068428	34.9943	https://www.genecards.org/cgi-bin/carddisp.pl?gene=RPE65
FCGR2A	Fc Gamma Receptor IIa	Protein Coding	50	GC01P161505	34.9822	https://www.genecards.org/cgi-bin/carddisp.pl?gene=FCGR2A
LCAT	Lecithin-Cholesterol Acyltransferase	Protein Coding	50	GC16M067939	34.9753	https://www.genecards.org/cgi-bin/carddisp.pl?gene=LCAT
RPL36A-HNRNPH2	RPL36A-HNRNPH2 Readthrough	Protein Coding	18	GC0XP101390	34.9748	https://www.genecards.org/cgi-bin/carddisp.pl?gene=RPL36A-HNRNPH2
PHKA2	Phosphorylase Kinase Regulatory Subunit Alpha 2	Protein Coding	47	GC0XM018892	34.9575	https://www.genecards.org/cgi-bin/carddisp.pl?gene=PHKA2
TTC21B	Tetratricopeptide Repeat Domain 21B	Protein Coding	41	GC02M165905	34.9188	https://www.genecards.org/cgi-bin/carddisp.pl?gene=TTC21B
SERPINC1	Serpin Family C Member 1	Protein Coding	52	GC01M174593	34.9161	https://www.genecards.org/cgi-bin/carddisp.pl?gene=SERPINC1
VPS13B	Vacuolar Protein Sorting 13 Homolog B	Protein Coding	43	GC08P099011	34.8904	https://www.genecards.org/cgi-bin/carddisp.pl?gene=VPS13B
CSF3	Colony Stimulating Factor 3	Protein Coding	45	GC17P040015	34.8763	https://www.genecards.org/cgi-bin/carddisp.pl?gene=CSF3
ENPP1	Ectonucleotide Pyrophosphatase/Phosphodiesterase 1	Protein Coding	51	GC06P131808	34.876	https://www.genecards.org/cgi-bin/carddisp.pl?gene=ENPP1
GLUL	Glutamate-Ammonia Ligase	Protein Coding	51	GC01M182378	34.8597	https://www.genecards.org/cgi-bin/carddisp.pl?gene=GLUL
MT-CYB	Mitochondrially Encoded Cytochrome B	Protein Coding	33	GCMTP014749	34.8582	https://www.genecards.org/cgi-bin/carddisp.pl?gene=MT-CYB
B2M	Beta-2-Microglobulin	Protein Coding	52	GC15P044711	34.841	https://www.genecards.org/cgi-bin/carddisp.pl?gene=B2M
FOXP3	Forkhead Box P3	Protein Coding	49	GC0XM049250	34.8395	https://www.genecards.org/cgi-bin/carddisp.pl?gene=FOXP3
NF2	NF2, Moesin-Ezrin-Radixin Like (MERLIN) Tumor Suppressor	Protein Coding	50	GC22P029603	34.8	https://www.genecards.org/cgi-bin/carddisp.pl?gene=NF2
CDH2	Cadherin 2	Protein Coding	55	GC18M027950	34.7652	https://www.genecards.org/cgi-bin/carddisp.pl?gene=CDH2
NFE2L2	NFE2 Like BZIP Transcription Factor 2	Protein Coding	53	GC02M177227	34.7407	https://www.genecards.org/cgi-bin/carddisp.pl?gene=NFE2L2
ABCG2	ATP Binding Cassette Subfamily G Member 2 (Junior Blood Group)	Protein Coding	52	GC04M088090	34.7383	https://www.genecards.org/cgi-bin/carddisp.pl?gene=ABCG2
RAD21	RAD21 Cohesin Complex Component	Protein Coding	47	GC08M116846	34.7307	https://www.genecards.org/cgi-bin/carddisp.pl?gene=RAD21
BMP2	Bone Morphogenetic Protein 2	Protein Coding	51	GC20P006767	34.7122	https://www.genecards.org/cgi-bin/carddisp.pl?gene=BMP2
CXCL12	C-X-C Motif Chemokine Ligand 12	Protein Coding	46	GC10M044370	34.6814	https://www.genecards.org/cgi-bin/carddisp.pl?gene=CXCL12
BAX	BCL2 Associated X, Apoptosis Regulator	Protein Coding	52	GC19P048954	34.6542	https://www.genecards.org/cgi-bin/carddisp.pl?gene=BAX
KRIT1	KRIT1 Ankyrin Repeat Containing	Protein Coding	44	GC07M092198	34.6517	https://www.genecards.org/cgi-bin/carddisp.pl?gene=KRIT1
TYR	Tyrosinase	Protein Coding	53	GC11P089177	34.5515	https://www.genecards.org/cgi-bin/carddisp.pl?gene=TYR
MT-ND6	Mitochondrially Encoded NADH:Ubiquinone Oxidoreductase Core Subunit 6	Protein Coding	34	GCMTM014151	34.5333	https://www.genecards.org/cgi-bin/carddisp.pl?gene=MT-ND6
ICOSLG	Inducible T Cell Costimulator Ligand	Protein Coding	43	GC21M044222	34.4902	https://www.genecards.org/cgi-bin/carddisp.pl?gene=ICOSLG
CTC1	CST Telomere Replication Complex Component 1	Protein Coding	37	GC17M010631	34.4557	https://www.genecards.org/cgi-bin/carddisp.pl?gene=CTC1
IDUA	Alpha-L-Iduronidase	Protein Coding	48	GC04P000986	34.4451	https://www.genecards.org/cgi-bin/carddisp.pl?gene=IDUA
SFTPC	Surfactant Protein C	Protein Coding	44	GC08P022156	34.4167	https://www.genecards.org/cgi-bin/carddisp.pl?gene=SFTPC
NSD1	Nuclear Receptor Binding SET Domain Protein 1	Protein Coding	47	GC05P177522	34.4157	https://www.genecards.org/cgi-bin/carddisp.pl?gene=NSD1
GUCY2D	Guanylate Cyclase 2D, Retinal	Protein Coding	48	GC17P008002	34.3934	https://www.genecards.org/cgi-bin/carddisp.pl?gene=GUCY2D
ADIPOQ	Adiponectin, C1Q And Collagen Domain Containing	Protein Coding	48	GC03P186842	34.3822	https://www.genecards.org/cgi-bin/carddisp.pl?gene=ADIPOQ
CD274	CD274 Molecule	Protein Coding	47	GC09P005450	34.3538	https://www.genecards.org/cgi-bin/carddisp.pl?gene=CD274
PRKAG2	Protein Kinase AMP-Activated Non-Catalytic Subunit Gamma 2	Protein Coding	52	GC07M151556	34.3502	https://www.genecards.org/cgi-bin/carddisp.pl?gene=PRKAG2
GP1BA	Glycoprotein Ib Platelet Subunit Alpha	Protein Coding	50	GC17P004932	34.2934	https://www.genecards.org/cgi-bin/carddisp.pl?gene=GP1BA
COL7A1	Collagen Type VII Alpha 1 Chain	Protein Coding	47	GC03M048564	34.2906	https://www.genecards.org/cgi-bin/carddisp.pl?gene=COL7A1
ERCC1	ERCC Excision Repair 1, Endonuclease Non-Catalytic Subunit	Protein Coding	48	GC19M068005	34.2881	https://www.genecards.org/cgi-bin/carddisp.pl?gene=ERCC1
PEX6	Peroxisomal Biogenesis Factor 6	Protein Coding	45	GC06M042963	34.2711	https://www.genecards.org/cgi-bin/carddisp.pl?gene=PEX6
CASR	Calcium Sensing Receptor	Protein Coding	53	GC03P122183	34.2688	https://www.genecards.org/cgi-bin/carddisp.pl?gene=CASR
AQP4	Aquaporin 4	Protein Coding	50	GC18M026852	34.2566	https://www.genecards.org/cgi-bin/carddisp.pl?gene=AQP4
IGF1R	Insulin Like Growth Factor 1 Receptor	Protein Coding	57	GC15P098648	34.25	https://www.genecards.org/cgi-bin/carddisp.pl?gene=IGF1R
MIR25	MicroRNA 25	RNA Gene	22	GC07M100093	34.2428	https://www.genecards.org/cgi-bin/carddisp.pl?gene=MIR25
LRP1	LDL Receptor Related Protein 1	Protein Coding	50	GC12P057128	34.24	https://www.genecards.org/cgi-bin/carddisp.pl?gene=LRP1
BCS1L	BCS1 Homolog, Ubiquinol-Cytochrome C Reductase Complex Chaperone	Protein Coding	47	GC02P218658	34.225	https://www.genecards.org/cgi-bin/carddisp.pl?gene=BCS1L
CDKN1C	Cyclin Dependent Kinase Inhibitor 1C	Protein Coding	47	GC11M004031	34.1889	https://www.genecards.org/cgi-bin/carddisp.pl?gene=CDKN1C
MED12	Mediator Complex Subunit 12	Protein Coding	45	GC0XP071118	34.138	https://www.genecards.org/cgi-bin/carddisp.pl?gene=MED12
TUBB4A	Tubulin Beta 4A Class IVa	Protein Coding	50	GC19M006496	34.1217	https://www.genecards.org/cgi-bin/carddisp.pl?gene=TUBB4A
MT-CO1	Mitochondrially Encoded Cytochrome C Oxidase I	Protein Coding	34	GCMTP005906	34.0908	https://www.genecards.org/cgi-bin/carddisp.pl?gene=MT-CO1
GLE1	GLE1 RNA Export Mediator	Protein Coding	44	GC09P128504	34.0752	https://www.genecards.org/cgi-bin/carddisp.pl?gene=GLE1
GLI3	GLI Family Zinc Finger 3	Protein Coding	51	GC07M041960	34.0471	https://www.genecards.org/cgi-bin/carddisp.pl?gene=GLI3
ERBB4	Erb-B2 Receptor Tyrosine Kinase 4	Protein Coding	57	GC02M211375	34.0362	https://www.genecards.org/cgi-bin/carddisp.pl?gene=ERBB4
SLC20A2	Solute Carrier Family 20 Member 2	Protein Coding	49	GC08M042416	34.0277	https://www.genecards.org/cgi-bin/carddisp.pl?gene=SLC20A2
TSEN54	TRNA Splicing Endonuclease Subunit 54	Protein Coding	41	GC17P075515	34.009	https://www.genecards.org/cgi-bin/carddisp.pl?gene=TSEN54
C3	Complement C3	Protein Coding	52	GC19M006677	33.9659	https://www.genecards.org/cgi-bin/carddisp.pl?gene=C3
TG	Thyroglobulin	Protein Coding	47	GC08P132866	33.9384	https://www.genecards.org/cgi-bin/carddisp.pl?gene=TG
KNG1	Kininogen 1	Protein Coding	50	GC03P186717	33.8726	https://www.genecards.org/cgi-bin/carddisp.pl?gene=KNG1
DNAJC6	DnaJ Heat Shock Protein Family (Hsp40) Member C6	Protein Coding	44	GC01P065248	33.8059	https://www.genecards.org/cgi-bin/carddisp.pl?gene=DNAJC6
MYLK	Myosin Light Chain Kinase	Protein Coding	54	GC03M123610	33.7845	https://www.genecards.org/cgi-bin/carddisp.pl?gene=MYLK
YARS1	Tyrosyl-TRNA Synthetase 1	Protein Coding	45	GC01M032776	33.7626	https://www.genecards.org/cgi-bin/carddisp.pl?gene=YARS1
PRKCSH	Protein Kinase C Substrate 80K-H	Protein Coding	47	GC19P011435	33.7205	https://www.genecards.org/cgi-bin/carddisp.pl?gene=PRKCSH
TBX1	T-Box Transcription Factor 1	Protein Coding	44	GC22P039738	33.6911	https://www.genecards.org/cgi-bin/carddisp.pl?gene=TBX1
SUFU	SUFU Negative Regulator Of Hedgehog Signaling	Protein Coding	45	GC10P102503	33.6505	https://www.genecards.org/cgi-bin/carddisp.pl?gene=SUFU
TMEM106B	Transmembrane Protein 106B	Protein Coding	41	GC07P012229	33.6469	https://www.genecards.org/cgi-bin/carddisp.pl?gene=TMEM106B
NEFH	Neurofilament Heavy Chain	Protein Coding	47	GC22P029480	33.6163	https://www.genecards.org/cgi-bin/carddisp.pl?gene=NEFH
RPGRIP1L	RPGRIP1 Like	Protein Coding	42	GC16M053597	33.6061	https://www.genecards.org/cgi-bin/carddisp.pl?gene=RPGRIP1L
CALCA	Calcitonin Related Polypeptide Alpha	Protein Coding	48	GC11M014945	33.6025	https://www.genecards.org/cgi-bin/carddisp.pl?gene=CALCA
TOR1A	Torsin Family 1 Member A	Protein Coding	48	GC09M129812	33.58	https://www.genecards.org/cgi-bin/carddisp.pl?gene=TOR1A
SETX	Senataxin	Protein Coding	43	GC09M132261	33.5722	https://www.genecards.org/cgi-bin/carddisp.pl?gene=SETX
KCNJ10	Potassium Inwardly Rectifying Channel Subfamily J Member 10	Protein Coding	48	GC01M159998	33.5192	https://www.genecards.org/cgi-bin/carddisp.pl?gene=KCNJ10
STAT4	Signal Transducer And Activator Of Transcription 4	Protein Coding	50	GC02M191029	33.4895	https://www.genecards.org/cgi-bin/carddisp.pl?gene=STAT4
FZD4	Frizzled Class Receptor 4	Protein Coding	53	GC11M086945	33.4731	https://www.genecards.org/cgi-bin/carddisp.pl?gene=FZD4
CDKN1B	Cyclin Dependent Kinase Inhibitor 1B	Protein Coding	50	GC12P022586	33.4701	https://www.genecards.org/cgi-bin/carddisp.pl?gene=CDKN1B
NOTCH2	Notch Receptor 2	Protein Coding	54	GC01M119911	33.4553	https://www.genecards.org/cgi-bin/carddisp.pl?gene=NOTCH2
DRD2	Dopamine Receptor D2	Protein Coding	52	GC11M113409	33.4515	https://www.genecards.org/cgi-bin/carddisp.pl?gene=DRD2
HNRNPA2B1	Heterogeneous Nuclear Ribonucleoprotein A2/B1	Protein Coding	48	GC07M026174	33.443	https://www.genecards.org/cgi-bin/carddisp.pl?gene=HNRNPA2B1
TYMP	Thymidine Phosphorylase	Protein Coding	50	GC22M050525	33.4377	https://www.genecards.org/cgi-bin/carddisp.pl?gene=TYMP
GUSB	Glucuronidase Beta	Protein Coding	50	GC07M065960	33.3943	https://www.genecards.org/cgi-bin/carddisp.pl?gene=GUSB
MAP1B	Microtubule Associated Protein 1B	Protein Coding	47	GC05P072107	33.394	https://www.genecards.org/cgi-bin/carddisp.pl?gene=MAP1B
IKBKG	Inhibitor Of Nuclear Factor Kappa B Kinase Regulatory Subunit Gamma	Protein Coding	51	GC0XP154541	33.3609	https://www.genecards.org/cgi-bin/carddisp.pl?gene=IKBKG
CNTNAP1	Contactin Associated Protein 1	Protein Coding	45	GC17P042682	33.3574	https://www.genecards.org/cgi-bin/carddisp.pl?gene=CNTNAP1
IFNGR1	Interferon Gamma Receptor 1	Protein Coding	53	GC06M137197	33.35	https://www.genecards.org/cgi-bin/carddisp.pl?gene=IFNGR1
PLEKHG5	Pleckstrin Homology And RhoGEF Domain Containing G5	Protein Coding	43	GC01M006466	33.3474	https://www.genecards.org/cgi-bin/carddisp.pl?gene=PLEKHG5
VCAM1	Vascular Cell Adhesion Molecule 1	Protein Coding	48	GC01P100719	33.3336	https://www.genecards.org/cgi-bin/carddisp.pl?gene=VCAM1
CYP27A1	Cytochrome P450 Family 27 Subfamily A Member 1	Protein Coding	49	GC02P218781	33.3291	https://www.genecards.org/cgi-bin/carddisp.pl?gene=CYP27A1
MIR93	MicroRNA 93	RNA Gene	23	GC07M102066	33.302	https://www.genecards.org/cgi-bin/carddisp.pl?gene=MIR93
EPCAM	Epithelial Cell Adhesion Molecule	Protein Coding	51	GC02P047345	33.2735	https://www.genecards.org/cgi-bin/carddisp.pl?gene=EPCAM
DNMT3A	DNA Methyltransferase 3 Alpha	Protein Coding	54	GC02M025228	33.2644	https://www.genecards.org/cgi-bin/carddisp.pl?gene=DNMT3A
COL11A1	Collagen Type XI Alpha 1 Chain	Protein Coding	45	GC01M102876	33.2375	https://www.genecards.org/cgi-bin/carddisp.pl?gene=COL11A1
HNRNPUL2-BSCL2	HNRNPUL2-BSCL2 Readthrough (NMD Candidate)	RNA Gene	17	GC11M096934	33.1891	https://www.genecards.org/cgi-bin/carddisp.pl?gene=HNRNPUL2-BSCL2
CDKN1A	Cyclin Dependent Kinase Inhibitor 1A	Protein Coding	51	GC06P087904	33.1287	https://www.genecards.org/cgi-bin/carddisp.pl?gene=CDKN1A
CX3CR1	C-X3-C Motif Chemokine Receptor 1	Protein Coding	45	GC03M039279	33.1235	https://www.genecards.org/cgi-bin/carddisp.pl?gene=CX3CR1
GATA1	GATA Binding Protein 1	Protein Coding	49	GC0XP048786	33.1209	https://www.genecards.org/cgi-bin/carddisp.pl?gene=GATA1
HARS1	Histidyl-TRNA Synthetase 1	Protein Coding	47	GC05M140673	33.117	https://www.genecards.org/cgi-bin/carddisp.pl?gene=HARS1
MYH6	Myosin Heavy Chain 6	Protein Coding	48	GC14M023381	33.1124	https://www.genecards.org/cgi-bin/carddisp.pl?gene=MYH6
HTR2A	5-Hydroxytryptamine Receptor 2A	Protein Coding	51	GC13M046831	33.0816	https://www.genecards.org/cgi-bin/carddisp.pl?gene=HTR2A
TBP	TATA-Box Binding Protein	Protein Coding	51	GC06P170554	33.0805	https://www.genecards.org/cgi-bin/carddisp.pl?gene=TBP
CDKN2B	Cyclin Dependent Kinase Inhibitor 2B	Protein Coding	49	GC09M022002	33.0579	https://www.genecards.org/cgi-bin/carddisp.pl?gene=CDKN2B
SPTLC1	Serine Palmitoyltransferase Long Chain Base Subunit 1	Protein Coding	48	GC09M095298	33.0478	https://www.genecards.org/cgi-bin/carddisp.pl?gene=SPTLC1
SMAD2	SMAD Family Member 2	Protein Coding	53	GC18M047809	33.0474	https://www.genecards.org/cgi-bin/carddisp.pl?gene=SMAD2
PMM2	Phosphomannomutase 2	Protein Coding	49	GC16P008788	33.0387	https://www.genecards.org/cgi-bin/carddisp.pl?gene=PMM2
GNE	Glucosamine (UDP-N-Acetyl)-2-Epimerase/N-Acetylmannosamine Kinase	Protein Coding	44	GC09M036214	33.0029	https://www.genecards.org/cgi-bin/carddisp.pl?gene=GNE
ELOVL4	ELOVL Fatty Acid Elongase 4	Protein Coding	48	GC06M079914	32.9656	https://www.genecards.org/cgi-bin/carddisp.pl?gene=ELOVL4
FBLN5	Fibulin 5	Protein Coding	50	GC14M091869	32.9611	https://www.genecards.org/cgi-bin/carddisp.pl?gene=FBLN5
SPTAN1	Spectrin Alpha, Non-Erythrocytic 1	Protein Coding	50	GC09P128552	32.9579	https://www.genecards.org/cgi-bin/carddisp.pl?gene=SPTAN1
ABCA3	ATP Binding Cassette Subfamily A Member 3	Protein Coding	51	GC16M002275	32.9421	https://www.genecards.org/cgi-bin/carddisp.pl?gene=ABCA3
SOS1	SOS Ras/Rac Guanine Nucleotide Exchange Factor 1	Protein Coding	51	GC02M039043	32.9394	https://www.genecards.org/cgi-bin/carddisp.pl?gene=SOS1
AIFM1	Apoptosis Inducing Factor Mitochondria Associated 1	Protein Coding	51	GC0XM130129	32.9152	https://www.genecards.org/cgi-bin/carddisp.pl?gene=AIFM1
ITGB3	Integrin Subunit Beta 3	Protein Coding	55	GC17P058846	32.9019	https://www.genecards.org/cgi-bin/carddisp.pl?gene=ITGB3
MIF	Macrophage Migration Inhibitory Factor	Protein Coding	50	GC22P023894	32.8923	https://www.genecards.org/cgi-bin/carddisp.pl?gene=MIF
USH2A	Usherin	Protein Coding	42	GC01M215622	32.8897	https://www.genecards.org/cgi-bin/carddisp.pl?gene=USH2A
SMO	Smoothened, Frizzled Class Receptor	Protein Coding	52	GC07P132235	32.8784	https://www.genecards.org/cgi-bin/carddisp.pl?gene=SMO
MYH9	Myosin Heavy Chain 9	Protein Coding	51	GC22M036281	32.8202	https://www.genecards.org/cgi-bin/carddisp.pl?gene=MYH9
RELA	RELA Proto-Oncogene, NF-KB Subunit	Protein Coding	54	GC11M065653	32.8134	https://www.genecards.org/cgi-bin/carddisp.pl?gene=RELA
SLC2A10	Solute Carrier Family 2 Member 10	Protein Coding	46	GC20P046709	32.7855	https://www.genecards.org/cgi-bin/carddisp.pl?gene=SLC2A10
NCAM1	Neural Cell Adhesion Molecule 1	Protein Coding	51	GC11P112961	32.78	https://www.genecards.org/cgi-bin/carddisp.pl?gene=NCAM1
XIAP	X-Linked Inhibitor Of Apoptosis	Protein Coding	54	GC0XP123859	32.7781	https://www.genecards.org/cgi-bin/carddisp.pl?gene=XIAP
CNGB3	Cyclic Nucleotide Gated Channel Subunit Beta 3	Protein Coding	44	GC08M086553	32.7752	https://www.genecards.org/cgi-bin/carddisp.pl?gene=CNGB3
CCL5	C-C Motif Chemokine Ligand 5	Protein Coding	46	GC17M035871	32.7451	https://www.genecards.org/cgi-bin/carddisp.pl?gene=CCL5
MT-ND3	Mitochondrially Encoded NADH:Ubiquinone Oxidoreductase Core Subunit 3	Protein Coding	35	GCMTP010061	32.7284	https://www.genecards.org/cgi-bin/carddisp.pl?gene=MT-ND3
MIR200B	MicroRNA 200b	RNA Gene	23	GC01P001167	32.7038	https://www.genecards.org/cgi-bin/carddisp.pl?gene=MIR200B
NOS1	Nitric Oxide Synthase 1	Protein Coding	51	GC12M117208	32.6935	https://www.genecards.org/cgi-bin/carddisp.pl?gene=NOS1
MIR182	MicroRNA 182	RNA Gene	23	GC07M129770	32.6902	https://www.genecards.org/cgi-bin/carddisp.pl?gene=MIR182
VEGFC	Vascular Endothelial Growth Factor C	Protein Coding	50	GC04M176683	32.6582	https://www.genecards.org/cgi-bin/carddisp.pl?gene=VEGFC
DARS2	Aspartyl-TRNA Synthetase 2, Mitochondrial	Protein Coding	44	GC01P173824	32.6232	https://www.genecards.org/cgi-bin/carddisp.pl?gene=DARS2
CACNA1C	Calcium Voltage-Gated Channel Subunit Alpha1 C	Protein Coding	52	GC12P001970	32.5919	https://www.genecards.org/cgi-bin/carddisp.pl?gene=CACNA1C
CCM2	CCM2 Scaffold Protein	Protein Coding	45	GC07P044999	32.4966	https://www.genecards.org/cgi-bin/carddisp.pl?gene=CCM2
MAPK8IP3	Mitogen-Activated Protein Kinase 8 Interacting Protein 3	Protein Coding	43	GC16P001706	32.4866	https://www.genecards.org/cgi-bin/carddisp.pl?gene=MAPK8IP3
ZFYVE26	Zinc Finger FYVE-Type Containing 26	Protein Coding	41	GC14M067727	32.4863	https://www.genecards.org/cgi-bin/carddisp.pl?gene=ZFYVE26
SEC63	SEC63 Homolog, Protein Translocation Regulator	Protein Coding	45	GC06M107867	32.4746	https://www.genecards.org/cgi-bin/carddisp.pl?gene=SEC63
CDK4	Cyclin Dependent Kinase 4	Protein Coding	56	GC12M057752	32.3957	https://www.genecards.org/cgi-bin/carddisp.pl?gene=CDK4
LOC107133510	Origin Of Replication At HBB	Biological Region	4	GC11P005222	32.3699	https://www.genecards.org/cgi-bin/carddisp.pl?gene=LOC107133510
TWNK	Twinkle MtDNA Helicase	Protein Coding	43	GC10P100993	32.3634	https://www.genecards.org/cgi-bin/carddisp.pl?gene=TWNK
RBP4	Retinol Binding Protein 4	Protein Coding	48	GC10M093591	32.3291	https://www.genecards.org/cgi-bin/carddisp.pl?gene=RBP4
ATP1A3	ATPase Na+/K+ Transporting Subunit Alpha 3	Protein Coding	51	GC19M041966	32.3209	https://www.genecards.org/cgi-bin/carddisp.pl?gene=ATP1A3
MIR19A	MicroRNA 19a	RNA Gene	23	GC13P091566	32.3077	https://www.genecards.org/cgi-bin/carddisp.pl?gene=MIR19A
RAD51	RAD51 Recombinase	Protein Coding	54	GC15P040694	32.2922	https://www.genecards.org/cgi-bin/carddisp.pl?gene=RAD51
MIR200A	MicroRNA 200a	RNA Gene	22	GC01P004110	32.2294	https://www.genecards.org/cgi-bin/carddisp.pl?gene=MIR200A
CLCN6	Chloride Voltage-Gated Channel 6	Protein Coding	46	GC01P011806	32.2148	https://www.genecards.org/cgi-bin/carddisp.pl?gene=CLCN6
ALMS1	ALMS1 Centrosome And Basal Body Associated Protein	Protein Coding	44	GC02P073385	32.2068	https://www.genecards.org/cgi-bin/carddisp.pl?gene=ALMS1
NCF4	Neutrophil Cytosolic Factor 4	Protein Coding	50	GC22P036860	32.1641	https://www.genecards.org/cgi-bin/carddisp.pl?gene=NCF4
FOXC1	Forkhead Box C1	Protein Coding	44	GC06P001610	32.152	https://www.genecards.org/cgi-bin/carddisp.pl?gene=FOXC1
MIR107	MicroRNA 107	RNA Gene	22	GC10M089600	32.1466	https://www.genecards.org/cgi-bin/carddisp.pl?gene=MIR107
IRF1	Interferon Regulatory Factor 1	Protein Coding	49	GC05M132440	32.1459	https://www.genecards.org/cgi-bin/carddisp.pl?gene=IRF1
ARX	Aristaless Related Homeobox	Protein Coding	45	GC0XM025003	32.1436	https://www.genecards.org/cgi-bin/carddisp.pl?gene=ARX
NPHP3	Nephrocystin 3	Protein Coding	41	GC03M132683	32.1084	https://www.genecards.org/cgi-bin/carddisp.pl?gene=NPHP3
NDUFS4	NADH:Ubiquinone Oxidoreductase Subunit S4	Protein Coding	45	GC05P053560	32.0831	https://www.genecards.org/cgi-bin/carddisp.pl?gene=NDUFS4
TP63	Tumor Protein P63	Protein Coding	50	GC03P189598	32.0673	https://www.genecards.org/cgi-bin/carddisp.pl?gene=TP63
BBS1	Bardet-Biedl Syndrome 1	Protein Coding	40	GC11P070534	32.019	https://www.genecards.org/cgi-bin/carddisp.pl?gene=BBS1
PTPRC	Protein Tyrosine Phosphatase Receptor Type C	Protein Coding	54	GC01P198607	31.9993	https://www.genecards.org/cgi-bin/carddisp.pl?gene=PTPRC
CLCN3	Chloride Voltage-Gated Channel 3	Protein Coding	47	GC04P169612	31.9974	https://www.genecards.org/cgi-bin/carddisp.pl?gene=CLCN3
IL12A	Interleukin 12A	Protein Coding	46	GC03P159988	31.99	https://www.genecards.org/cgi-bin/carddisp.pl?gene=IL12A
CD40	CD40 Molecule	Protein Coding	52	GC20P046118	31.9852	https://www.genecards.org/cgi-bin/carddisp.pl?gene=CD40
TBCD	Tubulin Folding Cofactor D	Protein Coding	43	GC17P082752	31.9533	https://www.genecards.org/cgi-bin/carddisp.pl?gene=TBCD
MIR141	MicroRNA 141	RNA Gene	23	GC12P022385	31.9419	https://www.genecards.org/cgi-bin/carddisp.pl?gene=MIR141
GAPDH	Glyceraldehyde-3-Phosphate Dehydrogenase	Protein Coding	52	GC12P022355	31.8912	https://www.genecards.org/cgi-bin/carddisp.pl?gene=GAPDH
EPO	Erythropoietin	Protein Coding	47	GC07P100720	31.8873	https://www.genecards.org/cgi-bin/carddisp.pl?gene=EPO
SLC18A2	Solute Carrier Family 18 Member A2	Protein Coding	49	GC10P117241	31.8744	https://www.genecards.org/cgi-bin/carddisp.pl?gene=SLC18A2
DES	Desmin	Protein Coding	51	GC02P219418	31.8531	https://www.genecards.org/cgi-bin/carddisp.pl?gene=DES
KRT5	Keratin 5	Protein Coding	48	GC12M052514	31.8294	https://www.genecards.org/cgi-bin/carddisp.pl?gene=KRT5
TUBB2A	Tubulin Beta 2A Class IIa	Protein Coding	49	GC06M003153	31.7948	https://www.genecards.org/cgi-bin/carddisp.pl?gene=TUBB2A
EXOSC3	Exosome Component 3	Protein Coding	45	GC09M037772	31.7604	https://www.genecards.org/cgi-bin/carddisp.pl?gene=EXOSC3
CPT2	Carnitine Palmitoyltransferase 2	Protein Coding	52	GC01P053196	31.7415	https://www.genecards.org/cgi-bin/carddisp.pl?gene=CPT2
EPM2A	EPM2A Glucan Phosphatase, Laforin	Protein Coding	45	GC06M145382	31.7337	https://www.genecards.org/cgi-bin/carddisp.pl?gene=EPM2A
JUN	Jun Proto-Oncogene, AP-1 Transcription Factor Subunit	Protein Coding	50	GC01M058780	31.7055	https://www.genecards.org/cgi-bin/carddisp.pl?gene=JUN
CFAP410	Cilia And Flagella Associated Protein 410	Protein Coding	37	GC21M044330	31.6974	https://www.genecards.org/cgi-bin/carddisp.pl?gene=CFAP410
PHYH	Phytanoyl-CoA 2-Hydroxylase	Protein Coding	48	GC10M013277	31.6944	https://www.genecards.org/cgi-bin/carddisp.pl?gene=PHYH
EIF2AK3	Eukaryotic Translation Initiation Factor 2 Alpha Kinase 3	Protein Coding	51	GC02M088556	31.6909	https://www.genecards.org/cgi-bin/carddisp.pl?gene=EIF2AK3
ANXA11	Annexin A11	Protein Coding	46	GC10M080150	31.6876	https://www.genecards.org/cgi-bin/carddisp.pl?gene=ANXA11
BCL11A	BAF Chromatin Remodeling Complex Subunit BCL11A	Protein Coding	45	GC02M060451	31.6797	https://www.genecards.org/cgi-bin/carddisp.pl?gene=BCL11A
CXCL10	C-X-C Motif Chemokine Ligand 10	Protein Coding	47	GC04M076021	31.6769	https://www.genecards.org/cgi-bin/carddisp.pl?gene=CXCL10
SAG	S-Antigen Visual Arrestin	Protein Coding	47	GC02P233400	31.6638	https://www.genecards.org/cgi-bin/carddisp.pl?gene=SAG
CD8A	CD8a Molecule	Protein Coding	50	GC02M086784	31.6408	https://www.genecards.org/cgi-bin/carddisp.pl?gene=CD8A
SHOC2	SHOC2 Leucine Rich Repeat Scaffold Protein	Protein Coding	43	GC10P110919	31.5761	https://www.genecards.org/cgi-bin/carddisp.pl?gene=SHOC2
PIK3R2	Phosphoinositide-3-Kinase Regulatory Subunit 2	Protein Coding	52	GC19P018153	31.5652	https://www.genecards.org/cgi-bin/carddisp.pl?gene=PIK3R2
TMEM216	Transmembrane Protein 216	Protein Coding	39	GC11P061391	31.5442	https://www.genecards.org/cgi-bin/carddisp.pl?gene=TMEM216
SELE	Selectin E	Protein Coding	48	GC01M169722	31.5401	https://www.genecards.org/cgi-bin/carddisp.pl?gene=SELE
CLU	Clusterin	Protein Coding	50	GC08M027596	31.5379	https://www.genecards.org/cgi-bin/carddisp.pl?gene=CLU
MIR499A	MicroRNA 499a	RNA Gene	23	GC20P034990	31.5253	https://www.genecards.org/cgi-bin/carddisp.pl?gene=MIR499A
RUNX2	RUNX Family Transcription Factor 2	Protein Coding	49	GC06P088004	31.4928	https://www.genecards.org/cgi-bin/carddisp.pl?gene=RUNX2
GM2A	Ganglioside GM2 Activator	Protein Coding	45	GC05P151212	31.4847	https://www.genecards.org/cgi-bin/carddisp.pl?gene=GM2A
SPATA5	Spermatogenesis Associated 5	Protein Coding	45	GC04P122923	31.4642	https://www.genecards.org/cgi-bin/carddisp.pl?gene=SPATA5
RLBP1	Retinaldehyde Binding Protein 1	Protein Coding	47	GC15M089209	31.4528	https://www.genecards.org/cgi-bin/carddisp.pl?gene=RLBP1
ANGPT2	Angiopoietin 2	Protein Coding	50	GC08M006499	31.4519	https://www.genecards.org/cgi-bin/carddisp.pl?gene=ANGPT2
ACTA1	Actin Alpha 1, Skeletal Muscle	Protein Coding	51	GC01M229584	31.4336	https://www.genecards.org/cgi-bin/carddisp.pl?gene=ACTA1
PDCD10	Programmed Cell Death 10	Protein Coding	44	GC03M167683	31.4206	https://www.genecards.org/cgi-bin/carddisp.pl?gene=PDCD10
SELP	Selectin P	Protein Coding	48	GC01M169558	31.4082	https://www.genecards.org/cgi-bin/carddisp.pl?gene=SELP
SLC1A2	Solute Carrier Family 1 Member 2	Protein Coding	52	GC11M035267	31.4079	https://www.genecards.org/cgi-bin/carddisp.pl?gene=SLC1A2
PITX2	Paired Like Homeodomain 2	Protein Coding	48	GC04M110617	31.3741	https://www.genecards.org/cgi-bin/carddisp.pl?gene=PITX2
CRYAB	Crystallin Alpha B	Protein Coding	48	GC11M111908	31.3605	https://www.genecards.org/cgi-bin/carddisp.pl?gene=CRYAB
FGF23	Fibroblast Growth Factor 23	Protein Coding	48	GC12M004368	31.3422	https://www.genecards.org/cgi-bin/carddisp.pl?gene=FGF23
OPA1	OPA1 Mitochondrial Dynamin Like GTPase	Protein Coding	47	GC03P193594	31.325	https://www.genecards.org/cgi-bin/carddisp.pl?gene=OPA1
ADA	Adenosine Deaminase	Protein Coding	54	GC20M044620	31.318	https://www.genecards.org/cgi-bin/carddisp.pl?gene=ADA
RPS27A	Ribosomal Protein S27a	Protein Coding	44	GC02P055231	31.265	https://www.genecards.org/cgi-bin/carddisp.pl?gene=RPS27A
WAS	WASP Actin Nucleation Promoting Factor	Protein Coding	50	GC0XP048676	31.2643	https://www.genecards.org/cgi-bin/carddisp.pl?gene=WAS
AGER	Advanced Glycosylation End-Product Specific Receptor	Protein Coding	49	GC06M032180	31.249	https://www.genecards.org/cgi-bin/carddisp.pl?gene=AGER
MEF2C	Myocyte Enhancer Factor 2C	Protein Coding	51	GC05M088718	31.2475	https://www.genecards.org/cgi-bin/carddisp.pl?gene=MEF2C
TBR1	T-Box Brain Transcription Factor 1	Protein Coding	43	GC02P161416	31.2364	https://www.genecards.org/cgi-bin/carddisp.pl?gene=TBR1
CDK6	Cyclin Dependent Kinase 6	Protein Coding	55	GC07M092604	31.2344	https://www.genecards.org/cgi-bin/carddisp.pl?gene=CDK6
EPHB2	EPH Receptor B2	Protein Coding	55	GC01P022710	31.2332	https://www.genecards.org/cgi-bin/carddisp.pl?gene=EPHB2
WDR81	WD Repeat Domain 81	Protein Coding	40	GC17P001716	31.2245	https://www.genecards.org/cgi-bin/carddisp.pl?gene=WDR81
TERC	Telomerase RNA Component	RNA Gene	31	GC03M169765	31.2185	https://www.genecards.org/cgi-bin/carddisp.pl?gene=TERC
GLI2	GLI Family Zinc Finger 2	Protein Coding	51	GC02P120735	31.2152	https://www.genecards.org/cgi-bin/carddisp.pl?gene=GLI2
SNRPB	Small Nuclear Ribonucleoprotein Polypeptides B And B1	Protein Coding	45	GC20M002461	31.159	https://www.genecards.org/cgi-bin/carddisp.pl?gene=SNRPB
CYP1B1	Cytochrome P450 Family 1 Subfamily B Member 1	Protein Coding	50	GC02M038066	31.1523	https://www.genecards.org/cgi-bin/carddisp.pl?gene=CYP1B1
GRIN1	Glutamate Ionotropic Receptor NMDA Type Subunit 1	Protein Coding	54	GC09P137146	31.1417	https://www.genecards.org/cgi-bin/carddisp.pl?gene=GRIN1
KIF5C	Kinesin Family Member 5C	Protein Coding	44	GC02P148875	31.1271	https://www.genecards.org/cgi-bin/carddisp.pl?gene=KIF5C
SDHA	Succinate Dehydrogenase Complex Flavoprotein Subunit A	Protein Coding	50	GC05P000208	31.1218	https://www.genecards.org/cgi-bin/carddisp.pl?gene=SDHA
MAPK14	Mitogen-Activated Protein Kinase 14	Protein Coding	54	GC06P087896	31.1116	https://www.genecards.org/cgi-bin/carddisp.pl?gene=MAPK14
ABCA7	ATP Binding Cassette Subfamily A Member 7	Protein Coding	47	GC19P003242	31.0808	https://www.genecards.org/cgi-bin/carddisp.pl?gene=ABCA7
VIM	Vimentin	Protein Coding	53	GC10P017227	31.0606	https://www.genecards.org/cgi-bin/carddisp.pl?gene=VIM
COL18A1	Collagen Type XVIII Alpha 1 Chain	Protein Coding	49	GC21P045405	31.0494	https://www.genecards.org/cgi-bin/carddisp.pl?gene=COL18A1
MBL2	Mannose Binding Lectin 2	Protein Coding	49	GC10M052760	30.9795	https://www.genecards.org/cgi-bin/carddisp.pl?gene=MBL2
FOS	Fos Proto-Oncogene, AP-1 Transcription Factor Subunit	Protein Coding	52	GC14P075278	30.9648	https://www.genecards.org/cgi-bin/carddisp.pl?gene=FOS
TFRC	Transferrin Receptor	Protein Coding	54	GC03M196031	30.9274	https://www.genecards.org/cgi-bin/carddisp.pl?gene=TFRC
LOX	Lysyl Oxidase	Protein Coding	50	GC05M122063	30.9054	https://www.genecards.org/cgi-bin/carddisp.pl?gene=LOX
CHCHD10	Coiled-Coil-Helix-Coiled-Coil-Helix Domain Containing 10	Protein Coding	41	GC22M023765	30.8992	https://www.genecards.org/cgi-bin/carddisp.pl?gene=CHCHD10
LPA	Lipoprotein(A)	Protein Coding	41	GC06M160531	30.8985	https://www.genecards.org/cgi-bin/carddisp.pl?gene=LPA
ITGA3	Integrin Subunit Alpha 3	Protein Coding	51	GC17P050055	30.8963	https://www.genecards.org/cgi-bin/carddisp.pl?gene=ITGA3
MITF	Melanocyte Inducing Transcription Factor	Protein Coding	50	GC03P069788	30.8902	https://www.genecards.org/cgi-bin/carddisp.pl?gene=MITF
CAT	Catalase	Protein Coding	54	GC11P034460	30.8746	https://www.genecards.org/cgi-bin/carddisp.pl?gene=CAT
BCR	BCR Activator Of RhoGEF And GTPase	Protein Coding	55	GC22P023179	30.8711	https://www.genecards.org/cgi-bin/carddisp.pl?gene=BCR
GCDH	Glutaryl-CoA Dehydrogenase	Protein Coding	48	GC19P012891	30.8638	https://www.genecards.org/cgi-bin/carddisp.pl?gene=GCDH
PNPLA6	Patatin Like Phospholipase Domain Containing 6	Protein Coding	45	GC19P007534	30.8591	https://www.genecards.org/cgi-bin/carddisp.pl?gene=PNPLA6
FANCD2	FA Complementation Group D2	Protein Coding	48	GC03P010026	30.8551	https://www.genecards.org/cgi-bin/carddisp.pl?gene=FANCD2
IL10RA	Interleukin 10 Receptor Subunit Alpha	Protein Coding	49	GC11P117987	30.8397	https://www.genecards.org/cgi-bin/carddisp.pl?gene=IL10RA
GIGYF2	GRB10 Interacting GYF Protein 2	Protein Coding	42	GC02P232698	30.8212	https://www.genecards.org/cgi-bin/carddisp.pl?gene=GIGYF2
MIR200C	MicroRNA 200c	RNA Gene	26	GC12P022384	30.8212	https://www.genecards.org/cgi-bin/carddisp.pl?gene=MIR200C
JUP	Junction Plakoglobin	Protein Coding	50	GC17M041754	30.8145	https://www.genecards.org/cgi-bin/carddisp.pl?gene=JUP
DNAJB11	DnaJ Heat Shock Protein Family (Hsp40) Member B11	Protein Coding	44	GC03P186567	30.8139	https://www.genecards.org/cgi-bin/carddisp.pl?gene=DNAJB11
IFT80	Intraflagellar Transport 80	Protein Coding	38	GC03M160256	30.8098	https://www.genecards.org/cgi-bin/carddisp.pl?gene=IFT80
HSP90AA1	Heat Shock Protein 90 Alpha Family Class A Member 1	Protein Coding	52	GC14M102080	30.7521	https://www.genecards.org/cgi-bin/carddisp.pl?gene=HSP90AA1
TPP1	Tripeptidyl Peptidase 1	Protein Coding	47	GC11M006811	30.7367	https://www.genecards.org/cgi-bin/carddisp.pl?gene=TPP1
HSD17B10	Hydroxysteroid 17-Beta Dehydrogenase 10	Protein Coding	48	GC0XM053431	30.714	https://www.genecards.org/cgi-bin/carddisp.pl?gene=HSD17B10
NPY	Neuropeptide Y	Protein Coding	47	GC07P024290	30.7074	https://www.genecards.org/cgi-bin/carddisp.pl?gene=NPY
FOXE3	Forkhead Box E3	Protein Coding	41	GC01P047416	30.7041	https://www.genecards.org/cgi-bin/carddisp.pl?gene=FOXE3
CSF2	Colony Stimulating Factor 2	Protein Coding	46	GC05P132073	30.676	https://www.genecards.org/cgi-bin/carddisp.pl?gene=CSF2
SCARB2	Scavenger Receptor Class B Member 2	Protein Coding	48	GC04M076158	30.6674	https://www.genecards.org/cgi-bin/carddisp.pl?gene=SCARB2
SPG7	SPG7 Matrix AAA Peptidase Subunit, Paraplegin	Protein Coding	47	GC16P091441	30.6535	https://www.genecards.org/cgi-bin/carddisp.pl?gene=SPG7
DIAPH1	Diaphanous Related Formin 1	Protein Coding	49	GC05M141516	30.6351	https://www.genecards.org/cgi-bin/carddisp.pl?gene=DIAPH1
CD44	CD44 Molecule (Indian Blood Group)	Protein Coding	50	GC11P035139	30.6202	https://www.genecards.org/cgi-bin/carddisp.pl?gene=CD44
SCN8A	Sodium Voltage-Gated Channel Alpha Subunit 8	Protein Coding	52	GC12P051590	30.6097	https://www.genecards.org/cgi-bin/carddisp.pl?gene=SCN8A
POLR3B	RNA Polymerase III Subunit B	Protein Coding	46	GC12P106357	30.6095	https://www.genecards.org/cgi-bin/carddisp.pl?gene=POLR3B
TBX4	T-Box Transcription Factor 4	Protein Coding	43	GC17P061451	30.6077	https://www.genecards.org/cgi-bin/carddisp.pl?gene=TBX4
TGFB3	Transforming Growth Factor Beta 3	Protein Coding	52	GC14M075958	30.5998	https://www.genecards.org/cgi-bin/carddisp.pl?gene=TGFB3
POLR2F	RNA Polymerase II, I And III Subunit F	Protein Coding	43	GC22P037952	30.5777	https://www.genecards.org/cgi-bin/carddisp.pl?gene=POLR2F
EZH2	Enhancer Of Zeste 2 Polycomb Repressive Complex 2 Subunit	Protein Coding	56	GC07M148807	30.56	https://www.genecards.org/cgi-bin/carddisp.pl?gene=EZH2
RTEL1	Regulator Of Telomere Elongation Helicase 1	Protein Coding	43	GC20P063658	30.5567	https://www.genecards.org/cgi-bin/carddisp.pl?gene=RTEL1
LOC106099062	HBB Recombination Region	Biological Region	4	GC11P005411	30.5309	https://www.genecards.org/cgi-bin/carddisp.pl?gene=LOC106099062
HSPD1	Heat Shock Protein Family D (Hsp60) Member 1	Protein Coding	51	GC02M197486	30.5213	https://www.genecards.org/cgi-bin/carddisp.pl?gene=HSPD1
PEX1	Peroxisomal Biogenesis Factor 1	Protein Coding	47	GC07M092487	30.5062	https://www.genecards.org/cgi-bin/carddisp.pl?gene=PEX1
NR3C1	Nuclear Receptor Subfamily 3 Group C Member 1	Protein Coding	51	GC05M143277	30.4887	https://www.genecards.org/cgi-bin/carddisp.pl?gene=NR3C1
PLAT	Plasminogen Activator, Tissue Type	Protein Coding	54	GC08M042174	30.4852	https://www.genecards.org/cgi-bin/carddisp.pl?gene=PLAT
HSPA4	Heat Shock Protein Family A (Hsp70) Member 4	Protein Coding	45	GC05P133051	30.4765	https://www.genecards.org/cgi-bin/carddisp.pl?gene=HSPA4
ABCC6	ATP Binding Cassette Subfamily C Member 6	Protein Coding	50	GC16M016148	30.4296	https://www.genecards.org/cgi-bin/carddisp.pl?gene=ABCC6
FLG	Filaggrin	Protein Coding	43	GC01M152304	30.4211	https://www.genecards.org/cgi-bin/carddisp.pl?gene=FLG
PRKCQ	Protein Kinase C Theta	Protein Coding	51	GC10M006557	30.417	https://www.genecards.org/cgi-bin/carddisp.pl?gene=PRKCQ
TRIM2	Tripartite Motif Containing 2	Protein Coding	43	GC04P153152	30.4149	https://www.genecards.org/cgi-bin/carddisp.pl?gene=TRIM2
KCNJ11	Potassium Inwardly Rectifying Channel Subfamily J Member 11	Protein Coding	51	GC11M017627	30.4144	https://www.genecards.org/cgi-bin/carddisp.pl?gene=KCNJ11
HDAC8	Histone Deacetylase 8	Protein Coding	50	GC0XM072329	30.4002	https://www.genecards.org/cgi-bin/carddisp.pl?gene=HDAC8
CREB1	CAMP Responsive Element Binding Protein 1	Protein Coding	51	GC02P207529	30.3978	https://www.genecards.org/cgi-bin/carddisp.pl?gene=CREB1
TULP1	TUB Like Protein 1	Protein Coding	44	GC06M069344	30.3735	https://www.genecards.org/cgi-bin/carddisp.pl?gene=TULP1
SATB2	SATB Homeobox 2	Protein Coding	45	GC02M199269	30.3702	https://www.genecards.org/cgi-bin/carddisp.pl?gene=SATB2
NPHP1	Nephrocystin 1	Protein Coding	45	GC02M110122	30.3629	https://www.genecards.org/cgi-bin/carddisp.pl?gene=NPHP1
RXYLT1	Ribitol Xylosyltransferase 1	Protein Coding	38	GC12P063779	30.3558	https://www.genecards.org/cgi-bin/carddisp.pl?gene=RXYLT1
ANO5	Anoctamin 5	Protein Coding	43	GC11P021799	30.3546	https://www.genecards.org/cgi-bin/carddisp.pl?gene=ANO5
PRODH	Proline Dehydrogenase 1	Protein Coding	48	GC22M018912	30.3392	https://www.genecards.org/cgi-bin/carddisp.pl?gene=PRODH
PRF1	Perforin 1	Protein Coding	49	GC10M070597	30.3389	https://www.genecards.org/cgi-bin/carddisp.pl?gene=PRF1
MUTYH	MutY DNA Glycosylase	Protein Coding	48	GC01M045329	30.3244	https://www.genecards.org/cgi-bin/carddisp.pl?gene=MUTYH
GRM7	Glutamate Metabotropic Receptor 7	Protein Coding	50	GC03P006770	30.3106	https://www.genecards.org/cgi-bin/carddisp.pl?gene=GRM7
MIR486-1	MicroRNA 486-1	RNA Gene	20	GC08M041660	30.2991	https://www.genecards.org/cgi-bin/carddisp.pl?gene=MIR486-1
WDR35	WD Repeat Domain 35	Protein Coding	42	GC02M019910	30.2978	https://www.genecards.org/cgi-bin/carddisp.pl?gene=WDR35
GSTM1	Glutathione S-Transferase Mu 1	Protein Coding	44	GC01P109687	30.2784	https://www.genecards.org/cgi-bin/carddisp.pl?gene=GSTM1
PAH	Phenylalanine Hydroxylase	Protein Coding	51	GC12M102836	30.2488	https://www.genecards.org/cgi-bin/carddisp.pl?gene=PAH
GUCY1A1	Guanylate Cyclase 1 Soluble Subunit Alpha 1	Protein Coding	44	GC04P155667	30.2486	https://www.genecards.org/cgi-bin/carddisp.pl?gene=GUCY1A1
PRKACA	Protein Kinase CAMP-Activated Catalytic Subunit Alpha	Protein Coding	54	GC19M014559	30.2481	https://www.genecards.org/cgi-bin/carddisp.pl?gene=PRKACA
HDAC4	Histone Deacetylase 4	Protein Coding	54	GC02M239048	30.2382	https://www.genecards.org/cgi-bin/carddisp.pl?gene=HDAC4
HLA-C	Major Histocompatibility Complex, Class I, C	Protein Coding	47	GC06M069165	30.2316	https://www.genecards.org/cgi-bin/carddisp.pl?gene=HLA-C
SLC2A3	Solute Carrier Family 2 Member 3	Protein Coding	50	GC12M007919	30.2234	https://www.genecards.org/cgi-bin/carddisp.pl?gene=SLC2A3
MCPH1	Microcephalin 1	Protein Coding	42	GC08P006406	30.2142	https://www.genecards.org/cgi-bin/carddisp.pl?gene=MCPH1
PRMT7	Protein Arginine Methyltransferase 7	Protein Coding	47	GC16P068517	30.2084	https://www.genecards.org/cgi-bin/carddisp.pl?gene=PRMT7
UBE3A	Ubiquitin Protein Ligase E3A	Protein Coding	50	GC15M025333	30.2067	https://www.genecards.org/cgi-bin/carddisp.pl?gene=UBE3A
RAI1	Retinoic Acid Induced 1	Protein Coding	42	GC17P017919	30.1955	https://www.genecards.org/cgi-bin/carddisp.pl?gene=RAI1
KIF1A	Kinesin Family Member 1A	Protein Coding	44	GC02M240713	30.1934	https://www.genecards.org/cgi-bin/carddisp.pl?gene=KIF1A
AKT2	AKT Serine/Threonine Kinase 2	Protein Coding	56	GC19M040230	30.1554	https://www.genecards.org/cgi-bin/carddisp.pl?gene=AKT2
PNKP	Polynucleotide Kinase 3'-Phosphatase	Protein Coding	49	GC19M068191	30.1163	https://www.genecards.org/cgi-bin/carddisp.pl?gene=PNKP
FLNB	Filamin B	Protein Coding	50	GC03P058008	30.1094	https://www.genecards.org/cgi-bin/carddisp.pl?gene=FLNB
MIR205	MicroRNA 205	RNA Gene	23	GC01P209432	30.0682	https://www.genecards.org/cgi-bin/carddisp.pl?gene=MIR205
MT-CO3	Mitochondrially Encoded Cytochrome C Oxidase III	Protein Coding	31	GCMTP009209	30.0603	https://www.genecards.org/cgi-bin/carddisp.pl?gene=MT-CO3
CLN6	CLN6 Transmembrane ER Protein	Protein Coding	40	GC15M068206	30.0126	https://www.genecards.org/cgi-bin/carddisp.pl?gene=CLN6
PPT1	Palmitoyl-Protein Thioesterase 1	Protein Coding	49	GC01M040084	30.0023	https://www.genecards.org/cgi-bin/carddisp.pl?gene=PPT1
ADRB2	Adrenoceptor Beta 2	Protein Coding	52	GC05P148825	29.9766	https://www.genecards.org/cgi-bin/carddisp.pl?gene=ADRB2
ANGPT1	Angiopoietin 1	Protein Coding	49	GC08M107246	29.9635	https://www.genecards.org/cgi-bin/carddisp.pl?gene=ANGPT1
MFSD8	Major Facilitator Superfamily Domain Containing 8	Protein Coding	39	GC04M127917	29.9456	https://www.genecards.org/cgi-bin/carddisp.pl?gene=MFSD8
IL12B	Interleukin 12B	Protein Coding	50	GC05M159314	29.9443	https://www.genecards.org/cgi-bin/carddisp.pl?gene=IL12B
PYGL	Glycogen Phosphorylase L	Protein Coding	50	GC14M050857	29.9431	https://www.genecards.org/cgi-bin/carddisp.pl?gene=PYGL
SNCB	Synuclein Beta	Protein Coding	46	GC05M176620	29.9238	https://www.genecards.org/cgi-bin/carddisp.pl?gene=SNCB
CD79A	CD79a Molecule	Protein Coding	50	GC19P041877	29.917	https://www.genecards.org/cgi-bin/carddisp.pl?gene=CD79A
CAV3	Caveolin 3	Protein Coding	45	GC03P008733	29.8858	https://www.genecards.org/cgi-bin/carddisp.pl?gene=CAV3
SYK	Spleen Associated Tyrosine Kinase	Protein Coding	52	GC09P092573	29.8762	https://www.genecards.org/cgi-bin/carddisp.pl?gene=SYK
DHX37	DEAH-Box Helicase 37	Protein Coding	40	GC12M124946	29.8439	https://www.genecards.org/cgi-bin/carddisp.pl?gene=DHX37
RPGR	Retinitis Pigmentosa GTPase Regulator	Protein Coding	43	GC0XM038269	29.8399	https://www.genecards.org/cgi-bin/carddisp.pl?gene=RPGR
FANCC	FA Complementation Group C	Protein Coding	50	GC09M095099	29.835	https://www.genecards.org/cgi-bin/carddisp.pl?gene=FANCC
CDK5RAP2	CDK5 Regulatory Subunit Associated Protein 2	Protein Coding	43	GC09M120388	29.7962	https://www.genecards.org/cgi-bin/carddisp.pl?gene=CDK5RAP2
RIPK1	Receptor Interacting Serine/Threonine Kinase 1	Protein Coding	51	GC06P003313	29.7778	https://www.genecards.org/cgi-bin/carddisp.pl?gene=RIPK1
PPARGC1A	PPARG Coactivator 1 Alpha	Protein Coding	48	GC04M023755	29.7722	https://www.genecards.org/cgi-bin/carddisp.pl?gene=PPARGC1A
MIR223	MicroRNA 223	RNA Gene	24	GC0XP066018	29.7704	https://www.genecards.org/cgi-bin/carddisp.pl?gene=MIR223
MAP2K2	Mitogen-Activated Protein Kinase Kinase 2	Protein Coding	56	GC19M004090	29.7264	https://www.genecards.org/cgi-bin/carddisp.pl?gene=MAP2K2
VPS35	VPS35 Retromer Complex Component	Protein Coding	45	GC16M047022	29.7149	https://www.genecards.org/cgi-bin/carddisp.pl?gene=VPS35
MIR204	MicroRNA 204	RNA Gene	25	GC09M070809	29.7138	https://www.genecards.org/cgi-bin/carddisp.pl?gene=MIR204
SPATA22	Spermatogenesis Associated 22	Protein Coding	37	GC17M003440	29.7079	https://www.genecards.org/cgi-bin/carddisp.pl?gene=SPATA22
SCN4A	Sodium Voltage-Gated Channel Alpha Subunit 4	Protein Coding	51	GC17M063938	29.6762	https://www.genecards.org/cgi-bin/carddisp.pl?gene=SCN4A
SLC1A3	Solute Carrier Family 1 Member 3	Protein Coding	52	GC05P036650	29.6647	https://www.genecards.org/cgi-bin/carddisp.pl?gene=SLC1A3
PFKM	Phosphofructokinase, Muscle	Protein Coding	52	GC12P048105	29.6612	https://www.genecards.org/cgi-bin/carddisp.pl?gene=PFKM
GNAO1	G Protein Subunit Alpha O1	Protein Coding	48	GC16P056231	29.6469	https://www.genecards.org/cgi-bin/carddisp.pl?gene=GNAO1
CDKN2B-AS1	CDKN2B Antisense RNA 1	RNA Gene	25	GC09P021994	29.6392	https://www.genecards.org/cgi-bin/carddisp.pl?gene=CDKN2B-AS1
MAF	MAF BZIP Transcription Factor	Protein Coding	47	GC16M079204	29.6383	https://www.genecards.org/cgi-bin/carddisp.pl?gene=MAF
RNASEH2B	Ribonuclease H2 Subunit B	Protein Coding	38	GC13P050909	29.6161	https://www.genecards.org/cgi-bin/carddisp.pl?gene=RNASEH2B
HGF	Hepatocyte Growth Factor	Protein Coding	54	GC07M081699	29.5941	https://www.genecards.org/cgi-bin/carddisp.pl?gene=HGF
MYBPC3	Myosin Binding Protein C3	Protein Coding	50	GC11M096709	29.5844	https://www.genecards.org/cgi-bin/carddisp.pl?gene=MYBPC3
SMN2	Survival Of Motor Neuron 2, Centromeric	Protein Coding	42	GC05P070049	29.5429	https://www.genecards.org/cgi-bin/carddisp.pl?gene=SMN2
RPGRIP1	RPGR Interacting Protein 1	Protein Coding	42	GC14P033446	29.5387	https://www.genecards.org/cgi-bin/carddisp.pl?gene=RPGRIP1
IL5	Interleukin 5	Protein Coding	48	GC05M132541	29.5326	https://www.genecards.org/cgi-bin/carddisp.pl?gene=IL5
ITGAM	Integrin Subunit Alpha M	Protein Coding	50	GC16P041958	29.5213	https://www.genecards.org/cgi-bin/carddisp.pl?gene=ITGAM
SFTPA1	Surfactant Protein A1	Protein Coding	46	GC10P094450	29.5193	https://www.genecards.org/cgi-bin/carddisp.pl?gene=SFTPA1
FUCA1	Alpha-L-Fucosidase 1	Protein Coding	51	GC01M023845	29.5118	https://www.genecards.org/cgi-bin/carddisp.pl?gene=FUCA1
TSHR	Thyroid Stimulating Hormone Receptor	Protein Coding	50	GC14P080954	29.5038	https://www.genecards.org/cgi-bin/carddisp.pl?gene=TSHR
APC2	APC Regulator Of WNT Signaling Pathway 2	Protein Coding	43	GC19P003292	29.4955	https://www.genecards.org/cgi-bin/carddisp.pl?gene=APC2
ITCH	Itchy E3 Ubiquitin Protein Ligase	Protein Coding	49	GC20P034363	29.4786	https://www.genecards.org/cgi-bin/carddisp.pl?gene=ITCH
KITLG	KIT Ligand	Protein Coding	48	GC12M088492	29.473	https://www.genecards.org/cgi-bin/carddisp.pl?gene=KITLG
CCL3	C-C Motif Chemokine Ligand 3	Protein Coding	44	GC17M036088	29.4715	https://www.genecards.org/cgi-bin/carddisp.pl?gene=CCL3
PCNT	Pericentrin	Protein Coding	47	GC21P046324	29.3975	https://www.genecards.org/cgi-bin/carddisp.pl?gene=PCNT
TLR3	Toll Like Receptor 3	Protein Coding	54	GC04P186059	29.3868	https://www.genecards.org/cgi-bin/carddisp.pl?gene=TLR3
PHOX2B	Paired Like Homeobox 2B	Protein Coding	45	GC04M041746	29.3626	https://www.genecards.org/cgi-bin/carddisp.pl?gene=PHOX2B
PPARA	Peroxisome Proliferator Activated Receptor Alpha	Protein Coding	49	GC22P046150	29.3373	https://www.genecards.org/cgi-bin/carddisp.pl?gene=PPARA
ALPL	Alkaline Phosphatase, Biomineralization Associated	Protein Coding	54	GC01P021508	29.3368	https://www.genecards.org/cgi-bin/carddisp.pl?gene=ALPL
AFG3L2	AFG3 Like Matrix AAA Peptidase Subunit 2	Protein Coding	48	GC18M012328	29.3246	https://www.genecards.org/cgi-bin/carddisp.pl?gene=AFG3L2
KCNQ2	Potassium Voltage-Gated Channel Subfamily Q Member 2	Protein Coding	51	GC20M063400	29.3187	https://www.genecards.org/cgi-bin/carddisp.pl?gene=KCNQ2
ESR2	Estrogen Receptor 2	Protein Coding	51	GC14M064084	29.3108	https://www.genecards.org/cgi-bin/carddisp.pl?gene=ESR2
DNAJC30	DnaJ Heat Shock Protein Family (Hsp40) Member C30	Protein Coding	38	GC07M073680	29.3027	https://www.genecards.org/cgi-bin/carddisp.pl?gene=DNAJC30
MIR27A	MicroRNA 27a	RNA Gene	25	GC19M014544	29.2897	https://www.genecards.org/cgi-bin/carddisp.pl?gene=MIR27A
CALR	Calreticulin	Protein Coding	54	GC19P012938	29.2798	https://www.genecards.org/cgi-bin/carddisp.pl?gene=CALR
SGSH	N-Sulfoglucosamine Sulfohydrolase	Protein Coding	48	GC17M080206	29.2534	https://www.genecards.org/cgi-bin/carddisp.pl?gene=SGSH
ASAH1	N-Acylsphingosine Amidohydrolase 1	Protein Coding	51	GC08M018055	29.2472	https://www.genecards.org/cgi-bin/carddisp.pl?gene=ASAH1
DICER1	Dicer 1, Ribonuclease III	Protein Coding	51	GC14M095086	29.2471	https://www.genecards.org/cgi-bin/carddisp.pl?gene=DICER1
NAXE	NAD(P)HX Epimerase	Protein Coding	44	GC01P156591	29.187	https://www.genecards.org/cgi-bin/carddisp.pl?gene=NAXE
KCNMA1	Potassium Calcium-Activated Channel Subfamily M Alpha 1	Protein Coding	52	GC10M076869	29.169	https://www.genecards.org/cgi-bin/carddisp.pl?gene=KCNMA1
ZIC2	Zic Family Member 2	Protein Coding	45	GC13P099981	29.1634	https://www.genecards.org/cgi-bin/carddisp.pl?gene=ZIC2
SBF1	SET Binding Factor 1	Protein Coding	44	GC22M059573	29.1519	https://www.genecards.org/cgi-bin/carddisp.pl?gene=SBF1
MUC5B	Mucin 5B, Oligomeric Mucus/Gel-Forming	Protein Coding	44	GC11P001990	29.1495	https://www.genecards.org/cgi-bin/carddisp.pl?gene=MUC5B
JAM3	Junctional Adhesion Molecule 3	Protein Coding	46	GC11P134068	29.138	https://www.genecards.org/cgi-bin/carddisp.pl?gene=JAM3
MATR3	Matrin 3	Protein Coding	44	GC05P139274	29.1333	https://www.genecards.org/cgi-bin/carddisp.pl?gene=MATR3
PRPS1	Phosphoribosyl Pyrophosphate Synthetase 1	Protein Coding	50	GC0XP107628	29.1125	https://www.genecards.org/cgi-bin/carddisp.pl?gene=PRPS1
IL12RB1	Interleukin 12 Receptor Subunit Beta 1	Protein Coding	48	GC19M018058	29.1017	https://www.genecards.org/cgi-bin/carddisp.pl?gene=IL12RB1
SCN1B	Sodium Voltage-Gated Channel Beta Subunit 1	Protein Coding	48	GC19P035030	29.0994	https://www.genecards.org/cgi-bin/carddisp.pl?gene=SCN1B
ABCB11	ATP Binding Cassette Subfamily B Member 11	Protein Coding	49	GC02M168922	29.0893	https://www.genecards.org/cgi-bin/carddisp.pl?gene=ABCB11
CD46	CD46 Molecule	Protein Coding	50	GC01P207752	29.0874	https://www.genecards.org/cgi-bin/carddisp.pl?gene=CD46
RANBP2	RAN Binding Protein 2	Protein Coding	49	GC02P108719	29.0838	https://www.genecards.org/cgi-bin/carddisp.pl?gene=RANBP2
DNMT3B	DNA Methyltransferase 3 Beta	Protein Coding	53	GC20P032762	29.0765	https://www.genecards.org/cgi-bin/carddisp.pl?gene=DNMT3B
DDC	Dopa Decarboxylase	Protein Coding	52	GC07M050458	29.0691	https://www.genecards.org/cgi-bin/carddisp.pl?gene=DDC
MPL	MPL Proto-Oncogene, Thrombopoietin Receptor	Protein Coding	50	GC01P043337	29.0628	https://www.genecards.org/cgi-bin/carddisp.pl?gene=MPL
CASK	Calcium/Calmodulin Dependent Serine Protein Kinase	Protein Coding	52	GC0XM041514	29.0446	https://www.genecards.org/cgi-bin/carddisp.pl?gene=CASK
DNM1L	Dynamin 1 Like	Protein Coding	50	GC12P032679	29.0383	https://www.genecards.org/cgi-bin/carddisp.pl?gene=DNM1L
RAD51C	RAD51 Paralog C	Protein Coding	46	GC17P058692	29.0373	https://www.genecards.org/cgi-bin/carddisp.pl?gene=RAD51C
ATG16L1	Autophagy Related 16 Like 1	Protein Coding	44	GC02P233258	29.0363	https://www.genecards.org/cgi-bin/carddisp.pl?gene=ATG16L1
CCR1	C-C Motif Chemokine Receptor 1	Protein Coding	48	GC03M046218	29.0175	https://www.genecards.org/cgi-bin/carddisp.pl?gene=CCR1
LMNB1	Lamin B1	Protein Coding	48	GC05P126776	29.0144	https://www.genecards.org/cgi-bin/carddisp.pl?gene=LMNB1
TJP1	Tight Junction Protein 1	Protein Coding	46	GC15M029699	29.0143	https://www.genecards.org/cgi-bin/carddisp.pl?gene=TJP1
GYS1	Glycogen Synthase 1	Protein Coding	51	GC19M068148	28.9992	https://www.genecards.org/cgi-bin/carddisp.pl?gene=GYS1
CASP9	Caspase 9	Protein Coding	49	GC01M015491	28.9976	https://www.genecards.org/cgi-bin/carddisp.pl?gene=CASP9
NALCN	Sodium Leak Channel, Non-Selective	Protein Coding	43	GC13M101053	28.9665	https://www.genecards.org/cgi-bin/carddisp.pl?gene=NALCN
SCO2	Synthesis Of Cytochrome C Oxidase 2	Protein Coding	45	GC22M050523	28.9644	https://www.genecards.org/cgi-bin/carddisp.pl?gene=SCO2
TAB2	TGF-Beta Activated Kinase 1 (MAP3K7) Binding Protein 2	Protein Coding	51	GC06P149218	28.9501	https://www.genecards.org/cgi-bin/carddisp.pl?gene=TAB2
TMEM107	Transmembrane Protein 107	Protein Coding	39	GC17M010617	28.8954	https://www.genecards.org/cgi-bin/carddisp.pl?gene=TMEM107
MVK	Mevalonate Kinase	Protein Coding	50	GC12P109573	28.8923	https://www.genecards.org/cgi-bin/carddisp.pl?gene=MVK
GSK3B	Glycogen Synthase Kinase 3 Beta	Protein Coding	52	GC03M119821	28.8891	https://www.genecards.org/cgi-bin/carddisp.pl?gene=GSK3B
SPTBN1	Spectrin Beta, Non-Erythrocytic 1	Protein Coding	48	GC02P054456	28.8723	https://www.genecards.org/cgi-bin/carddisp.pl?gene=SPTBN1
WNT1	Wnt Family Member 1	Protein Coding	47	GC12P049498	28.8643	https://www.genecards.org/cgi-bin/carddisp.pl?gene=WNT1
SOD2	Superoxide Dismutase 2	Protein Coding	51	GC06M159669	28.8619	https://www.genecards.org/cgi-bin/carddisp.pl?gene=SOD2
MAN2B1	Mannosidase Alpha Class 2B Member 1	Protein Coding	47	GC19M012663	28.799	https://www.genecards.org/cgi-bin/carddisp.pl?gene=MAN2B1
TWIST1	Twist Family BHLH Transcription Factor 1	Protein Coding	47	GC07M019020	28.773	https://www.genecards.org/cgi-bin/carddisp.pl?gene=TWIST1
RUNX1	RUNX Family Transcription Factor 1	Protein Coding	51	GC21M034787	28.7319	https://www.genecards.org/cgi-bin/carddisp.pl?gene=RUNX1
MIR10B	MicroRNA 10b	RNA Gene	23	GC02P176150	28.7182	https://www.genecards.org/cgi-bin/carddisp.pl?gene=MIR10B
EIF2AK4	Eukaryotic Translation Initiation Factor 2 Alpha Kinase 4	Protein Coding	48	GC15P039934	28.7091	https://www.genecards.org/cgi-bin/carddisp.pl?gene=EIF2AK4
PTK2	Protein Tyrosine Kinase 2	Protein Coding	50	GC08M140657	28.7043	https://www.genecards.org/cgi-bin/carddisp.pl?gene=PTK2
NFKBIA	NFKB Inhibitor Alpha	Protein Coding	52	GC14M035401	28.6885	https://www.genecards.org/cgi-bin/carddisp.pl?gene=NFKBIA
PDPN	Podoplanin	Protein Coding	44	GC01P013583	28.687	https://www.genecards.org/cgi-bin/carddisp.pl?gene=PDPN
FLCN	Folliculin	Protein Coding	44	GC17M017212	28.6817	https://www.genecards.org/cgi-bin/carddisp.pl?gene=FLCN
MAPK8	Mitogen-Activated Protein Kinase 8	Protein Coding	52	GC10P048306	28.6706	https://www.genecards.org/cgi-bin/carddisp.pl?gene=MAPK8
CRH	Corticotropin Releasing Hormone	Protein Coding	45	GC08M066176	28.6642	https://www.genecards.org/cgi-bin/carddisp.pl?gene=CRH
LGI1	Leucine Rich Glioma Inactivated 1	Protein Coding	46	GC10P093757	28.6631	https://www.genecards.org/cgi-bin/carddisp.pl?gene=LGI1
CD19	CD19 Molecule	Protein Coding	54	GC16P041759	28.6561	https://www.genecards.org/cgi-bin/carddisp.pl?gene=CD19
SLC22A5	Solute Carrier Family 22 Member 5	Protein Coding	49	GC05P132369	28.648	https://www.genecards.org/cgi-bin/carddisp.pl?gene=SLC22A5
DNMT1	DNA Methyltransferase 1	Protein Coding	55	GC19M010133	28.6417	https://www.genecards.org/cgi-bin/carddisp.pl?gene=DNMT1
MIR122	MicroRNA 122	RNA Gene	24	GC18P058451	28.6298	https://www.genecards.org/cgi-bin/carddisp.pl?gene=MIR122
MYH3	Myosin Heavy Chain 3	Protein Coding	46	GC17M010628	28.6057	https://www.genecards.org/cgi-bin/carddisp.pl?gene=MYH3
TMEM231	Transmembrane Protein 231	Protein Coding	41	GC16M075536	28.5974	https://www.genecards.org/cgi-bin/carddisp.pl?gene=TMEM231
BCL2L1	BCL2 Like 1	Protein Coding	50	GC20M031664	28.5809	https://www.genecards.org/cgi-bin/carddisp.pl?gene=BCL2L1
CYP3A4	Cytochrome P450 Family 3 Subfamily A Member 4	Protein Coding	52	GC07M099759	28.5711	https://www.genecards.org/cgi-bin/carddisp.pl?gene=CYP3A4
RAC3	Rac Family Small GTPase 3	Protein Coding	47	GC17P082031	28.5622	https://www.genecards.org/cgi-bin/carddisp.pl?gene=RAC3
ELANE	Elastase, Neutrophil Expressed	Protein Coding	53	GC19P003232	28.5582	https://www.genecards.org/cgi-bin/carddisp.pl?gene=ELANE
CENPJ	Centromere Protein J	Protein Coding	43	GC13M024882	28.5502	https://www.genecards.org/cgi-bin/carddisp.pl?gene=CENPJ
SLC2A2	Solute Carrier Family 2 Member 2	Protein Coding	52	GC03M170996	28.5488	https://www.genecards.org/cgi-bin/carddisp.pl?gene=SLC2A2
PON2	Paraoxonase 2	Protein Coding	46	GC07M095404	28.5373	https://www.genecards.org/cgi-bin/carddisp.pl?gene=PON2
HTRA2	HtrA Serine Peptidase 2	Protein Coding	48	GC02P074529	28.5193	https://www.genecards.org/cgi-bin/carddisp.pl?gene=HTRA2
GPT	Glutamic--Pyruvic Transaminase	Protein Coding	44	GC08P144502	28.5077	https://www.genecards.org/cgi-bin/carddisp.pl?gene=GPT
POGZ	Pogo Transposable Element Derived With ZNF Domain	Protein Coding	44	GC01M151402	28.4933	https://www.genecards.org/cgi-bin/carddisp.pl?gene=POGZ
TLR5	Toll Like Receptor 5	Protein Coding	48	GC01M223109	28.4408	https://www.genecards.org/cgi-bin/carddisp.pl?gene=TLR5
SMARCAL1	SWI/SNF Related, Matrix Associated, Actin Dependent Regulator Of Chromatin, Subfamily A Like 1	Protein Coding	47	GC02P216412	28.4365	https://www.genecards.org/cgi-bin/carddisp.pl?gene=SMARCAL1
AARS2	Alanyl-TRNA Synthetase 2, Mitochondrial	Protein Coding	44	GC06M069492	28.4299	https://www.genecards.org/cgi-bin/carddisp.pl?gene=AARS2
SETBP1	SET Binding Protein 1	Protein Coding	43	GC18P044680	28.4277	https://www.genecards.org/cgi-bin/carddisp.pl?gene=SETBP1
MIR18A	MicroRNA 18a	RNA Gene	22	GC13P091571	28.4273	https://www.genecards.org/cgi-bin/carddisp.pl?gene=MIR18A
IFNA1	Interferon Alpha 1	Protein Coding	43	GC09P021601	28.4224	https://www.genecards.org/cgi-bin/carddisp.pl?gene=IFNA1
TFAP2A	Transcription Factor AP-2 Alpha	Protein Coding	49	GC06M010393	28.4141	https://www.genecards.org/cgi-bin/carddisp.pl?gene=TFAP2A
IRF5	Interferon Regulatory Factor 5	Protein Coding	49	GC07P128937	28.4096	https://www.genecards.org/cgi-bin/carddisp.pl?gene=IRF5
COL11A2	Collagen Type XI Alpha 2 Chain	Protein Coding	46	GC06M033162	28.3933	https://www.genecards.org/cgi-bin/carddisp.pl?gene=COL11A2
CBS	Cystathionine Beta-Synthase	Protein Coding	53	GC21M043053	28.3908	https://www.genecards.org/cgi-bin/carddisp.pl?gene=CBS
H3-3A	H3.3 Histone A	Protein Coding	40	GC01P226062	28.3814	https://www.genecards.org/cgi-bin/carddisp.pl?gene=H3-3A
L1CAM	L1 Cell Adhesion Molecule	Protein Coding	50	GC0XM153864	28.3745	https://www.genecards.org/cgi-bin/carddisp.pl?gene=L1CAM
PALB2	Partner And Localizer Of BRCA2	Protein Coding	47	GC16M023603	28.3629	https://www.genecards.org/cgi-bin/carddisp.pl?gene=PALB2
TNFRSF1B	TNF Receptor Superfamily Member 1B	Protein Coding	52	GC01P012272	28.3498	https://www.genecards.org/cgi-bin/carddisp.pl?gene=TNFRSF1B
TCF7L2	Transcription Factor 7 Like 2	Protein Coding	49	GC10P112950	28.349	https://www.genecards.org/cgi-bin/carddisp.pl?gene=TCF7L2
DZIP1L	DAZ Interacting Zinc Finger Protein 1 Like	Protein Coding	38	GC03M138061	28.322	https://www.genecards.org/cgi-bin/carddisp.pl?gene=DZIP1L
ACE2	Angiotensin Converting Enzyme 2	Protein Coding	51	GC0XM015494	28.3175	https://www.genecards.org/cgi-bin/carddisp.pl?gene=ACE2
TRAPPC9	Trafficking Protein Particle Complex Subunit 9	Protein Coding	41	GC08M139728	28.3068	https://www.genecards.org/cgi-bin/carddisp.pl?gene=TRAPPC9
F10	Coagulation Factor X	Protein Coding	53	GC13P113122	28.306	https://www.genecards.org/cgi-bin/carddisp.pl?gene=F10
G6PD	Glucose-6-Phosphate Dehydrogenase	Protein Coding	53	GC0XM154558	28.2976	https://www.genecards.org/cgi-bin/carddisp.pl?gene=G6PD
CTSB	Cathepsin B	Protein Coding	55	GC08M011842	28.292	https://www.genecards.org/cgi-bin/carddisp.pl?gene=CTSB
OCRL	OCRL Inositol Polyphosphate-5-Phosphatase	Protein Coding	47	GC0XP129539	28.2871	https://www.genecards.org/cgi-bin/carddisp.pl?gene=OCRL
MIR9-1	MicroRNA 9-1	RNA Gene	22	GC01M156420	28.2037	https://www.genecards.org/cgi-bin/carddisp.pl?gene=MIR9-1
MIR133B	MicroRNA 133b	RNA Gene	23	GC06P052148	28.2029	https://www.genecards.org/cgi-bin/carddisp.pl?gene=MIR133B
CASP1	Caspase 1	Protein Coding	51	GC11M105025	28.2025	https://www.genecards.org/cgi-bin/carddisp.pl?gene=CASP1
TGIF1	TGFB Induced Factor Homeobox 1	Protein Coding	48	GC18P003411	28.1996	https://www.genecards.org/cgi-bin/carddisp.pl?gene=TGIF1
PKD1-AS1	PKD1 Antisense RNA 1	RNA Gene	14	GC16P013388	28.1886	https://www.genecards.org/cgi-bin/carddisp.pl?gene=PKD1-AS1
EIF2AK2	Eukaryotic Translation Initiation Factor 2 Alpha Kinase 2	Protein Coding	51	GC02M037099	28.1773	https://www.genecards.org/cgi-bin/carddisp.pl?gene=EIF2AK2
LIMK1	LIM Domain Kinase 1	Protein Coding	51	GC07P074082	28.1567	https://www.genecards.org/cgi-bin/carddisp.pl?gene=LIMK1
MIR199A1	MicroRNA 199a-1	RNA Gene	21	GC19M010817	28.1477	https://www.genecards.org/cgi-bin/carddisp.pl?gene=MIR199A1
BBS10	Bardet-Biedl Syndrome 10	Protein Coding	43	GC12M076344	28.1352	https://www.genecards.org/cgi-bin/carddisp.pl?gene=BBS10
ZIC3	Zic Family Member 3	Protein Coding	48	GC0XP137566	28.1208	https://www.genecards.org/cgi-bin/carddisp.pl?gene=ZIC3
GATA6	GATA Binding Protein 6	Protein Coding	50	GC18P022169	28.1198	https://www.genecards.org/cgi-bin/carddisp.pl?gene=GATA6
CBL	Cbl Proto-Oncogene	Protein Coding	54	GC11P119206	28.1124	https://www.genecards.org/cgi-bin/carddisp.pl?gene=CBL
ATRIP	ATR Interacting Protein	Protein Coding	44	GC03P049767	28.1062	https://www.genecards.org/cgi-bin/carddisp.pl?gene=ATRIP
WDR62	WD Repeat Domain 62	Protein Coding	40	GC19P036054	28.0994	https://www.genecards.org/cgi-bin/carddisp.pl?gene=WDR62
DHCR7	7-Dehydrocholesterol Reductase	Protein Coding	49	GC11M071428	28.0769	https://www.genecards.org/cgi-bin/carddisp.pl?gene=DHCR7
ROS1	ROS Proto-Oncogene 1, Receptor Tyrosine Kinase	Protein Coding	48	GC06M117287	28.0714	https://www.genecards.org/cgi-bin/carddisp.pl?gene=ROS1
RAB3GAP1	RAB3 GTPase Activating Protein Catalytic Subunit 1	Protein Coding	44	GC02P135052	28.0585	https://www.genecards.org/cgi-bin/carddisp.pl?gene=RAB3GAP1
PRKCD	Protein Kinase C Delta	Protein Coding	55	GC03P053156	28.0333	https://www.genecards.org/cgi-bin/carddisp.pl?gene=PRKCD
CRAT	Carnitine O-Acetyltransferase	Protein Coding	47	GC09M129094	28.0242	https://www.genecards.org/cgi-bin/carddisp.pl?gene=CRAT
RPL5	Ribosomal Protein L5	Protein Coding	50	GC01P092832	28.0205	https://www.genecards.org/cgi-bin/carddisp.pl?gene=RPL5
NCSTN	Nicastrin	Protein Coding	50	GC01P160343	28.0109	https://www.genecards.org/cgi-bin/carddisp.pl?gene=NCSTN
CCNH	Cyclin H	Protein Coding	50	GC05M087311	27.9951	https://www.genecards.org/cgi-bin/carddisp.pl?gene=CCNH
SLC11A1	Solute Carrier Family 11 Member 1	Protein Coding	50	GC02P218382	27.9888	https://www.genecards.org/cgi-bin/carddisp.pl?gene=SLC11A1
MAOA	Monoamine Oxidase A	Protein Coding	51	GC0XP043654	27.9707	https://www.genecards.org/cgi-bin/carddisp.pl?gene=MAOA
PRKG1	Protein Kinase CGMP-Dependent 1	Protein Coding	54	GC10P050991	27.962	https://www.genecards.org/cgi-bin/carddisp.pl?gene=PRKG1
NPHP4	Nephrocystin 4	Protein Coding	42	GC01M007106	27.9557	https://www.genecards.org/cgi-bin/carddisp.pl?gene=NPHP4
TNFSF11	TNF Superfamily Member 11	Protein Coding	54	GC13P042562	27.9554	https://www.genecards.org/cgi-bin/carddisp.pl?gene=TNFSF11
ADGRG1	Adhesion G Protein-Coupled Receptor G1	Protein Coding	45	GC16P057610	27.9251	https://www.genecards.org/cgi-bin/carddisp.pl?gene=ADGRG1
TCTN2	Tectonic Family Member 2	Protein Coding	42	GC12P123671	27.9164	https://www.genecards.org/cgi-bin/carddisp.pl?gene=TCTN2
HBA2	Hemoglobin Subunit Alpha 2	Protein Coding	44	GC16P012592	27.9147	https://www.genecards.org/cgi-bin/carddisp.pl?gene=HBA2
ARL3	ADP Ribosylation Factor Like GTPase 3	Protein Coding	47	GC10M102673	27.9059	https://www.genecards.org/cgi-bin/carddisp.pl?gene=ARL3
HNF4A	Hepatocyte Nuclear Factor 4 Alpha	Protein Coding	52	GC20P044355	27.8957	https://www.genecards.org/cgi-bin/carddisp.pl?gene=HNF4A
KAT5	Lysine Acetyltransferase 5	Protein Coding	51	GC11P065711	27.8939	https://www.genecards.org/cgi-bin/carddisp.pl?gene=KAT5
ERCC8	ERCC Excision Repair 8, CSA Ubiquitin Ligase Complex Subunit	Protein Coding	44	GC05M060896	27.8932	https://www.genecards.org/cgi-bin/carddisp.pl?gene=ERCC8
MGMT	O-6-Methylguanine-DNA Methyltransferase	Protein Coding	52	GC10P129467	27.8928	https://www.genecards.org/cgi-bin/carddisp.pl?gene=MGMT
GDF2	Growth Differentiation Factor 2	Protein Coding	47	GC10P047322	27.8905	https://www.genecards.org/cgi-bin/carddisp.pl?gene=GDF2
BLM	BLM RecQ Like Helicase	Protein Coding	51	GC15P090717	27.8765	https://www.genecards.org/cgi-bin/carddisp.pl?gene=BLM
WWOX	WW Domain Containing Oxidoreductase	Protein Coding	48	GC16P078099	27.8754	https://www.genecards.org/cgi-bin/carddisp.pl?gene=WWOX
LTA	Lymphotoxin Alpha	Protein Coding	47	GC06P087729	27.8685	https://www.genecards.org/cgi-bin/carddisp.pl?gene=LTA
CHRNA7	Cholinergic Receptor Nicotinic Alpha 7 Subunit	Protein Coding	50	GC15P031923	27.8608	https://www.genecards.org/cgi-bin/carddisp.pl?gene=CHRNA7
MYD88	MYD88 Innate Immune Signal Transduction Adaptor	Protein Coding	51	GC03P038144	27.8583	https://www.genecards.org/cgi-bin/carddisp.pl?gene=MYD88
BMPR1A	Bone Morphogenetic Protein Receptor Type 1A	Protein Coding	53	GC10P093501	27.8398	https://www.genecards.org/cgi-bin/carddisp.pl?gene=BMPR1A
ANKLE2	Ankyrin Repeat And LEM Domain Containing 2	Protein Coding	41	GC12M132725	27.7891	https://www.genecards.org/cgi-bin/carddisp.pl?gene=ANKLE2
NPM1	Nucleophosmin 1	Protein Coding	53	GC05P171387	27.7867	https://www.genecards.org/cgi-bin/carddisp.pl?gene=NPM1
CCL11	C-C Motif Chemokine Ligand 11	Protein Coding	48	GC17P034285	27.7726	https://www.genecards.org/cgi-bin/carddisp.pl?gene=CCL11
BPTF	Bromodomain PHD Finger Transcription Factor	Protein Coding	44	GC17P067825	27.7525	https://www.genecards.org/cgi-bin/carddisp.pl?gene=BPTF
CYP2D6	Cytochrome P450 Family 2 Subfamily D Member 6	Protein Coding	49	GC22M042126	27.7518	https://www.genecards.org/cgi-bin/carddisp.pl?gene=CYP2D6
SMARCA2	SWI/SNF Related, Matrix Associated, Actin Dependent Regulator Of Chromatin, Subfamily A, Member 2	Protein Coding	52	GC09P001980	27.7459	https://www.genecards.org/cgi-bin/carddisp.pl?gene=SMARCA2
ATN1	Atrophin 1	Protein Coding	45	GC12P022380	27.7449	https://www.genecards.org/cgi-bin/carddisp.pl?gene=ATN1
CKB	Creatine Kinase B	Protein Coding	48	GC14M103519	27.7309	https://www.genecards.org/cgi-bin/carddisp.pl?gene=CKB
CYCS	Cytochrome C, Somatic	Protein Coding	51	GC07M025118	27.7281	https://www.genecards.org/cgi-bin/carddisp.pl?gene=CYCS
CD28	CD28 Molecule	Protein Coding	51	GC02P203706	27.7265	https://www.genecards.org/cgi-bin/carddisp.pl?gene=CD28
CYP19A1	Cytochrome P450 Family 19 Subfamily A Member 1	Protein Coding	51	GC15M051208	27.6918	https://www.genecards.org/cgi-bin/carddisp.pl?gene=CYP19A1
ATG7	Autophagy Related 7	Protein Coding	45	GC03P012714	27.6503	https://www.genecards.org/cgi-bin/carddisp.pl?gene=ATG7
FLNC	Filamin C	Protein Coding	48	GC07P128830	27.6469	https://www.genecards.org/cgi-bin/carddisp.pl?gene=FLNC
[truncated: 14,065 more rows]

## Sheet: The second selection
Gene Symbol	Description	Category	Gifts	GC Id	Relevance score	GeneCards Link
[truncated: 7,545 more rows]

[truncated: 1 more sheets: The third selection]
