# Supplementary material for: Umbelliferone as an effective component of Rhodiola for protecting the cerebral microvascular endothelial barrier in cSVD
Source: Front Pharmacol. 2025 Mar 17;16:1552579. doi: 10.3389/fphar.2025.1552579 (PMC11955776; doi:10.3389/fphar.2025.1552579)
Supplement: Supplementary file 2 [file Table3.xlsx]

## Sheet: Common targets
Table S3. Common targets between compounds and diseases
ACHE
AKT1
ALDH2
BACE1
CA2
CCND1
CDK4
EGFR
EPHB4
ESR1
ESR2
FLT4
GSK3B
GSR
IGF1R
INSR
KDR
MAOA
MB
MET
MIF
NFKB1
PARP1
PDGFRB
PTK2
SNCA
TEK
AR
GABRA1
PTGS1
PTGS2
TYR
SERPINE1
ALK
SRC
AXL
BCL2L1
ALOX5
MMP9
MMP1
MMP2
TLR4
F3
PGR
