# Supplementary material for: Umbelliferone as an effective component of Rhodiola for protecting the cerebral microvascular endothelial barrier in cSVD
Source: Front Pharmacol. 2025 Mar 17;16:1552579. doi: 10.3389/fphar.2025.1552579 (PMC11955776; doi:10.3389/fphar.2025.1552579)
Supplement: Supplementary file 3 [file Table6.xlsx]

## Sheet: _FINAL_GO
Table S6. GO MF analysis of Rhodiola against cSVD
_MEMBER_MyList	_LogP_MyList	GO	_PATTERN_	_RANK_	GiniIndex	Category	CategoryID	Description	PARENT_GO	LogP	Enrichment	Z-score	#TotalGeneInLibrary	#GeneInGO	#GeneInHitList	#GeneInGOAndHitList	%InGO	STDV %InGO	GeneID	Hits	Log(q-value)	EvidenceCutoff	GROUP_ID	FirstInGroupByEnrichment	FirstInGroupByLogP	BestLogPInGroup	BestEnrichmentInGroup	URL
1	-20.3992	GO:0004714	M1	1	0	GO Molecular Functions	21	transmembrane receptor protein tyrosine kinase activity		-20.3992	128.628	37.386	30169	60	43	11	25.5814	6.65378	238|558|1956|2050|2324|3480|3643|3791|4233|5159|7010	ALK|AXL|EGFR|EPHB4|FLT4|IGF1R|INSR|KDR|MET|PDGFRB|TEK	-16.7653	0	1	1	1	-20.3992	128.628
1	-20.155	GO:0004713	M1	1	0	GO Molecular Functions	21	protein tyrosine kinase activity		-20.155	66.0932	28.9552	30169	138	43	13	30.2326	7.00373	238|558|1956|2050|2324|3480|3643|3791|4233|5159|5747|6714|7010	ALK|AXL|EGFR|EPHB4|FLT4|IGF1R|INSR|KDR|MET|PDGFRB|PTK2|SRC|TEK	-16.7653	0	1	0	0	-20.3992	128.628
1	-18.9861	GO:0019199	M1	1	0	GO Molecular Functions	21	transmembrane receptor protein kinase activity		-18.9861	97.6918	32.5109	30169	79	43	11	25.5814	6.65378	238|558|1956|2050|2324|3480|3643|3791|4233|5159|7010	ALK|AXL|EGFR|EPHB4|FLT4|IGF1R|INSR|KDR|MET|PDGFRB|TEK	-15.7725	0	1	0	0	-20.3992	128.628
1	-18.0423	GO:0004672	M1	1	0	GO Molecular Functions	21	protein kinase activity		-18.0423	21.1102	18.2307	30169	565	43	17	39.5349	7.45604	207|238|558|595|1019|1956|2050|2324|2932|3480|3643|3791|4233|5159|5747|6714|7010	AKT1|ALK|AXL|CCND1|CDK4|EGFR|EPHB4|FLT4|GSK3B|IGF1R|INSR|KDR|MET|PDGFRB|PTK2|SRC|TEK	-14.9536	0	1	0	0	-20.3992	128.628
1	-16.7834	GO:0016773	M1	1	0	GO Molecular Functions	21	phosphotransferase activity, alcohol group as acceptor		-16.7834	17.7489	16.589	30169	672	43	17	39.5349	7.45604	207|238|558|595|1019|1956|2050|2324|2932|3480|3643|3791|4233|5159|5747|6714|7010	AKT1|ALK|AXL|CCND1|CDK4|EGFR|EPHB4|FLT4|GSK3B|IGF1R|INSR|KDR|MET|PDGFRB|PTK2|SRC|TEK	-13.7917	0	1	0	0	-20.3992	128.628
1	-16.2058	GO:0016301	M1	1	0	GO Molecular Functions	21	kinase activity		-16.2058	16.3836	15.8739	30169	728	43	17	39.5349	7.45604	207|238|558|595|1019|1956|2050|2324|2932|3480|3643|3791|4233|5159|5747|6714|7010	AKT1|ALK|AXL|CCND1|CDK4|EGFR|EPHB4|FLT4|GSK3B|IGF1R|INSR|KDR|MET|PDGFRB|PTK2|SRC|TEK	-13.2932	0	1	0	0	-20.3992	128.628
1	-7.47627	GO:0019838	M1	1	0	GO Molecular Functions	21	growth factor binding		-7.47627	31.8911	13.4378	30169	132	43	6	13.9535	5.28413	1956|2324|3480|3643|3791|5159	EGFR|FLT4|IGF1R|INSR|KDR|PDGFRB	-4.63064	0	1	0	0	-20.3992	128.628
1	-7.02045	GO:0043548	M1	1	0	GO Molecular Functions	21	phosphatidylinositol 3-kinase binding		-7.02045	93.5473	19.1601	30169	30	43	4	9.30233	4.42955	558|3480|3643|5159	AXL|IGF1R|INSR|PDGFRB	-4.28396	0	1	0	0	-20.3992	128.628
1	-5.13637	GO:0042562	M1	1	0	GO Molecular Functions	21	hormone binding		-5.13637	32.2577	11.0306	30169	87	43	4	9.30233	4.42955	367|1956|3480|3643	AR|EGFR|IGF1R|INSR	-2.7244	0	1	0	0	-20.3992	128.628
1	-7.0268	GO:0030235	M1	1	0	GO Molecular Functions	21	nitric-oxide synthase regulator activity		-7.0268	300.688	29.9588	30169	7	43	3	6.97674	3.88497	207|1956|2099	AKT1|EGFR|ESR1	-4.28396	0	2	1	1	-7.0268	300.688
1	-2.48975	GO:0004674	M1	1	0	GO Molecular Functions	21	protein serine/threonine kinase activity		-2.48975	6.52655	4.36076	30169	430	43	4	9.30233	4.42955	207|1019|1956|2932	AKT1|CDK4|EGFR|GSK3B	-0.539385	0	2	0	0	-7.0268	300.688
1	-6.94693	GO:0019900	M1	1	0	GO Molecular Functions	21	kinase binding		-6.94693	8.98341	8.54016	30169	781	43	10	23.2558	6.4425	142|207|595|598|1956|2099|2932|5159|5747|6714	PARP1|AKT1|CCND1|BCL2L1|EGFR|ESR1|GSK3B|PDGFRB|PTK2|SRC	-4.2562	0	3	1	1	-6.94693	9.05946
1	-6.30308	GO:0019901	M1	1	0	GO Molecular Functions	21	protein kinase binding		-6.30308	9.05946	8.13306	30169	697	43	9	20.9302	6.2038	142|207|595|598|2099|2932|5159|5747|6714	PARP1|AKT1|CCND1|BCL2L1|ESR1|GSK3B|PDGFRB|PTK2|SRC	-3.69154	0	3	0	0	-6.94693	9.05946
1	-6.85563	GO:0051117	M1	1	0	GO Molecular Functions	21	ATPase binding		-6.85563	41.2709	14.0465	30169	85	43	5	11.6279	4.88848	367|1956|2099|5241|6714	AR|EGFR|ESR1|PGR|SRC	-4.2063	0	4	1	1	-6.85563	87.7006
1	-6.03563	GO:0004879	M1	1	0	GO Molecular Functions	21	nuclear receptor activity		-6.03563	53.9696	14.4431	30169	52	43	4	9.30233	4.42955	367|2099|2100|5241	AR|ESR1|ESR2|PGR	-3.49103	0	4	0	0	-6.85563	87.7006
1	-6.03563	GO:0098531	M1	1	0	GO Molecular Functions	21	ligand-activated transcription factor activity		-6.03563	53.9696	14.4431	30169	52	43	4	9.30233	4.42955	367|2099|2100|5241	AR|ESR1|ESR2|PGR	-3.49103	0	4	0	0	-6.85563	87.7006
1	-5.272	GO:0003707	M1	1	0	GO Molecular Functions	21	nuclear steroid receptor activity		-5.272	87.7006	16.053	30169	24	43	3	6.97674	3.88497	2099|2100|5241	ESR1|ESR2|PGR	-2.78539	0	4	0	0	-6.85563	87.7006
1	-4.87919	GO:0005496	M1	1	0	GO Molecular Functions	21	steroid binding		-4.87919	27.7863	10.1873	30169	101	43	4	9.30233	4.42955	367|2099|2100|5241	AR|ESR1|ESR2|PGR	-2.53088	0	4	0	0	-6.85563	87.7006
1	-4.62378	GO:0030331	M1	1	0	GO Molecular Functions	21	nuclear estrogen receptor binding		-4.62378	53.9696	12.5054	30169	39	43	3	6.97674	3.88497	142|2099|6714	PARP1|ESR1|SRC	-2.31327	0	4	0	0	-6.85563	87.7006
1	-4.59036	GO:0001223	M1	1	0	GO Molecular Functions	21	transcription coactivator binding		-4.59036	52.6203	12.3423	30169	40	43	3	6.97674	3.88497	367|2099|5241	AR|ESR1|PGR	-2.31145	0	4	0	0	-6.85563	87.7006
1	-3.86364	GO:0061629	M1	1	0	GO Molecular Functions	21	RNA polymerase II-specific DNA-binding transcription factor binding		-3.86364	10.0229	6.41463	30169	350	43	5	11.6279	4.88848	142|367|2099|2932|6714	PARP1|AR|ESR1|GSK3B|SRC	-1.71698	0	4	0	0	-6.85563	87.7006
1	-3.71765	GO:0008134	M1	1	0	GO Molecular Functions	21	transcription factor binding		-3.71765	7.0513	5.64199	30169	597	43	6	13.9535	5.28413	142|367|2099|2932|5241|6714	PARP1|AR|ESR1|GSK3B|PGR|SRC	-1.6067	0	4	0	0	-6.85563	87.7006
1	-3.58009	GO:0008013	M1	1	0	GO Molecular Functions	21	beta-catenin binding		-3.58009	24.1933	8.18474	30169	87	43	3	6.97674	3.88497	367|2099|2932	AR|ESR1|GSK3B	-1.49142	0	4	0	0	-6.85563	87.7006
1	-3.29276	GO:0001221	M1	1	0	GO Molecular Functions	21	transcription coregulator binding		-3.29276	19.3102	7.23518	30169	109	43	3	6.97674	3.88497	367|2099|5241	AR|ESR1|PGR	-1.24549	0	4	0	0	-6.85563	87.7006
1	-3.25003	GO:0140297	M1	1	0	GO Molecular Functions	21	DNA-binding transcription factor binding		-3.25003	7.3698	5.29223	30169	476	43	5	11.6279	4.88848	142|367|2099|2932|6714	PARP1|AR|ESR1|GSK3B|SRC	-1.22206	0	4	0	0	-6.85563	87.7006
1	-2.98628	GO:0016922	M1	1	0	GO Molecular Functions	21	nuclear receptor binding		-2.98628	15.1425	6.31385	30169	139	43	3	6.97674	3.88497	142|2099|6714	PARP1|ESR1|SRC	-0.967651	0	4	0	0	-6.85563	87.7006
1	-2.81141	GO:0003682	M1	1	0	GO Molecular Functions	21	chromatin binding		-2.81141	5.87609	4.54627	30169	597	43	5	11.6279	4.88848	142|367|1956|2099|4790	PARP1|AR|EGFR|ESR1|NFKB1	-0.819651	0	4	0	0	-6.85563	87.7006
1	-2.35908	GO:0001228	M1	1	0	GO Molecular Functions	21	DNA-binding transcription activator activity, RNA polymerase II-specific		-2.35908	5.99662	4.11576	30169	468	43	4	9.30233	4.42955	367|2099|4790|5241	AR|ESR1|NFKB1|PGR	-0.416542	0	4	0	0	-6.85563	87.7006
1	-2.34603	GO:0001216	M1	1	0	GO Molecular Functions	21	DNA-binding transcription activator activity		-2.34603	5.9458	4.09155	30169	472	43	4	9.30233	4.42955	367|2099|4790|5241	AR|ESR1|NFKB1|PGR	-0.412254	0	4	0	0	-6.85563	87.7006
1	-5.272	GO:0016702	M1	1	0	GO Molecular Functions	21	oxidoreductase activity, acting on single donors with incorporation of molecular oxygen, incorporation of two atoms of oxygen		-5.272	87.7006	16.053	30169	24	43	3	6.97674	3.88497	240|5742|5743	ALOX5|PTGS1|PTGS2	-2.78539	0	5	1	1	-5.272	87.7006
1	-5.21691	GO:0016701	M1	1	0	GO Molecular Functions	21	oxidoreductase activity, acting on single donors with incorporation of molecular oxygen		-5.21691	84.1926	15.7214	30169	25	43	3	6.97674	3.88497	240|5742|5743	ALOX5|PTGS1|PTGS2	-2.75663	0	5	0	0	-5.272	87.7006
1	-5.08877	GO:0016491	M1	1	0	GO Molecular Functions	21	oxidoreductase activity		-5.08877	7.63651	6.8817	30169	735	43	8	18.6047	5.93439	217|240|2936|4128|5742|5743|6622|7299	ALDH2|ALOX5|GSR|MAOA|PTGS1|PTGS2|SNCA|TYR	-2.69907	0	5	0	0	-5.272	87.7006
1	-4.33426	GO:0020037	M1	1	0	GO Molecular Functions	21	heme binding		-4.33426	20.1901	8.56728	30169	139	43	4	9.30233	4.42955	4151|5742|5743|6714	MB|PTGS1|PTGS2|SRC	-2.09069	0	5	0	0	-5.272	87.7006
1	-4.21678	GO:0046906	M1	1	0	GO Molecular Functions	21	tetrapyrrole binding		-4.21678	18.835	8.24514	30169	149	43	4	9.30233	4.42955	4151|5742|5743|6714	MB|PTGS1|PTGS2|SRC	-2.01741	0	5	0	0	-5.272	87.7006
1	-3.60989	GO:0016209	M1	1	0	GO Molecular Functions	21	antioxidant activity		-3.60989	24.7625	8.2884	30169	85	43	3	6.97674	3.88497	2936|5742|5743	GSR|PTGS1|PTGS2	-1.51023	0	5	0	0	-5.272	87.7006
1	-3.4948	GO:0051213	M1	1	0	GO Molecular Functions	21	dioxygenase activity		-3.4948	22.6324	7.89356	30169	93	43	3	6.97674	3.88497	240|5742|5743	ALOX5|PTGS1|PTGS2	-1.42732	0	5	0	0	-5.272	87.7006
1	-2.67182	GO:0016705	M1	1	0	GO Molecular Functions	21	oxidoreductase activity, acting on paired donors, with incorporation or reduction of molecular oxygen		-2.67182	11.7587	5.45427	30169	179	43	3	6.97674	3.88497	5742|5743|7299	PTGS1|PTGS2|TYR	-0.697098	0	5	0	0	-5.272	87.7006
1	-5.1766	GO:0001540	M1	1	0	GO Molecular Functions	21	amyloid-beta binding		-5.1766	33.0167	11.1675	30169	85	43	4	9.30233	4.42955	43|3643|7099|23621	ACHE|INSR|TLR4|BACE1	-2.74114	0	6	1	1	-5.1766	33.0167
1	-3.98306	GO:0042277	M1	1	0	GO Molecular Functions	21	peptide binding		-3.98306	10.6304	6.64576	30169	330	43	5	11.6279	4.88848	43|3480|3643|7099|23621	ACHE|IGF1R|INSR|TLR4|BACE1	-1.81084	0	6	0	0	-5.1766	33.0167
1	-3.55533	GO:0033218	M1	1	0	GO Molecular Functions	21	amide binding		-3.55533	8.5981	5.83778	30169	408	43	5	11.6279	4.88848	43|3480|3643|7099|23621	ACHE|IGF1R|INSR|TLR4|BACE1	-1.47738	0	6	0	0	-5.1766	33.0167
1	-5.06237	GO:0017171	M1	1	0	GO Molecular Functions	21	serine hydrolase activity		-5.06237	17.8981	8.96679	30169	196	43	5	11.6279	4.88848	43|2152|4312|4313|4318	ACHE|F3|MMP1|MMP2|MMP9	-2.69387	0	7	1	1	-5.06237	18.793
1	-3.95598	GO:0004252	M1	1	0	GO Molecular Functions	21	serine-type endopeptidase activity		-3.95598	16.1288	7.56123	30169	174	43	4	9.30233	4.42955	2152|4312|4313|4318	F3|MMP1|MMP2|MMP9	-1.79674	0	7	0	0	-5.06237	18.793
1	-3.79162	GO:0008236	M1	1	0	GO Molecular Functions	21	serine-type peptidase activity		-3.79162	14.6168	7.15101	30169	192	43	4	9.30233	4.42955	2152|4312|4313|4318	F3|MMP1|MMP2|MMP9	-1.65719	0	7	0	0	-5.06237	18.793
1	-3.46933	GO:0004175	M1	1	0	GO Molecular Functions	21	endopeptidase activity		-3.46933	8.2348	5.68166	30169	426	43	5	11.6279	4.88848	2152|4312|4313|4318|23621	F3|MMP1|MMP2|MMP9|BACE1	-1.41207	0	7	0	0	-5.06237	18.793
1	-3.25835	GO:0004222	M1	1	0	GO Molecular Functions	21	metalloendopeptidase activity		-3.25835	18.793	7.12724	30169	112	43	3	6.97674	3.88497	4312|4313|4318	MMP1|MMP2|MMP9	-1.22206	0	7	0	0	-5.06237	18.793
1	-2.79868	GO:0008233	M1	1	0	GO Molecular Functions	21	peptidase activity		-2.79868	5.83698	4.52519	30169	601	43	5	11.6279	4.88848	2152|4312|4313|4318|23621	F3|MMP1|MMP2|MMP9|BACE1	-0.815522	0	7	0	0	-5.06237	18.793
1	-2.63787	GO:0008237	M1	1	0	GO Molecular Functions	21	metallopeptidase activity		-2.63787	11.4392	5.36613	30169	184	43	3	6.97674	3.88497	4312|4313|4318	MMP1|MMP2|MMP9	-0.671421	0	7	0	0	-5.06237	18.793
1	-4.83913	GO:0019887	M1	1	0	GO Molecular Functions	21	protein kinase regulator activity		-4.83913	16.0918	8.44893	30169	218	43	5	11.6279	4.88848	238|595|1019|1956|6622	ALK|CCND1|CDK4|EGFR|SNCA	-2.51013	0	8	1	1	-4.83913	16.0918
1	-4.58721	GO:0019207	M1	1	0	GO Molecular Functions	21	kinase regulator activity		-4.58721	14.2603	7.88958	30169	246	43	5	11.6279	4.88848	238|595|1019|1956|6622	ALK|CCND1|CDK4|EGFR|SNCA	-2.31145	0	8	0	0	-4.83913	16.0918
1	-4.33426	GO:0002020	M1	1	0	GO Molecular Functions	21	protease binding		-4.33426	20.1901	8.56728	30169	139	43	4	9.30233	4.42955	2152|2932|4282|5054	F3|GSK3B|MIF|SERPINE1	-2.09069	0	9	1	1	-4.33426	20.1901
1	-4.297	GO:0042803	M1	1	0	GO Molecular Functions	21	protein homodimerization activity		-4.297	7.10743	6.136	30169	691	43	7	16.2791	5.62986	43|142|207|598|2324|5743|7299	ACHE|PARP1|AKT1|BCL2L1|FLT4|PTGS2|TYR	-2.06867	0	10	1	1	-4.297	7.10743
1	-4.21678	GO:0019903	M1	1	0	GO Molecular Functions	21	protein phosphatase binding		-4.21678	18.835	8.24514	30169	149	43	4	9.30233	4.42955	1956|2324|4233|5747	EGFR|FLT4|MET|PTK2	-2.01741	0	11	1	1	-4.21678	35.6748
1	-4.08131	GO:0140677	M1	1	0	GO Molecular Functions	21	molecular function activator activity		-4.08131	35.6748	10.0721	30169	59	43	3	6.97674	3.88497	207|4233|5747	AKT1|MET|PTK2	-1.89573	0	11	0	0	-4.21678	35.6748
1	-3.76582	GO:0019902	M1	1	0	GO Molecular Functions	21	phosphatase binding		-3.76582	14.3919	7.088	30169	195	43	4	9.30233	4.42955	1956|2324|4233|5747	EGFR|FLT4|MET|PTK2	-1.64329	0	11	0	0	-4.21678	35.6748
1	-2.87457	GO:0052689	M1	1	0	GO Molecular Functions	21	carboxylic ester hydrolase activity		-2.87457	13.8475	5.99918	30169	152	43	3	6.97674	3.88497	43|217|760	ACHE|ALDH2|CA2	-0.865082	0	12	1	1	-2.87457	13.8475
1	-2.84222	GO:0005178	M1	1	0	GO Molecular Functions	21	integrin binding		-2.84222	13.4924	5.91004	30169	156	43	3	6.97674	3.88497	3791|5747|6714	KDR|PTK2|SRC	-0.841689	0	13	1	1	-2.84222	13.4924
1	-2.53026	GO:0019904	M1	1	0	GO Molecular Functions	21	protein domain specific binding		-2.53026	5.06208	4.08712	30169	693	43	5	11.6279	4.88848	367|598|3643|5747|6714	AR|BCL2L1|INSR|PTK2|SRC	-0.571926	0	13	0	0	-2.84222	13.4924
1	-2.09268	GO:0050839	M1	1	0	GO Molecular Functions	21	cell adhesion molecule binding		-2.09268	5.02942	3.6297	30169	558	43	4	9.30233	4.42955	1956|3791|5747|6714	EGFR|KDR|PTK2|SRC	-0.172802	0	13	0	0	-2.84222	13.4924
1	-2.33955	GO:0005543	M1	1	0	GO Molecular Functions	21	phospholipid binding		-2.33955	5.92071	4.07955	30169	474	43	4	9.30233	4.42955	207|558|2152|6622	AKT1|AXL|F3|SNCA	-0.412254	0	14	1	1	-2.33955	5.92071
