# Supplementary material for: Umbelliferone as an effective component of Rhodiola for protecting the cerebral microvascular endothelial barrier in cSVD
Source: Front Pharmacol. 2025 Mar 17;16:1552579. doi: 10.3389/fphar.2025.1552579 (PMC11955776; doi:10.3389/fphar.2025.1552579)
Supplement: Supplementary file 4 [file Table4.xlsx]

## Sheet: _FINAL_GO
Table S4. GO BP analysis of Rhodiola against cSVD
_MEMBER_MyList	_LogP_MyList	GO	_PATTERN_	_RANK_	GiniIndex	Category	CategoryID	Description	PARENT_GO	LogP	Enrichment	Z-score	#TotalGeneInLibrary	#GeneInGO	#GeneInHitList	#GeneInGOAndHitList	%InGO	STDV %InGO	GeneID	Hits	Log(q-value)	EvidenceCutoff	GROUP_ID	FirstInGroupByEnrichment	FirstInGroupByLogP	BestLogPInGroup	BestEnrichmentInGroup	URL
1	-21.9257	GO:0007169	M1	1	0	GO Biological Processes	19	transmembrane receptor protein tyrosine kinase signaling pathway	19_GO:0023052 signaling	-21.9257	30.0688	22.6648	30169	420	43	18	41.8605	7.52322	207|238|367|558|1956|2050|2324|2932|3480|3643|3791|4233|4313|4318|5159|5747|6714|7010	AKT1|ALK|AR|AXL|EGFR|EPHB4|FLT4|GSK3B|IGF1R|INSR|KDR|MET|MMP2|MMP9|PDGFRB|PTK2|SRC|TEK	-17.7375	0	1	1	1	-21.9257	56.6513
1	-20.6584	GO:0033674	M1	1	0	GO Biological Processes	19	positive regulation of kinase activity	19_GO:0048518 positive regulation of biological process	-20.6584	25.5645	20.7976	30169	494	43	18	41.8605	7.52322	207|238|558|595|1956|2050|2324|3480|3643|3791|4233|4282|5159|5747|6622|6714|7010|7099	AKT1|ALK|AXL|CCND1|EGFR|EPHB4|FLT4|IGF1R|INSR|KDR|MET|MIF|PDGFRB|PTK2|SNCA|SRC|TEK|TLR4	-16.7712	0	1	0	0	-21.9257	56.6513
1	-20.2627	GO:0007167	M1	1	0	GO Biological Processes	19	enzyme-linked receptor protein signaling pathway	19_GO:0023052 signaling	-20.2627	20.9599	19.2207	30169	636	43	19	44.186	7.57321	142|207|238|367|558|1956|2050|2324|2932|3480|3643|3791|4233|4313|4318|5159|5747|6714|7010	PARP1|AKT1|ALK|AR|AXL|EGFR|EPHB4|FLT4|GSK3B|IGF1R|INSR|KDR|MET|MMP2|MMP9|PDGFRB|PTK2|SRC|TEK	-16.5516	0	1	0	0	-21.9257	56.6513
1	-19.3336	GO:0051347	M1	1	0	GO Biological Processes	19	positive regulation of transferase activity	19_GO:0065007 biological regulation	-19.3336	21.551	18.98	30169	586	43	18	41.8605	7.52322	207|238|558|595|1956|2050|2324|3480|3643|3791|4233|4282|5159|5747|6622|6714|7010|7099	AKT1|ALK|AXL|CCND1|EGFR|EPHB4|FLT4|IGF1R|INSR|KDR|MET|MIF|PDGFRB|PTK2|SNCA|SRC|TEK|TLR4	-15.7752	0	1	0	0	-21.9257	56.6513
1	-19.2568	GO:0018108	M1	1	0	GO Biological Processes	19	peptidyl-tyrosine phosphorylation	19_GO:0008152 metabolic process	-19.2568	56.6513	26.7489	30169	161	43	13	30.2326	7.00373	238|558|1956|2050|2324|3480|3643|3791|4233|5159|5747|6714|7010	ALK|AXL|EGFR|EPHB4|FLT4|IGF1R|INSR|KDR|MET|PDGFRB|PTK2|SRC|TEK	-15.7752	0	1	0	0	-21.9257	56.6513
1	-19.1852	GO:0018212	M1	1	0	GO Biological Processes	19	peptidyl-tyrosine modification	19_GO:0008152 metabolic process	-19.1852	55.9562	26.5793	30169	163	43	13	30.2326	7.00373	238|558|1956|2050|2324|3480|3643|3791|4233|5159|5747|6714|7010	ALK|AXL|EGFR|EPHB4|FLT4|IGF1R|INSR|KDR|MET|PDGFRB|PTK2|SRC|TEK	-15.7752	0	1	0	0	-21.9257	56.6513
1	-18.3913	GO:0046777	M1	1	0	GO Biological Processes	19	protein autophosphorylation	19_GO:0008152 metabolic process	-18.3913	48.7747	24.7585	30169	187	43	13	30.2326	7.00373	207|238|1956|2050|2324|2932|3480|3643|3791|5159|5747|6714|7010	AKT1|ALK|EGFR|EPHB4|FLT4|GSK3B|IGF1R|INSR|KDR|PDGFRB|PTK2|SRC|TEK	-15.1063	0	1	0	0	-21.9257	56.6513
1	-17.9538	GO:0006468	M1	1	0	GO Biological Processes	19	protein phosphorylation	19_GO:0008152 metabolic process	-17.9538	18.0155	17.2213	30169	701	43	18	41.8605	7.52322	207|238|558|595|1019|1956|2050|2324|2932|3480|3643|3791|4233|5159|5747|6714|7010|7099	AKT1|ALK|AXL|CCND1|CDK4|EGFR|EPHB4|FLT4|GSK3B|IGF1R|INSR|KDR|MET|PDGFRB|PTK2|SRC|TEK|TLR4	-14.7657	0	1	0	0	-21.9257	56.6513
1	-17.0784	GO:0043549	M1	1	0	GO Biological Processes	19	regulation of kinase activity	19_GO:0008152 metabolic process	-17.0784	16.0673	16.1709	30169	786	43	18	41.8605	7.52322	207|238|558|595|1956|2050|2324|3480|3643|3791|4233|4282|5159|5747|6622|6714|7010|7099	AKT1|ALK|AXL|CCND1|EGFR|EPHB4|FLT4|IGF1R|INSR|KDR|MET|MIF|PDGFRB|PTK2|SNCA|SRC|TEK|TLR4	-14.0663	0	1	0	0	-21.9257	56.6513
1	-14.5973	GO:0001934	M1	1	0	GO Biological Processes	19	positive regulation of protein phosphorylation	19_GO:0048518 positive regulation of biological process	-14.5973	14.9875	14.6453	30169	749	43	16	37.2093	7.37122	207|238|595|1956|2324|3643|3791|4282|4318|5159|5743|5747|6622|6714|7010|7099	AKT1|ALK|CCND1|EGFR|FLT4|INSR|KDR|MIF|MMP9|PDGFRB|PTGS2|PTK2|SNCA|SRC|TEK|TLR4	-11.6879	0	1	0	0	-21.9257	56.6513
1	-13.0341	GO:0051897	M1	1	0	GO Biological Processes	19	positive regulation of protein kinase B signaling	19_GO:0023052 signaling	-13.0341	52.6203	21.4059	30169	120	43	9	20.9302	6.2038	558|1956|2152|3480|3643|4233|5747|6714|7010	AXL|EGFR|F3|IGF1R|INSR|MET|PTK2|SRC|TEK	-10.2417	0	1	0	0	-21.9257	56.6513
1	-11.4812	GO:0043410	M1	1	0	GO Biological Processes	19	positive regulation of MAPK cascade	19_GO:0023052 signaling	-11.4812	16.9743	13.5525	30169	496	43	12	27.907	6.8402	238|367|1956|2324|3480|3643|3791|4282|5159|6714|7010|7099	ALK|AR|EGFR|FLT4|IGF1R|INSR|KDR|MIF|PDGFRB|SRC|TEK|TLR4	-8.9163	0	1	0	0	-21.9257	56.6513
1	-11.2396	GO:0051896	M1	1	0	GO Biological Processes	19	regulation of protein kinase B signaling	19_GO:0023052 signaling	-11.2396	33.4097	16.886	30169	189	43	9	20.9302	6.2038	558|1956|2152|3480|3643|4233|5747|6714|7010	AXL|EGFR|F3|IGF1R|INSR|MET|PTK2|SRC|TEK	-8.70468	0	1	0	0	-21.9257	56.6513
1	-10.9121	GO:0045860	M1	1	0	GO Biological Processes	19	positive regulation of protein kinase activity	19_GO:0048518 positive regulation of biological process	-10.9121	18.4633	13.5831	30169	418	43	11	25.5814	6.65378	207|238|595|1956|3643|4282|5159|5747|6622|6714|7099	AKT1|ALK|CCND1|EGFR|INSR|MIF|PDGFRB|PTK2|SNCA|SRC|TLR4	-8.40516	0	1	0	0	-21.9257	56.6513
1	-10.4921	GO:0071902	M1	1	0	GO Biological Processes	19	positive regulation of protein serine/threonine kinase activity	19_GO:0048518 positive regulation of biological process	-10.4921	27.574	15.2505	30169	229	43	9	20.9302	6.2038	207|595|1956|3643|4282|5159|6622|6714|7099	AKT1|CCND1|EGFR|INSR|MIF|PDGFRB|SNCA|SRC|TLR4	-8.03635	0	1	0	0	-21.9257	56.6513
1	-10.194	GO:0071363	M1	1	0	GO Biological Processes	19	cellular response to growth factor stimulus	19_GO:0050896 response to stimulus	-10.194	15.8149	12.4654	30169	488	43	11	25.5814	6.65378	142|207|1956|2324|3480|3643|3791|5159|5747|6714|7099	PARP1|AKT1|EGFR|FLT4|IGF1R|INSR|KDR|PDGFRB|PTK2|SRC|TLR4	-7.75399	0	1	0	0	-21.9257	56.6513
1	-9.91004	GO:0070848	M1	1	0	GO Biological Processes	19	response to growth factor	19_GO:0050896 response to stimulus	-9.91004	14.8702	12.0418	30169	519	43	11	25.5814	6.65378	142|207|1956|2324|3480|3643|3791|5159|5747|6714|7099	PARP1|AKT1|EGFR|FLT4|IGF1R|INSR|KDR|PDGFRB|PTK2|SRC|TLR4	-7.4853	0	1	0	0	-21.9257	56.6513
1	-9.7968	GO:0043408	M1	1	0	GO Biological Processes	19	regulation of MAPK cascade	19_GO:0023052 signaling	-9.7968	12.1315	11.2084	30169	694	43	12	27.907	6.8402	238|367|1956|2324|3480|3643|3791|4282|5159|6714|7010|7099	ALK|AR|EGFR|FLT4|IGF1R|INSR|KDR|MIF|PDGFRB|SRC|TEK|TLR4	-7.40103	0	1	0	0	-21.9257	56.6513
1	-9.03994	GO:0070374	M1	1	0	GO Biological Processes	19	positive regulation of ERK1 and ERK2 cascade	19_GO:0023052 signaling	-9.03994	25.1697	13.6864	30169	223	43	8	18.6047	5.93439	1956|2324|3791|4282|5159|6714|7010|7099	EGFR|FLT4|KDR|MIF|PDGFRB|SRC|TEK|TLR4	-6.77605	0	1	0	0	-21.9257	56.6513
1	-8.73077	GO:0045859	M1	1	0	GO Biological Processes	19	regulation of protein kinase activity	19_GO:0008152 metabolic process	-8.73077	11.4846	10.3845	30169	672	43	11	25.5814	6.65378	207|238|595|1956|3643|4282|5159|5747|6622|6714|7099	AKT1|ALK|CCND1|EGFR|INSR|MIF|PDGFRB|PTK2|SNCA|SRC|TLR4	-6.50165	0	1	0	0	-21.9257	56.6513
1	-8.40562	GO:0071900	M1	1	0	GO Biological Processes	19	regulation of protein serine/threonine kinase activity	19_GO:0008152 metabolic process	-8.40562	15.9859	11.3266	30169	395	43	9	20.9302	6.2038	207|595|1956|3643|4282|5159|6622|6714|7099	AKT1|CCND1|EGFR|INSR|MIF|PDGFRB|SNCA|SRC|TLR4	-6.21309	0	1	0	0	-21.9257	56.6513
1	-7.86507	GO:0070372	M1	1	0	GO Biological Processes	19	regulation of ERK1 and ERK2 cascade	19_GO:0023052 signaling	-7.86507	17.8185	11.3365	30169	315	43	8	18.6047	5.93439	1956|2324|3791|4282|5159|6714|7010|7099	EGFR|FLT4|KDR|MIF|PDGFRB|SRC|TEK|TLR4	-5.73381	0	1	0	0	-21.9257	56.6513
1	-7.79026	GO:0043406	M1	1	0	GO Biological Processes	19	positive regulation of MAP kinase activity	19_GO:0023052 signaling	-7.79026	35.9797	14.3222	30169	117	43	6	13.9535	5.28413	1956|3643|4282|5159|6714|7099	EGFR|INSR|MIF|PDGFRB|SRC|TLR4	-5.67028	0	1	0	0	-21.9257	56.6513
1	-6.59265	GO:0043405	M1	1	0	GO Biological Processes	19	regulation of MAP kinase activity	19_GO:0008152 metabolic process	-6.59265	22.6324	11.1805	30169	186	43	6	13.9535	5.28413	1956|3643|4282|5159|6714|7099	EGFR|INSR|MIF|PDGFRB|SRC|TLR4	-4.64001	0	1	0	0	-21.9257	56.6513
1	-6.3187	GO:0000902	M1	1	0	GO Biological Processes	19	cell morphogenesis	19_GO:0032502 developmental process	-6.3187	9.09862	8.15456	30169	694	43	9	20.9302	6.2038	367|558|1956|2050|3480|4233|5747|6714|7010	AR|AXL|EGFR|EPHB4|IGF1R|MET|PTK2|SRC|TEK	-4.39298	0	1	0	0	-21.9257	56.6513
1	-6.05365	GO:0000904	M1	1	0	GO Biological Processes	19	cell morphogenesis involved in differentiation	19_GO:0032502 developmental process	-6.05365	10.3177	8.28546	30169	544	43	8	18.6047	5.93439	367|558|2050|3480|4233|5747|6714|7010	AR|AXL|EPHB4|IGF1R|MET|PTK2|SRC|TEK	-4.15995	0	1	0	0	-21.9257	56.6513
1	-5.37735	GO:0051054	M1	1	0	GO Biological Processes	19	positive regulation of DNA metabolic process	19_GO:0048518 positive regulation of biological process	-5.37735	13.9855	8.55411	30169	301	43	6	13.9535	5.28413	142|207|1956|3480|5159|6714	PARP1|AKT1|EGFR|IGF1R|PDGFRB|SRC	-3.58886	0	1	0	0	-21.9257	56.6513
1	-3.95417	GO:0051052	M1	1	0	GO Biological Processes	19	regulation of DNA metabolic process	19_GO:0008152 metabolic process	-3.95417	7.79561	6.0201	30169	540	43	6	13.9535	5.28413	142|207|1956|3480|5159|6714	PARP1|AKT1|EGFR|IGF1R|PDGFRB|SRC	-2.37453	0	1	0	0	-21.9257	56.6513
1	-18.5817	GO:1901699	M1	1	0	GO Biological Processes	19	cellular response to nitrogen compound	19_GO:0050896 response to stimulus	-18.5817	19.5494	18.0054	30169	646	43	18	41.8605	7.52322	43|142|207|598|760|1019|1956|2932|3480|3643|4313|4790|5743|5747|6622|6714|7099|23621	ACHE|PARP1|AKT1|BCL2L1|CA2|CDK4|EGFR|GSK3B|IGF1R|INSR|MMP2|NFKB1|PTGS2|PTK2|SNCA|SRC|TLR4|BACE1	-15.2386	0	2	1	1	-18.5817	33.184
1	-17.7518	GO:0071417	M1	1	0	GO Biological Processes	19	cellular response to organonitrogen compound	19_GO:0050896 response to stimulus	-17.7518	20.2845	17.8413	30169	588	43	17	39.5349	7.45604	142|207|598|760|1019|1956|2932|3480|3643|4313|4790|5743|5747|6622|6714|7099|23621	PARP1|AKT1|BCL2L1|CA2|CDK4|EGFR|GSK3B|IGF1R|INSR|MMP2|NFKB1|PTGS2|PTK2|SNCA|SRC|TLR4|BACE1	-14.605	0	2	0	0	-18.5817	33.184
1	-17.2951	GO:0009725	M1	1	0	GO Biological Processes	19	response to hormone	19_GO:0050896 response to stimulus	-17.2951	16.53	16.4264	30169	764	43	18	41.8605	7.52322	142|207|367|595|760|1019|2099|2100|2932|3480|3643|4313|4790|5159|5241|5743|5747|6714	PARP1|AKT1|AR|CCND1|CA2|CDK4|ESR1|ESR2|GSK3B|IGF1R|INSR|MMP2|NFKB1|PDGFRB|PGR|PTGS2|PTK2|SRC	-14.2531	0	2	0	0	-18.5817	33.184
1	-16.4669	GO:1901652	M1	1	0	GO Biological Processes	19	response to peptide	19_GO:0050896 response to stimulus	-16.4669	23.335	18.0551	30169	451	43	15	34.8837	7.26812	142|207|760|1019|2932|3480|3643|4313|4318|4790|5743|5747|6714|7099|23621	PARP1|AKT1|CA2|CDK4|GSK3B|IGF1R|INSR|MMP2|MMP9|NFKB1|PTGS2|PTK2|SRC|TLR4|BACE1	-13.4828	0	2	0	0	-18.5817	33.184
1	-14.4974	GO:0032870	M1	1	0	GO Biological Processes	19	cellular response to hormone stimulus	19_GO:0050896 response to stimulus	-14.4974	20.2943	16.1667	30169	484	43	14	32.5581	7.14596	142|207|367|760|1019|2099|2100|2932|3480|3643|4790|5241|5747|6714	PARP1|AKT1|AR|CA2|CDK4|ESR1|ESR2|GSK3B|IGF1R|INSR|NFKB1|PGR|PTK2|SRC	-11.6103	0	2	0	0	-18.5817	33.184
1	-13.9221	GO:1901653	M1	1	0	GO Biological Processes	19	cellular response to peptide	19_GO:0050896 response to stimulus	-13.9221	27.3352	17.5508	30169	308	43	12	27.907	6.8402	142|207|760|1019|2932|3480|3643|4790|5747|6714|7099|23621	PARP1|AKT1|CA2|CDK4|GSK3B|IGF1R|INSR|NFKB1|PTK2|SRC|TLR4|BACE1	-11.0562	0	2	0	0	-18.5817	33.184
1	-11.8744	GO:0071375	M1	1	0	GO Biological Processes	19	cellular response to peptide hormone stimulus	19_GO:0050896 response to stimulus	-11.8744	29.1122	16.554	30169	241	43	10	23.2558	6.4425	142|207|760|1019|2932|3480|3643|4790|5747|6714	PARP1|AKT1|CA2|CDK4|GSK3B|IGF1R|INSR|NFKB1|PTK2|SRC	-9.2425	0	2	0	0	-18.5817	33.184
1	-11.5714	GO:0043434	M1	1	0	GO Biological Processes	19	response to peptide hormone	19_GO:0050896 response to stimulus	-11.5714	21.2607	14.6721	30169	363	43	11	25.5814	6.65378	142|207|760|1019|2932|3480|3643|4790|5743|5747|6714	PARP1|AKT1|CA2|CDK4|GSK3B|IGF1R|INSR|NFKB1|PTGS2|PTK2|SRC	-8.98531	0	2	0	0	-18.5817	33.184
1	-8.7832	GO:0032869	M1	1	0	GO Biological Processes	19	cellular response to insulin stimulus	19_GO:0050896 response to stimulus	-8.7832	33.184	14.8284	30169	148	43	7	16.2791	5.62986	142|207|1019|2932|3480|3643|6714	PARP1|AKT1|CDK4|GSK3B|IGF1R|INSR|SRC	-6.54442	0	2	0	0	-18.5817	33.184
1	-7.67266	GO:0032868	M1	1	0	GO Biological Processes	19	response to insulin	19_GO:0050896 response to stimulus	-7.67266	22.9497	12.1741	30169	214	43	7	16.2791	5.62986	142|207|1019|2932|3480|3643|6714	PARP1|AKT1|CDK4|GSK3B|IGF1R|INSR|SRC	-5.56728	0	2	0	0	-18.5817	33.184
1	-18.0294	GO:0030335	M1	1	0	GO Biological Processes	19	positive regulation of cell migration	19_GO:0040011 locomotion	-18.0294	21.0729	18.2133	30169	566	43	17	39.5349	7.45604	207|1956|2152|2324|3480|3643|3791|4233|4313|4318|5054|5159|5743|5747|6714|7010|7099	AKT1|EGFR|F3|FLT4|IGF1R|INSR|KDR|MET|MMP2|MMP9|SERPINE1|PDGFRB|PTGS2|PTK2|SRC|TEK|TLR4	-14.7955	0	3	1	1	-18.0294	87.7006
1	-17.7025	GO:2000147	M1	1	0	GO Biological Processes	19	positive regulation of cell motility	19_GO:0040011 locomotion	-17.7025	20.1474	17.7759	30169	592	43	17	39.5349	7.45604	207|1956|2152|2324|3480|3643|3791|4233|4313|4318|5054|5159|5743|5747|6714|7010|7099	AKT1|EGFR|F3|FLT4|IGF1R|INSR|KDR|MET|MMP2|MMP9|SERPINE1|PDGFRB|PTGS2|PTK2|SRC|TEK|TLR4	-14.5935	0	3	0	0	-18.0294	87.7006
1	-17.5207	GO:0040017	M1	1	0	GO Biological Processes	19	positive regulation of locomotion	19_GO:0040011 locomotion	-17.5207	19.6496	17.5361	30169	607	43	17	39.5349	7.45604	207|1956|2152|2324|3480|3643|3791|4233|4313|4318|5054|5159|5743|5747|6714|7010|7099	AKT1|EGFR|F3|FLT4|IGF1R|INSR|KDR|MET|MMP2|MMP9|SERPINE1|PDGFRB|PTGS2|PTK2|SRC|TEK|TLR4	-14.4464	0	3	0	0	-18.0294	87.7006
1	-15.3506	GO:0035239	M1	1	0	GO Biological Processes	19	tube morphogenesis	19_GO:0032502 developmental process	-15.3506	16.7547	15.5805	30169	670	43	16	37.2093	7.37122	207|367|1956|2050|2099|2324|3791|4233|4313|5054|5159|5241|5743|5747|6714|7010	AKT1|AR|EGFR|EPHB4|ESR1|FLT4|KDR|MET|MMP2|SERPINE1|PDGFRB|PGR|PTGS2|PTK2|SRC|TEK	-12.4177	0	3	0	0	-18.0294	87.7006
1	-11.5187	GO:0010634	M1	1	0	GO Biological Processes	19	positive regulation of epithelial cell migration	19_GO:0040011 locomotion	-11.5187	35.8775	17.5319	30169	176	43	9	20.9302	6.2038	207|2324|3791|4233|4318|5743|5747|6714|7010	AKT1|FLT4|KDR|MET|MMP9|PTGS2|PTK2|SRC|TEK	-8.94335	0	3	0	0	-18.0294	87.7006
1	-11.4704	GO:0014066	M1	1	0	GO Biological Processes	19	regulation of phosphatidylinositol 3-kinase signaling	19_GO:0023052 signaling	-11.4704	50.5661	19.7653	30169	111	43	8	18.6047	5.93439	1956|3480|3643|3791|5159|5747|6714|7010	EGFR|IGF1R|INSR|KDR|PDGFRB|PTK2|SRC|TEK	-8.91572	0	3	0	0	-18.0294	87.7006
1	-10.6772	GO:0014068	M1	1	0	GO Biological Processes	19	positive regulation of phosphatidylinositol 3-kinase signaling	19_GO:0023052 signaling	-10.6772	61.3904	20.4336	30169	80	43	7	16.2791	5.62986	3480|3643|3791|5159|5747|6714|7010	IGF1R|INSR|KDR|PDGFRB|PTK2|SRC|TEK	-8.1792	0	3	0	0	-18.0294	87.7006
1	-10.5908	GO:0001525	M1	1	0	GO Biological Processes	19	angiogenesis	19_GO:0032502 developmental process	-10.5908	21.5878	14.0981	30169	325	43	10	23.2558	6.4425	207|2050|2324|3791|4313|5054|5159|5743|5747|7010	AKT1|EPHB4|FLT4|KDR|MMP2|SERPINE1|PDGFRB|PTGS2|PTK2|TEK	-8.12688	0	3	0	0	-18.0294	87.7006
1	-9.55504	GO:0010632	M1	1	0	GO Biological Processes	19	regulation of epithelial cell migration	19_GO:0040011 locomotion	-9.55504	21.6248	13.3798	30169	292	43	9	20.9302	6.2038	207|2324|3791|4233|4318|5743|5747|6714|7010	AKT1|FLT4|KDR|MET|MMP9|PTGS2|PTK2|SRC|TEK	-7.21037	0	3	0	0	-18.0294	87.7006
1	-9.49466	GO:0048514	M1	1	0	GO Biological Processes	19	blood vessel morphogenesis	19_GO:0032502 developmental process	-9.49466	16.6652	12.2288	30169	421	43	10	23.2558	6.4425	207|2050|2324|3791|4313|5054|5159|5743|5747|7010	AKT1|EPHB4|FLT4|KDR|MMP2|SERPINE1|PDGFRB|PTGS2|PTK2|TEK	-7.16981	0	3	0	0	-18.0294	87.7006
1	-8.71696	GO:0001568	M1	1	0	GO Biological Processes	19	blood vessel development	19_GO:0032502 developmental process	-8.71696	13.8384	11.0141	30169	507	43	10	23.2558	6.4425	207|2050|2324|3791|4313|5054|5159|5743|5747|7010	AKT1|EPHB4|FLT4|KDR|MMP2|SERPINE1|PDGFRB|PTGS2|PTK2|TEK	-6.49258	0	3	0	0	-18.0294	87.7006
1	-8.54832	GO:0001944	M1	1	0	GO Biological Processes	19	vasculature development	19_GO:0032502 developmental process	-8.54832	13.288	10.7619	30169	528	43	10	23.2558	6.4425	207|2050|2324|3791|4313|5054|5159|5743|5747|7010	AKT1|EPHB4|FLT4|KDR|MMP2|SERPINE1|PDGFRB|PTGS2|PTK2|TEK	-6.33788	0	3	0	0	-18.0294	87.7006
1	-7.6179	GO:0001952	M1	1	0	GO Biological Processes	19	regulation of cell-matrix adhesion	19_GO:0050789 regulation of biological process	-7.6179	33.677	13.8311	30169	125	43	6	13.9535	5.28413	2932|3791|5054|5747|6714|7010	GSK3B|KDR|SERPINE1|PTK2|SRC|TEK	-5.52612	0	3	0	0	-18.0294	87.7006
1	-7.49602	GO:0010595	M1	1	0	GO Biological Processes	19	positive regulation of endothelial cell migration	19_GO:0040011 locomotion	-7.49602	32.1346	13.4921	30169	131	43	6	13.9535	5.28413	207|2324|3791|4233|5743|7010	AKT1|FLT4|KDR|MET|PTGS2|TEK	-5.41506	0	3	0	0	-18.0294	87.7006
1	-7.45772	GO:0010594	M1	1	0	GO Biological Processes	19	regulation of endothelial cell migration	19_GO:0040011 locomotion	-7.45772	21.3532	11.7062	30169	230	43	7	16.2791	5.62986	207|2324|3791|4233|5743|5747|7010	AKT1|FLT4|KDR|MET|PTGS2|PTK2|TEK	-5.39012	0	3	0	0	-18.0294	87.7006
1	-7.12934	GO:0007507	M1	1	0	GO Biological Processes	19	heart development	19_GO:0032502 developmental process	-7.12934	11.3569	9.31243	30169	556	43	9	20.9302	6.2038	2050|3480|3643|3791|4151|4313|5159|5747|7010	EPHB4|IGF1R|INSR|KDR|MB|MMP2|PDGFRB|PTK2|TEK	-5.09953	0	3	0	0	-18.0294	87.7006
1	-6.90336	GO:0043552	M1	1	0	GO Biological Processes	19	positive regulation of phosphatidylinositol 3-kinase activity	19_GO:0048518 positive regulation of biological process	-6.90336	87.7006	18.5389	30169	32	43	4	9.30233	4.42955	5159|5747|6714|7010	PDGFRB|PTK2|SRC|TEK	-4.90552	0	3	0	0	-18.0294	87.7006
1	-6.69082	GO:0090218	M1	1	0	GO Biological Processes	19	positive regulation of lipid kinase activity	19_GO:0048518 positive regulation of biological process	-6.69082	77.9561	17.4546	30169	36	43	4	9.30233	4.42955	5159|5747|6714|7010	PDGFRB|PTK2|SRC|TEK	-4.7175	0	3	0	0	-18.0294	87.7006
1	-6.1423	GO:0010810	M1	1	0	GO Biological Processes	19	regulation of cell-substrate adhesion	19_GO:0050789 regulation of biological process	-6.1423	18.9623	10.1484	30169	222	43	6	13.9535	5.28413	2932|3791|5054|5747|6714|7010	GSK3B|KDR|SERPINE1|PTK2|SRC|TEK	-4.23812	0	3	0	0	-18.0294	87.7006
1	-5.90495	GO:0043551	M1	1	0	GO Biological Processes	19	regulation of phosphatidylinositol 3-kinase activity	19_GO:0008152 metabolic process	-5.90495	50.1146	13.8984	30169	56	43	4	9.30233	4.42955	5159|5747|6714|7010	PDGFRB|PTK2|SRC|TEK	-4.03065	0	3	0	0	-18.0294	87.7006
1	-5.67052	GO:0051893	M1	1	0	GO Biological Processes	19	regulation of focal adhesion assembly	19_GO:0050789 regulation of biological process	-5.67052	43.8503	12.9647	30169	64	43	4	9.30233	4.42955	3791|5747|6714|7010	KDR|PTK2|SRC|TEK	-3.82477	0	3	0	0	-18.0294	87.7006
1	-5.67052	GO:0090109	M1	1	0	GO Biological Processes	19	regulation of cell-substrate junction assembly	19_GO:0050789 regulation of biological process	-5.67052	43.8503	12.9647	30169	64	43	4	9.30233	4.42955	3791|5747|6714|7010	KDR|PTK2|SRC|TEK	-3.82477	0	3	0	0	-18.0294	87.7006
1	-5.56451	GO:0043550	M1	1	0	GO Biological Processes	19	regulation of lipid kinase activity	19_GO:0008152 metabolic process	-5.56451	41.2709	12.5601	30169	68	43	4	9.30233	4.42955	5159|5747|6714|7010	PDGFRB|PTK2|SRC|TEK	-3.74183	0	3	0	0	-18.0294	87.7006
1	-5.53903	GO:0150116	M1	1	0	GO Biological Processes	19	regulation of cell-substrate junction organization	19_GO:0050789 regulation of biological process	-5.53903	40.6727	12.4644	30169	69	43	4	9.30233	4.42955	3791|5747|6714|7010	KDR|PTK2|SRC|TEK	-3.72377	0	3	0	0	-18.0294	87.7006
1	-4.97827	GO:1901888	M1	1	0	GO Biological Processes	19	regulation of cell junction assembly	19_GO:0050789 regulation of biological process	-4.97827	17.1962	8.76915	30169	204	43	5	11.6279	4.88848	3791|5747|6622|6714|7010	KDR|PTK2|SNCA|SRC|TEK	-3.23881	0	3	0	0	-18.0294	87.7006
1	-3.33635	GO:0003007	M1	1	0	GO Biological Processes	19	heart morphogenesis	19_GO:0032502 developmental process	-3.33635	11.0926	6.09041	30169	253	43	4	9.30233	4.42955	2050|3643|5747|7010	EPHB4|INSR|PTK2|TEK	-1.82304	0	3	0	0	-18.0294	87.7006
1	-2.00167	GO:0022604	M1	1	0	GO Biological Processes	19	regulation of cell morphogenesis	19_GO:0032502 developmental process	-2.00167	6.7462	3.85453	30169	312	43	3	6.97674	3.88497	3791|5747|6714	KDR|PTK2|SRC	-0.616275	0	3	0	0	-18.0294	87.7006
1	-15.4545	GO:0071396	M1	1	0	GO Biological Processes	19	cellular response to lipid	19_GO:0050896 response to stimulus	-15.4545	19.932	16.5807	30169	528	43	15	34.8837	7.26812	207|367|558|1019|1956|2099|2100|2932|3480|4313|4790|5054|5241|6714|7099	AKT1|AR|AXL|CDK4|EGFR|ESR1|ESR2|GSK3B|IGF1R|MMP2|NFKB1|SERPINE1|PGR|SRC|TLR4	-12.4968	0	4	1	1	-15.4545	87.7006
1	-12.7178	GO:0071407	M1	1	0	GO Biological Processes	19	cellular response to organic cyclic compound	19_GO:0050896 response to stimulus	-12.7178	17.8142	14.4972	30169	512	43	13	30.2326	7.00373	367|1019|1956|2099|2100|2932|3480|4313|4790|5241|5743|6622|6714	AR|CDK4|EGFR|ESR1|ESR2|GSK3B|IGF1R|MMP2|NFKB1|PGR|PTGS2|SNCA|SRC	-9.96095	0	4	0	0	-15.4545	87.7006
1	-11.1657	GO:0032355	M1	1	0	GO Biological Processes	19	response to estradiol	19_GO:0050896 response to stimulus	-11.1657	46.3871	18.8997	30169	121	43	8	18.6047	5.93439	595|1956|2099|2100|3480|4313|5159|5743	CCND1|EGFR|ESR1|ESR2|IGF1R|MMP2|PDGFRB|PTGS2	-8.64033	0	4	0	0	-15.4545	87.7006
1	-8.53277	GO:0071392	M1	1	0	GO Biological Processes	19	cellular response to estradiol stimulus	19_GO:0050896 response to stimulus	-8.53277	87.7006	20.7299	30169	40	43	5	11.6279	4.88848	1956|2099|2100|3480|4313	EGFR|ESR1|ESR2|IGF1R|MMP2	-6.32687	0	4	0	0	-15.4545	87.7006
1	-13.7608	GO:0070141	M1	1	0	GO Biological Processes	19	response to UV-A	19_GO:0050896 response to stimulus	-13.7608	300.688	42.3731	30169	14	43	6	13.9535	5.28413	207|595|1956|4312|4313|4318	AKT1|CCND1|EGFR|MMP1|MMP2|MMP9	-10.9151	0	5	1	1	-13.7608	300.688
1	-13.032	GO:0006979	M1	1	0	GO Biological Processes	19	response to oxidative stress	19_GO:0050896 response to stimulus	-13.032	23.0034	16.0007	30169	366	43	12	27.907	6.8402	142|207|558|1956|2936|4313|4318|5159|5742|5743|6622|6714	PARP1|AKT1|AXL|EGFR|GSR|MMP2|MMP9|PDGFRB|PTGS1|PTGS2|SNCA|SRC	-10.2417	0	5	0	0	-13.7608	300.688
1	-12.4967	GO:0010035	M1	1	0	GO Biological Processes	19	response to inorganic substance	19_GO:0050896 response to stimulus	-12.4967	17.1123	14.1791	30169	533	43	13	30.2326	7.00373	142|207|558|595|1956|3791|4313|4318|5159|5743|6622|6714|23621	PARP1|AKT1|AXL|CCND1|EGFR|KDR|MMP2|MMP9|PDGFRB|PTGS2|SNCA|SRC|BACE1	-9.77094	0	5	0	0	-13.7608	300.688
1	-12.1744	GO:0009411	M1	1	0	GO Biological Processes	19	response to UV	19_GO:0050896 response to stimulus	-12.1744	42.3788	19.1294	30169	149	43	9	20.9302	6.2038	142|207|595|1956|4312|4313|4318|5743|7299	PARP1|AKT1|CCND1|EGFR|MMP1|MMP2|MMP9|PTGS2|TYR	-9.50204	0	5	0	0	-13.7608	300.688
1	-11.3528	GO:0062197	M1	1	0	GO Biological Processes	19	cellular response to chemical stress	19_GO:0050896 response to stimulus	-11.3528	25.7943	15.5188	30169	272	43	10	23.2558	6.4425	142|207|558|1956|2936|4313|4318|5743|6622|6714	PARP1|AKT1|AXL|EGFR|GSR|MMP2|MMP9|PTGS2|SNCA|SRC	-8.80813	0	5	0	0	-13.7608	300.688
1	-10.6126	GO:0034599	M1	1	0	GO Biological Processes	19	cellular response to oxidative stress	19_GO:0050896 response to stimulus	-10.6126	28.4434	15.5051	30169	222	43	9	20.9302	6.2038	142|207|558|1956|2936|4313|4318|6622|6714	PARP1|AKT1|AXL|EGFR|GSR|MMP2|MMP9|SNCA|SRC	-8.13005	0	5	0	0	-13.7608	300.688
1	-10.6106	GO:0009314	M1	1	0	GO Biological Processes	19	response to radiation	19_GO:0050896 response to stimulus	-10.6106	17.3042	13.1056	30169	446	43	11	25.5814	6.65378	142|207|595|598|1956|4312|4313|4318|5743|7299|23621	PARP1|AKT1|CCND1|BCL2L1|EGFR|MMP1|MMP2|MMP9|PTGS2|TYR|BACE1	-8.13005	0	5	0	0	-13.7608	300.688
1	-9.89571	GO:0007565	M1	1	0	GO Biological Processes	19	female pregnancy	19_GO:0022414 reproductive process	-9.89571	32.2577	15.6223	30169	174	43	8	18.6047	5.93439	142|207|367|2099|4313|4318|5241|5743	PARP1|AKT1|AR|ESR1|MMP2|MMP9|PGR|PTGS2	-7.48262	0	5	0	0	-13.7608	300.688
1	-9.51928	GO:0044703	M1	1	0	GO Biological Processes	19	multi-organism reproductive process	19_GO:0022414 reproductive process	-9.51928	28.9322	14.7456	30169	194	43	8	18.6047	5.93439	142|207|367|2099|4313|4318|5241|5743	PARP1|AKT1|AR|ESR1|MMP2|MMP9|PGR|PTGS2	-7.18454	0	5	0	0	-13.7608	300.688
1	-9.51538	GO:0060135	M1	1	0	GO Biological Processes	19	maternal process involved in female pregnancy	19_GO:0022414 reproductive process	-9.51538	69.0103	20.0879	30169	61	43	6	13.9535	5.28413	142|207|367|2099|5241|5743	PARP1|AKT1|AR|ESR1|PGR|PTGS2	-7.18454	0	5	0	0	-13.7608	300.688
1	-9.36292	GO:0044706	M1	1	0	GO Biological Processes	19	multi-multicellular organism process	19_GO:0032501 multicellular organismal process	-9.36292	27.6494	14.3932	30169	203	43	8	18.6047	5.93439	142|207|367|2099|4313|4318|5241|5743	PARP1|AKT1|AR|ESR1|MMP2|MMP9|PGR|PTGS2	-7.04398	0	5	0	0	-13.7608	300.688
1	-9.26491	GO:0009416	M1	1	0	GO Biological Processes	19	response to light stimulus	19_GO:0050896 response to stimulus	-9.26491	20.0458	12.8378	30169	315	43	9	20.9302	6.2038	142|207|595|1956|4312|4313|4318|5743|7299	PARP1|AKT1|CCND1|EGFR|MMP1|MMP2|MMP9|PTGS2|TYR	-6.95755	0	5	0	0	-13.7608	300.688
1	-9.19288	GO:0071214	M1	1	0	GO Biological Processes	19	cellular response to abiotic stimulus	19_GO:0050896 response to stimulus	-9.19288	19.6712	12.7058	30169	321	43	9	20.9302	6.2038	142|598|3480|4312|4313|4318|4790|5743|7099	PARP1|BCL2L1|IGF1R|MMP1|MMP2|MMP9|NFKB1|PTGS2|TLR4	-6.9078	0	5	0	0	-13.7608	300.688
1	-9.19288	GO:0104004	M1	1	0	GO Biological Processes	19	cellular response to environmental stimulus	19_GO:0050896 response to stimulus	-9.19288	19.6712	12.7058	30169	321	43	9	20.9302	6.2038	142|598|3480|4312|4313|4318|4790|5743|7099	PARP1|BCL2L1|IGF1R|MMP1|MMP2|MMP9|NFKB1|PTGS2|TLR4	-6.9078	0	5	0	0	-13.7608	300.688
1	-8.36369	GO:0000302	M1	1	0	GO Biological Processes	19	response to reactive oxygen species	19_GO:0050896 response to stimulus	-8.36369	28.8896	13.7769	30169	170	43	7	16.2791	5.62986	207|558|1956|4313|4318|5159|6714	AKT1|AXL|EGFR|MMP2|MMP9|PDGFRB|SRC	-6.17552	0	5	0	0	-13.7608	300.688
1	-7.92032	GO:0071248	M1	1	0	GO Biological Processes	19	cellular response to metal ion	19_GO:0050896 response to stimulus	-7.92032	24.9301	12.7308	30169	197	43	7	16.2791	5.62986	142|207|1956|4318|5743|6622|23621	PARP1|AKT1|EGFR|MMP9|PTGS2|SNCA|BACE1	-5.77747	0	5	0	0	-13.7608	300.688
1	-7.76805	GO:0034614	M1	1	0	GO Biological Processes	19	cellular response to reactive oxygen species	19_GO:0050896 response to stimulus	-7.76805	35.6748	14.2581	30169	118	43	6	13.9535	5.28413	207|558|1956|4313|4318|6714	AKT1|AXL|EGFR|MMP2|MMP9|SRC	-5.65543	0	5	0	0	-13.7608	300.688
1	-7.48371	GO:0071241	M1	1	0	GO Biological Processes	19	cellular response to inorganic substance	19_GO:0050896 response to stimulus	-7.48371	21.5405	11.762	30169	228	43	7	16.2791	5.62986	142|207|1956|4318|5743|6622|23621	PARP1|AKT1|EGFR|MMP9|PTGS2|SNCA|BACE1	-5.40613	0	5	0	0	-13.7608	300.688
1	-7.41652	GO:0010038	M1	1	0	GO Biological Processes	19	response to metal ion	19_GO:0050896 response to stimulus	-7.41652	15.5912	10.5222	30169	360	43	8	18.6047	5.93439	142|207|595|1956|4318|5743|6622|23621	PARP1|AKT1|CCND1|EGFR|MMP9|PTGS2|SNCA|BACE1	-5.3522	0	5	0	0	-13.7608	300.688
1	-6.75522	GO:0034644	M1	1	0	GO Biological Processes	19	cellular response to UV	19_GO:0050896 response to stimulus	-6.75522	39.416	13.7121	30169	89	43	5	11.6279	4.88848	142|4312|4313|4318|5743	PARP1|MMP1|MMP2|MMP9|PTGS2	-4.77117	0	5	0	0	-13.7608	300.688
1	-6.67654	GO:0071478	M1	1	0	GO Biological Processes	19	cellular response to radiation	19_GO:0050896 response to stimulus	-6.67654	23.3868	11.3811	30169	180	43	6	13.9535	5.28413	142|598|4312|4313|4318|5743	PARP1|BCL2L1|MMP1|MMP2|MMP9|PTGS2	-4.70586	0	5	0	0	-13.7608	300.688
1	-6.35511	GO:0071492	M1	1	0	GO Biological Processes	19	cellular response to UV-A	19_GO:0050896 response to stimulus	-6.35511	191.347	23.8549	30169	11	43	3	6.97674	3.88497	4312|4313|4318	MMP1|MMP2|MMP9	-4.41736	0	5	0	0	-13.7608	300.688
1	-6.19917	GO:0071482	M1	1	0	GO Biological Processes	19	cellular response to light stimulus	19_GO:0050896 response to stimulus	-6.19917	30.5046	11.9763	30169	115	43	5	11.6279	4.88848	142|4312|4313|4318|5743	PARP1|MMP1|MMP2|MMP9|PTGS2	-4.28516	0	5	0	0	-13.7608	300.688
1	-5.64341	GO:0001890	M1	1	0	GO Biological Processes	19	placenta development	19_GO:0032502 developmental process	-5.64341	23.5438	10.422	30169	149	43	5	11.6279	4.88848	142|207|1956|5743|5747	PARP1|AKT1|EGFR|PTGS2|PTK2	-3.80546	0	5	0	0	-13.7608	300.688
1	-5.53119	GO:0001503	M1	1	0	GO Biological Processes	19	ossification	19_GO:0032501 multicellular organismal process	-5.53119	14.875	8.85991	30169	283	43	6	13.9535	5.28413	43|207|1956|4313|4318|5743	ACHE|AKT1|EGFR|MMP2|MMP9|PTGS2	-3.71777	0	5	0	0	-13.7608	300.688
1	-4.55779	GO:0030574	M1	1	0	GO Biological Processes	19	collagen catabolic process	19_GO:0008152 metabolic process	-4.55779	51.3369	12.1851	30169	41	43	3	6.97674	3.88497	4312|4313|4318	MMP1|MMP2|MMP9	-2.88657	0	5	0	0	-13.7608	300.688
1	-4.49506	GO:0007566	M1	1	0	GO Biological Processes	19	embryo implantation	19_GO:0022414 reproductive process	-4.49506	48.9492	11.8872	30169	43	43	3	6.97674	3.88497	4313|4318|5743	MMP2|MMP9|PTGS2	-2.83064	0	5	0	0	-13.7608	300.688
1	-4.40643	GO:0022617	M1	1	0	GO Biological Processes	19	extracellular matrix disassembly	19_GO:0009987 cellular process	-4.40643	45.7568	11.4769	30169	46	43	3	6.97674	3.88497	4312|4313|4318	MMP1|MMP2|MMP9	-2.75356	0	5	0	0	-13.7608	300.688
1	-4.01688	GO:0032963	M1	1	0	GO Biological Processes	19	collagen metabolic process	19_GO:0008152 metabolic process	-4.01688	33.9486	9.81151	30169	62	43	3	6.97674	3.88497	4312|4313|4318	MMP1|MMP2|MMP9	-2.42386	0	5	0	0	-13.7608	300.688
1	-2.9915	GO:0022411	M1	1	0	GO Biological Processes	19	cellular component disassembly	19_GO:0009987 cellular process	-2.9915	8.96619	5.35234	30169	313	43	4	9.30233	4.42955	2932|4312|4313|4318	GSK3B|MMP1|MMP2|MMP9	-1.51933	0	5	0	0	-13.7608	300.688
1	-2.15525	GO:0030198	M1	1	0	GO Biological Processes	19	extracellular matrix organization	19_GO:0009987 cellular process	-2.15525	7.6818	4.19765	30169	274	43	3	6.97674	3.88497	4312|4313|4318	MMP1|MMP2|MMP9	-0.762265	0	5	0	0	-13.7608	300.688
1	-2.15091	GO:0043062	M1	1	0	GO Biological Processes	19	extracellular structure organization	19_GO:0009987 cellular process	-2.15091	7.65387	4.18779	30169	275	43	3	6.97674	3.88497	4312|4313|4318	MMP1|MMP2|MMP9	-0.759318	0	5	0	0	-13.7608	300.688
1	-2.14229	GO:0045229	M1	1	0	GO Biological Processes	19	external encapsulating structure organization	19_GO:0009987 cellular process	-2.14229	7.59861	4.16823	30169	277	43	3	6.97674	3.88497	4312|4313|4318	MMP1|MMP2|MMP9	-0.75139	0	5	0	0	-13.7608	300.688
1	-13.1472	GO:0038083	M1	1	0	GO Biological Processes	19	peptidyl-tyrosine autophosphorylation	19_GO:0008152 metabolic process	-13.1472	247.625	38.4274	30169	17	43	6	13.9535	5.28413	238|1956|3480|3643|3791|6714	ALK|EGFR|IGF1R|INSR|KDR|SRC	-10.3207	0	6	1	1	-13.1472	247.625
1	-5.55927	GO:0051701	M1	1	0	GO Biological Processes	19	biological process involved in interaction with host	19_GO:0044419 biological process involved in interspecies interaction between organisms	-5.55927	22.6324	10.2011	30169	155	43	5	11.6279	4.88848	558|598|1956|3643|6714	AXL|BCL2L1|EGFR|INSR|SRC	-3.74031	0	6	0	0	-13.1472	247.625
1	-4.73278	GO:0044409	M1	1	0	GO Biological Processes	19	entry into host	19_GO:0044419 biological process involved in interspecies interaction between organisms	-4.73278	25.5129	9.73062	30169	110	43	4	9.30233	4.42955	558|1956|3643|6714	AXL|EGFR|INSR|SRC	-3.03457	0	6	0	0	-13.1472	247.625
1	-4.62128	GO:0016032	M1	1	0	GO Biological Processes	19	viral process	19_GO:0016032 viral process	-4.62128	14.496	7.96373	30169	242	43	5	11.6279	4.88848	558|598|1956|2932|3643	AXL|BCL2L1|EGFR|GSK3B|INSR	-2.93826	0	6	0	0	-13.1472	247.625
1	-4.46449	GO:0044403	M1	1	0	GO Biological Processes	19	biological process involved in symbiotic interaction	19_GO:0044419 biological process involved in interspecies interaction between organisms	-4.46449	13.4407	7.6262	30169	261	43	5	11.6279	4.88848	558|598|1956|3643|6714	AXL|BCL2L1|EGFR|INSR|SRC	-2.80395	0	6	0	0	-13.1472	247.625
1	-4.34649	GO:0044000	M1	1	0	GO Biological Processes	19	movement in host	19_GO:0044419 biological process involved in interspecies interaction between organisms	-4.34649	20.3364	8.60134	30169	138	43	4	9.30233	4.42955	558|1956|3643|6714	AXL|EGFR|INSR|SRC	-2.7061	0	6	0	0	-13.1472	247.625
1	-4.08131	GO:0061098	M1	1	0	GO Biological Processes	19	positive regulation of protein tyrosine kinase activity	19_GO:0048518 positive regulation of biological process	-4.08131	35.6748	10.0721	30169	59	43	3	6.97674	3.88497	238|1956|6714	ALK|EGFR|SRC	-2.47634	0	6	0	0	-13.1472	247.625
1	-3.78297	GO:0050731	M1	1	0	GO Biological Processes	19	positive regulation of peptidyl-tyrosine phosphorylation	19_GO:0048518 positive regulation of biological process	-3.78297	14.541	7.12985	30169	193	43	4	9.30233	4.42955	238|1956|4282|6714	ALK|EGFR|MIF|SRC	-2.22114	0	6	0	0	-13.1472	247.625
1	-3.45428	GO:0061097	M1	1	0	GO Biological Processes	19	regulation of protein tyrosine kinase activity	19_GO:0008152 metabolic process	-3.45428	21.9251	7.75805	30169	96	43	3	6.97674	3.88497	238|1956|6714	ALK|EGFR|SRC	-1.92603	0	6	0	0	-13.1472	247.625
1	-3.30445	GO:0046718	M1	1	0	GO Biological Processes	19	viral entry into host cell	19_GO:0016032 viral process	-3.30445	19.489	7.27212	30169	108	43	3	6.97674	3.88497	558|1956|3643	AXL|EGFR|INSR	-1.80023	0	6	0	0	-13.1472	247.625
1	-3.30445	GO:0090263	M1	1	0	GO Biological Processes	19	positive regulation of canonical Wnt signaling pathway	19_GO:0023052 signaling	-3.30445	19.489	7.27212	30169	108	43	3	6.97674	3.88497	1956|4790|6714	EGFR|NFKB1|SRC	-1.80023	0	6	0	0	-13.1472	247.625
1	-3.29179	GO:0060828	M1	1	0	GO Biological Processes	19	regulation of canonical Wnt signaling pathway	19_GO:0023052 signaling	-3.29179	10.7939	5.9921	30169	260	43	4	9.30233	4.42955	1956|2932|4790|6714	EGFR|GSK3B|NFKB1|SRC	-1.78936	0	6	0	0	-13.1472	247.625
1	-3.25461	GO:0050730	M1	1	0	GO Biological Processes	19	regulation of peptidyl-tyrosine phosphorylation	19_GO:0008152 metabolic process	-3.25461	10.5504	5.91077	30169	266	43	4	9.30233	4.42955	238|1956|4282|6714	ALK|EGFR|MIF|SRC	-1.75664	0	6	0	0	-13.1472	247.625
1	-3.21237	GO:0007611	M1	1	0	GO Biological Processes	19	learning or memory	19_GO:0032501 multicellular organismal process	-3.21237	10.2799	5.8191	30169	273	43	4	9.30233	4.42955	1956|3643|5743|6714	EGFR|INSR|PTGS2|SRC	-1.72055	0	6	0	0	-13.1472	247.625
1	-2.98637	GO:0050890	M1	1	0	GO Biological Processes	19	cognition	19_GO:0032501 multicellular organismal process	-2.98637	8.93764	5.34176	30169	314	43	4	9.30233	4.42955	1956|3643|5743|6714	EGFR|INSR|PTGS2|SRC	-1.51578	0	6	0	0	-13.1472	247.625
1	-2.98628	GO:0032147	M1	1	0	GO Biological Processes	19	activation of protein kinase activity	19_GO:0048518 positive regulation of biological process	-2.98628	15.1425	6.31385	30169	139	43	3	6.97674	3.88497	1956|3643|6714	EGFR|INSR|SRC	-1.51578	0	6	0	0	-13.1472	247.625
1	-2.96839	GO:0055123	M1	1	0	GO Biological Processes	19	digestive system development	19_GO:0032502 developmental process	-2.96839	14.9278	6.26274	30169	141	43	3	6.97674	3.88497	1956|3643|6714	EGFR|INSR|SRC	-1.49956	0	6	0	0	-13.1472	247.625
1	-2.94206	GO:0030177	M1	1	0	GO Biological Processes	19	positive regulation of Wnt signaling pathway	19_GO:0023052 signaling	-2.94206	14.6168	6.188	30169	144	43	3	6.97674	3.88497	1956|4790|6714	EGFR|NFKB1|SRC	-1.4757	0	6	0	0	-13.1472	247.625
1	-2.87802	GO:0030111	M1	1	0	GO Biological Processes	19	regulation of Wnt signaling pathway	19_GO:0023052 signaling	-2.87802	8.35244	5.12023	30169	336	43	4	9.30233	4.42955	1956|2932|4790|6714	EGFR|GSK3B|NFKB1|SRC	-1.42224	0	6	0	0	-13.1472	247.625
1	-2.68569	GO:0019058	M1	1	0	GO Biological Processes	19	viral life cycle	19_GO:0016032 viral process	-2.68569	11.8916	5.49051	30169	177	43	3	6.97674	3.88497	558|1956|3643	AXL|EGFR|INSR	-1.24957	0	6	0	0	-13.1472	247.625
1	-12.7793	GO:0007548	M1	1	0	GO Biological Processes	19	sex differentiation	19_GO:0022414 reproductive process	-12.7793	27.465	16.8389	30169	281	43	11	25.5814	6.65378	367|558|595|598|2099|3643|3791|4313|5159|5241|6714	AR|AXL|CCND1|BCL2L1|ESR1|INSR|KDR|MMP2|PDGFRB|PGR|SRC	-10.0062	0	7	1	1	-12.7793	300.688
1	-12.5329	GO:0048608	M1	1	0	GO Biological Processes	19	reproductive structure development	19_GO:0022414 reproductive process	-12.5329	26.0731	16.3777	30169	296	43	11	25.5814	6.65378	367|558|595|598|2099|3643|3791|4313|5159|5241|6714	AR|AXL|CCND1|BCL2L1|ESR1|INSR|KDR|MMP2|PDGFRB|PGR|SRC	-9.79186	0	7	0	0	-12.7793	300.688
1	-12.4693	GO:0061458	M1	1	0	GO Biological Processes	19	reproductive system development	19_GO:0032502 developmental process	-12.4693	25.7255	16.2604	30169	300	43	11	25.5814	6.65378	367|558|595|598|2099|3643|3791|4313|5159|5241|6714	AR|AXL|CCND1|BCL2L1|ESR1|INSR|KDR|MMP2|PDGFRB|PGR|SRC	-9.7583	0	7	0	0	-12.7793	300.688
1	-12.3513	GO:0048732	M1	1	0	GO Biological Processes	19	gland development	19_GO:0032502 developmental process	-12.3513	20.1418	14.8887	30169	418	43	12	27.907	6.8402	207|367|595|1956|2099|3643|4233|4313|4790|5241|6714|7299	AKT1|AR|CCND1|EGFR|ESR1|INSR|MET|MMP2|NFKB1|PGR|SRC|TYR	-9.65452	0	7	0	0	-12.7793	300.688
1	-12.1717	GO:0008406	M1	1	0	GO Biological Processes	19	gonad development	19_GO:0022414 reproductive process	-12.1717	31.1824	17.1683	30169	225	43	10	23.2558	6.4425	367|595|598|2099|3643|3791|4313|5159|5241|6714	AR|CCND1|BCL2L1|ESR1|INSR|KDR|MMP2|PDGFRB|PGR|SRC	-9.50204	0	7	0	0	-12.7793	300.688
1	-12.0765	GO:0045137	M1	1	0	GO Biological Processes	19	development of primary sexual characteristics	19_GO:0022414 reproductive process	-12.0765	30.5046	16.9696	30169	230	43	10	23.2558	6.4425	367|595|598|2099|3643|3791|4313|5159|5241|6714	AR|CCND1|BCL2L1|ESR1|INSR|KDR|MMP2|PDGFRB|PGR|SRC	-9.41978	0	7	0	0	-12.7793	300.688
1	-9.89264	GO:0022612	M1	1	0	GO Biological Processes	19	gland morphogenesis	19_GO:0032502 developmental process	-9.89264	47.6819	17.9294	30169	103	43	7	16.2791	5.62986	367|1956|2099|4313|4790|5241|6714	AR|EGFR|ESR1|MMP2|NFKB1|PGR|SRC	-7.48262	0	7	0	0	-12.7793	300.688
1	-9.76829	GO:0008283	M1	1	0	GO Biological Processes	19	cell population proliferation	19_GO:0009987 cellular process	-9.76829	12.062	11.1712	30169	698	43	12	27.907	6.8402	207|367|595|598|1956|2099|3791|5159|6714|7010|7099|7299	AKT1|AR|CCND1|BCL2L1|EGFR|ESR1|KDR|PDGFRB|SRC|TEK|TLR4|TYR	-7.37946	0	7	0	0	-12.7793	300.688
1	-9.60519	GO:0061180	M1	1	0	GO Biological Processes	19	mammary gland epithelium development	19_GO:0032502 developmental process	-9.60519	71.3496	20.4347	30169	59	43	6	13.9535	5.28413	207|367|595|2099|5241|6714	AKT1|AR|CCND1|ESR1|PGR|SRC	-7.23657	0	7	0	0	-12.7793	300.688
1	-9.55345	GO:0046660	M1	1	0	GO Biological Processes	19	female sex differentiation	19_GO:0022414 reproductive process	-9.55345	42.7064	16.9292	30169	115	43	7	16.2791	5.62986	558|598|2099|3791|4313|5241|6714	AXL|BCL2L1|ESR1|KDR|MMP2|PGR|SRC	-7.21037	0	7	0	0	-12.7793	300.688
1	-9.22541	GO:0030879	M1	1	0	GO Biological Processes	19	mammary gland development	19_GO:0032502 developmental process	-9.22541	38.369	16.0065	30169	128	43	7	16.2791	5.62986	207|367|595|2099|4790|5241|6714	AKT1|AR|CCND1|ESR1|NFKB1|PGR|SRC	-6.92934	0	7	0	0	-12.7793	300.688
1	-9.18479	GO:0042698	M1	1	0	GO Biological Processes	19	ovulation cycle	19_GO:0048511 rhythmic process	-9.18479	61.0091	18.8536	30169	69	43	6	13.9535	5.28413	558|2099|3480|4313|5241|6714	AXL|ESR1|IGF1R|MMP2|PGR|SRC	-6.90511	0	7	0	0	-12.7793	300.688
1	-8.47221	GO:0050673	M1	1	0	GO Biological Processes	19	epithelial cell proliferation	19_GO:0009987 cellular process	-8.47221	29.9465	14.043	30169	164	43	7	16.2791	5.62986	367|595|598|1956|2099|3791|7010	AR|CCND1|BCL2L1|EGFR|ESR1|KDR|TEK	-6.27527	0	7	0	0	-12.7793	300.688
1	-8.30877	GO:0008585	M1	1	0	GO Biological Processes	19	female gonad development	19_GO:0022414 reproductive process	-8.30877	43.8503	15.8868	30169	96	43	6	13.9535	5.28413	598|2099|3791|4313|5241|6714	BCL2L1|ESR1|KDR|MMP2|PGR|SRC	-6.1292	0	7	0	0	-12.7793	300.688
1	-8.2663	GO:0060443	M1	1	0	GO Biological Processes	19	mammary gland morphogenesis	19_GO:0032502 developmental process	-8.2663	77.9561	19.5177	30169	45	43	5	11.6279	4.88848	367|2099|4790|5241|6714	AR|ESR1|NFKB1|PGR|SRC	-6.09516	0	7	0	0	-12.7793	300.688
1	-8.2014	GO:0046545	M1	1	0	GO Biological Processes	19	development of primary female sexual characteristics	19_GO:0022414 reproductive process	-8.2014	42.0963	15.5518	30169	100	43	6	13.9535	5.28413	598|2099|3791|4313|5241|6714	BCL2L1|ESR1|KDR|MMP2|PGR|SRC	-6.03854	0	7	0	0	-12.7793	300.688
1	-7.89075	GO:0002009	M1	1	0	GO Biological Processes	19	morphogenesis of an epithelium	19_GO:0032502 developmental process	-7.89075	13.9392	10.4833	30169	453	43	9	20.9302	6.2038	367|760|1956|2099|3791|4233|4313|5241|6714	AR|CA2|EGFR|ESR1|KDR|MET|MMP2|PGR|SRC	-5.75566	0	7	0	0	-12.7793	300.688
1	-7.85735	GO:0001541	M1	1	0	GO Biological Processes	19	ovarian follicle development	19_GO:0022414 reproductive process	-7.85735	64.9634	17.7735	30169	54	43	5	11.6279	4.88848	598|2099|3791|4313|6714	BCL2L1|ESR1|KDR|MMP2|SRC	-5.72988	0	7	0	0	-12.7793	300.688
1	-7.77626	GO:0030518	M1	1	0	GO Biological Processes	19	intracellular steroid hormone receptor signaling pathway	19_GO:0023052 signaling	-7.77626	62.6433	17.4437	30169	56	43	5	11.6279	4.88848	367|2099|2100|5241|6714	AR|ESR1|ESR2|PGR|SRC	-5.65997	0	7	0	0	-12.7793	300.688
1	-7.59047	GO:0060444	M1	1	0	GO Biological Processes	19	branching involved in mammary gland duct morphogenesis	19_GO:0032502 developmental process	-7.59047	127.564	22.4356	30169	22	43	4	9.30233	4.42955	367|2099|5241|6714	AR|ESR1|PGR|SRC	-5.50267	0	7	0	0	-12.7793	300.688
1	-7.37983	GO:0048754	M1	1	0	GO Biological Processes	19	branching morphogenesis of an epithelial tube	19_GO:0032502 developmental process	-7.37983	30.7272	13.1753	30169	137	43	6	13.9535	5.28413	367|2099|3791|4233|5241|6714	AR|ESR1|KDR|MET|PGR|SRC	-5.32199	0	7	0	0	-12.7793	300.688
1	-7.28179	GO:0043627	M1	1	0	GO Biological Processes	19	response to estrogen	19_GO:0050896 response to stimulus	-7.28179	50.1146	15.5425	30169	70	43	5	11.6279	4.88848	367|595|2099|4313|5159	AR|CCND1|ESR1|MMP2|PDGFRB	-5.2335	0	7	0	0	-12.7793	300.688
1	-7.26883	GO:0008584	M1	1	0	GO Biological Processes	19	male gonad development	19_GO:0022414 reproductive process	-7.26883	29.438	12.8782	30169	143	43	6	13.9535	5.28413	367|595|598|2099|3643|5159	AR|CCND1|BCL2L1|ESR1|INSR|PDGFRB	-5.22367	0	7	0	0	-12.7793	300.688
1	-7.2508	GO:0046546	M1	1	0	GO Biological Processes	19	development of primary male sexual characteristics	19_GO:0022414 reproductive process	-7.2508	29.2335	12.8304	30169	144	43	6	13.9535	5.28413	367|595|598|2099|3643|5159	AR|CCND1|BCL2L1|ESR1|INSR|PDGFRB	-5.21185	0	7	0	0	-12.7793	300.688
1	-7.21514	GO:0030522	M1	1	0	GO Biological Processes	19	intracellular receptor signaling pathway	19_GO:0023052 signaling	-7.21514	28.8331	12.7364	30169	146	43	6	13.9535	5.28413	367|2099|2100|5241|6714|7099	AR|ESR1|ESR2|PGR|SRC|TLR4	-5.17926	0	7	0	0	-12.7793	300.688
1	-7.14532	GO:0071383	M1	1	0	GO Biological Processes	19	cellular response to steroid hormone stimulus	19_GO:0050896 response to stimulus	-7.14532	28.0642	12.5539	30169	150	43	6	13.9535	5.28413	367|2099|2100|3480|5241|6714	AR|ESR1|ESR2|IGF1R|PGR|SRC	-5.11248	0	7	0	0	-12.7793	300.688
1	-7.10084	GO:0043401	M1	1	0	GO Biological Processes	19	steroid hormone mediated signaling pathway	19_GO:0023052 signaling	-7.10084	46.1582	14.8918	30169	76	43	5	11.6279	4.88848	367|2099|2100|5241|6714	AR|ESR1|ESR2|PGR|SRC	-5.07404	0	7	0	0	-12.7793	300.688
1	-7.07014	GO:0048729	M1	1	0	GO Biological Processes	19	tissue morphogenesis	19_GO:0032502 developmental process	-7.07014	11.176	9.22493	30169	565	43	9	20.9302	6.2038	367|760|1956|2099|3791|4233|4313|5241|6714	AR|CA2|EGFR|ESR1|KDR|MET|MMP2|PGR|SRC	-5.04928	0	7	0	0	-12.7793	300.688
1	-7.0268	GO:0060745	M1	1	0	GO Biological Processes	19	mammary gland branching involved in pregnancy	19_GO:0022414 reproductive process	-7.0268	300.688	29.9588	30169	7	43	3	6.97674	3.88497	367|2099|5241	AR|ESR1|PGR	-5.01761	0	7	0	0	-12.7793	300.688
1	-7.02045	GO:0060603	M1	1	0	GO Biological Processes	19	mammary gland duct morphogenesis	19_GO:0032502 developmental process	-7.02045	93.5473	19.1601	30169	30	43	4	9.30233	4.42955	367|2099|5241|6714	AR|ESR1|PGR|SRC	-5.01412	0	7	0	0	-12.7793	300.688
1	-6.98249	GO:0048511	M1	1	0	GO Biological Processes	19	rhythmic process	19_GO:0048511 rhythmic process	-6.98249	18.1898	10.7191	30169	270	43	7	16.2791	5.62986	558|2099|2932|3480|4313|5241|6714	AXL|ESR1|GSK3B|IGF1R|MMP2|PGR|SRC	-4.98185	0	7	0	0	-12.7793	300.688
1	-6.89978	GO:0061138	M1	1	0	GO Biological Processes	19	morphogenesis of a branching epithelium	19_GO:0032502 developmental process	-6.89978	25.5129	11.9284	30169	165	43	6	13.9535	5.28413	367|2099|3791|4233|5241|6714	AR|ESR1|KDR|MET|PGR|SRC	-4.90473	0	7	0	0	-12.7793	300.688
1	-6.86881	GO:0046661	M1	1	0	GO Biological Processes	19	male sex differentiation	19_GO:0022414 reproductive process	-6.86881	25.2074	11.8513	30169	167	43	6	13.9535	5.28413	367|595|598|2099|3643|5159	AR|CCND1|BCL2L1|ESR1|INSR|PDGFRB	-4.87654	0	7	0	0	-12.7793	300.688
1	-6.74872	GO:0001763	M1	1	0	GO Biological Processes	19	morphogenesis of a branching structure	19_GO:0032502 developmental process	-6.74872	24.055	11.5559	30169	175	43	6	13.9535	5.28413	367|2099|3791|4233|5241|6714	AR|ESR1|KDR|MET|PGR|SRC	-4.76738	0	7	0	0	-12.7793	300.688
1	-6.56532	GO:0002064	M1	1	0	GO Biological Processes	19	epithelial cell development	19_GO:0032502 developmental process	-6.56532	22.3916	11.1157	30169	188	43	6	13.9535	5.28413	367|2099|3791|4233|5241|6714	AR|ESR1|KDR|MET|PGR|SRC	-4.6152	0	7	0	0	-12.7793	300.688
1	-6.17727	GO:0022602	M1	1	0	GO Biological Processes	19	ovulation cycle process	19_GO:0048511 rhythmic process	-6.17727	58.4671	15.0536	30169	48	43	4	9.30233	4.42955	2099|4313|5241|6714	ESR1|MMP2|PGR|SRC	-4.26631	0	7	0	0	-12.7793	300.688
1	-5.9686	GO:0009755	M1	1	0	GO Biological Processes	19	hormone-mediated signaling pathway	19_GO:0023052 signaling	-5.9686	27.4064	11.3108	30169	128	43	5	11.6279	4.88848	367|2099|2100|5241|6714	AR|ESR1|ESR2|PGR|SRC	-4.09006	0	7	0	0	-12.7793	300.688
1	-5.51958	GO:0060749	M1	1	0	GO Biological Processes	19	mammary gland alveolus development	19_GO:0032502 developmental process	-5.51958	105.241	17.6178	30169	20	43	3	6.97674	3.88497	367|595|2099	AR|CCND1|ESR1	-3.70981	0	7	0	0	-12.7793	300.688
1	-5.51958	GO:0061377	M1	1	0	GO Biological Processes	19	mammary gland lobule development	19_GO:0032502 developmental process	-5.51958	105.241	17.6178	30169	20	43	3	6.97674	3.88497	367|595|2099	AR|CCND1|ESR1	-3.70981	0	7	0	0	-12.7793	300.688
1	-5.38982	GO:0030520	M1	1	0	GO Biological Processes	19	intracellular estrogen receptor signaling pathway	19_GO:0023052 signaling	-5.38982	95.6734	16.7824	30169	22	43	3	6.97674	3.88497	367|2099|2100	AR|ESR1|ESR2	-3.5996	0	7	0	0	-12.7793	300.688
1	-5.32956	GO:0060740	M1	1	0	GO Biological Processes	19	prostate gland epithelium morphogenesis	19_GO:0022414 reproductive process	-5.32956	91.5137	16.4059	30169	23	43	3	6.97674	3.88497	367|2099|4313	AR|ESR1|MMP2	-3.54622	0	7	0	0	-12.7793	300.688
1	-5.27222	GO:0060562	M1	1	0	GO Biological Processes	19	epithelial tube morphogenesis	19_GO:0032502 developmental process	-5.27222	13.4065	8.34912	30169	314	43	6	13.9535	5.28413	367|2099|3791|4233|5241|6714	AR|ESR1|KDR|MET|PGR|SRC	-3.50047	0	7	0	0	-12.7793	300.688
1	-5.21691	GO:0060512	M1	1	0	GO Biological Processes	19	prostate gland morphogenesis	19_GO:0022414 reproductive process	-5.21691	84.1926	15.7214	30169	25	43	3	6.97674	3.88497	367|2099|4313	AR|ESR1|MMP2	-3.45199	0	7	0	0	-12.7793	300.688
1	-4.95779	GO:2000241	M1	1	0	GO Biological Processes	19	regulation of reproductive process	19_GO:0022414 reproductive process	-4.95779	17.0292	8.72149	30169	206	43	5	11.6279	4.88848	367|598|2099|3643|6714	AR|BCL2L1|ESR1|INSR|SRC	-3.22598	0	7	0	0	-12.7793	300.688
1	-4.65446	GO:0030855	M1	1	0	GO Biological Processes	19	epithelial cell differentiation	19_GO:0032502 developmental process	-4.65446	8.09099	6.66763	30169	607	43	7	16.2791	5.62986	207|367|2099|3791|4233|5241|6714	AKT1|AR|ESR1|KDR|MET|PGR|SRC	-2.96322	0	7	0	0	-12.7793	300.688
1	-4.40643	GO:0048806	M1	1	0	GO Biological Processes	19	genitalia development	19_GO:0022414 reproductive process	-4.40643	45.7568	11.4769	30169	46	43	3	6.97674	3.88497	367|558|2099	AR|AXL|ESR1	-2.75356	0	7	0	0	-12.7793	300.688
1	-4.35062	GO:0030850	M1	1	0	GO Biological Processes	19	prostate gland development	19_GO:0022414 reproductive process	-4.35062	43.8503	11.2247	30169	48	43	3	6.97674	3.88497	367|2099|4313	AR|ESR1|MMP2	-2.70899	0	7	0	0	-12.7793	300.688
1	-3.89279	GO:0001655	M1	1	0	GO Biological Processes	19	urogenital system development	19_GO:0032502 developmental process	-3.89279	10.1682	6.47063	30169	345	43	5	11.6279	4.88848	367|2099|4313|5159|7010	AR|ESR1|MMP2|PDGFRB|TEK	-2.31952	0	7	0	0	-12.7793	300.688
1	-3.58009	GO:2000243	M1	1	0	GO Biological Processes	19	positive regulation of reproductive process	19_GO:0022414 reproductive process	-3.58009	24.1933	8.18474	30169	87	43	3	6.97674	3.88497	367|3643|6714	AR|INSR|SRC	-2.03636	0	7	0	0	-12.7793	300.688
1	-3.32818	GO:0035265	M1	1	0	GO Biological Processes	19	organ growth	19_GO:0040007 growth	-3.32818	19.8567	7.34751	30169	106	43	3	6.97674	3.88497	367|2099|5159	AR|ESR1|PDGFRB	-1.81579	0	7	0	0	-12.7793	300.688
1	-2.85916	GO:0006366	M1	1	0	GO Biological Processes	19	transcription by RNA polymerase II	19_GO:0008152 metabolic process	-2.85916	8.25417	5.08212	30169	340	43	4	9.30233	4.42955	142|367|2099|4790	PARP1|AR|ESR1|NFKB1	-1.40499	0	7	0	0	-12.7793	300.688
1	-2.57533	GO:0040007	M1	1	0	GO Biological Processes	19	growth	19_GO:0040007 growth	-2.57533	6.89538	4.52392	30169	407	43	4	9.30233	4.42955	367|2099|5159|6714	AR|ESR1|PDGFRB|SRC	-1.15358	0	7	0	0	-12.7793	300.688
1	-2.57533	GO:0048589	M1	1	0	GO Biological Processes	19	developmental growth	19_GO:0040007 growth	-2.57533	6.89538	4.52392	30169	407	43	4	9.30233	4.42955	367|2099|5159|6714	AR|ESR1|PDGFRB|SRC	-1.15358	0	7	0	0	-12.7793	300.688
1	-11.9126	GO:0048661	M1	1	0	GO Biological Processes	19	positive regulation of smooth muscle cell proliferation	19_GO:0048518 positive regulation of biological process	-11.9126	57.2738	21.0806	30169	98	43	8	18.6047	5.93439	207|3480|4313|4318|5159|5743|6714|7099	AKT1|IGF1R|MMP2|MMP9|PDGFRB|PTGS2|SRC|TLR4	-9.26853	0	8	1	1	-11.9126	116.934
1	-11.783	GO:0019216	M1	1	0	GO Biological Processes	19	regulation of lipid metabolic process	19_GO:0008152 metabolic process	-11.783	22.2411	15.0352	30169	347	43	11	25.5814	6.65378	207|238|1019|3480|4790|5159|5743|5747|6622|6714|7010	AKT1|ALK|CDK4|IGF1R|NFKB1|PDGFRB|PTGS2|PTK2|SNCA|SRC|TEK	-9.18594	0	8	0	0	-11.9126	116.934
1	-9.87584	GO:0048660	M1	1	0	GO Biological Processes	19	regulation of smooth muscle cell proliferation	19_GO:0050789 regulation of biological process	-9.87584	32.0734	15.575	30169	175	43	8	18.6047	5.93439	207|3480|4313|4318|5159|5743|6714|7099	AKT1|IGF1R|MMP2|MMP9|PDGFRB|PTGS2|SRC|TLR4	-7.473	0	8	0	0	-11.9126	116.934
1	-8.90382	GO:0034405	M1	1	0	GO Biological Processes	19	response to fluid shear stress	19_GO:0050896 response to stimulus	-8.90382	103.177	22.5213	30169	34	43	5	11.6279	4.88848	207|4313|5159|5743|6714	AKT1|MMP2|PDGFRB|PTGS2|SRC	-6.66013	0	8	0	0	-11.9126	116.934
1	-8.66264	GO:0045834	M1	1	0	GO Biological Processes	19	positive regulation of lipid metabolic process	19_GO:0048518 positive regulation of biological process	-8.66264	31.8911	14.5198	30169	154	43	7	16.2791	5.62986	207|3480|5159|5743|5747|6714|7010	AKT1|IGF1R|PDGFRB|PTGS2|PTK2|SRC|TEK	-6.4476	0	8	0	0	-11.9126	116.934
1	-8.02948	GO:0048013	M1	1	0	GO Biological Processes	19	ephrin receptor signaling pathway	19_GO:0023052 signaling	-8.02948	70.1605	18.491	30169	50	43	5	11.6279	4.88848	2050|4313|4318|5747|6714	EPHB4|MMP2|MMP9|PTK2|SRC	-5.87473	0	8	0	0	-11.9126	116.934
1	-7.92536	GO:0010942	M1	1	0	GO Biological Processes	19	positive regulation of cell death	19_GO:0048518 positive regulation of biological process	-7.92536	11.4268	9.86179	30169	614	43	10	23.2558	6.4425	142|2932|4313|4318|5159|5743|6622|6714|7099|23621	PARP1|GSK3B|MMP2|MMP9|PDGFRB|PTGS2|SNCA|SRC|TLR4|BACE1	-5.77859	0	8	0	0	-11.9126	116.934
1	-6.03578	GO:0043068	M1	1	0	GO Biological Processes	19	positive regulation of programmed cell death	19_GO:0048518 positive regulation of biological process	-6.03578	10.2611	8.25823	30169	547	43	8	18.6047	5.93439	142|4313|4318|5159|5743|6622|6714|23621	PARP1|MMP2|MMP9|PDGFRB|PTGS2|SNCA|SRC|BACE1	-4.14864	0	8	0	0	-11.9126	116.934
1	-5.66393	GO:0030728	M1	1	0	GO Biological Processes	19	ovulation	19_GO:0022414 reproductive process	-5.66393	116.934	18.588	30169	18	43	3	6.97674	3.88497	4313|5241|5743	MMP2|PGR|PTGS2	-3.82211	0	8	0	0	-11.9126	116.934
1	-5.45306	GO:0071498	M1	1	0	GO Biological Processes	19	cellular response to fluid shear stress	19_GO:0050896 response to stimulus	-5.45306	100.229	17.1853	30169	21	43	3	6.97674	3.88497	4313|5743|6714	MMP2|PTGS2|SRC	-3.65583	0	8	0	0	-11.9126	116.934
1	-5.18707	GO:0003013	M1	1	0	GO Biological Processes	19	circulatory system process	19_GO:0032501 multicellular organismal process	-5.18707	9.78333	7.49741	30169	502	43	7	16.2791	5.62986	367|3643|4313|5742|5743|6714|7010	AR|INSR|MMP2|PTGS1|PTGS2|SRC|TEK	-3.42516	0	8	0	0	-11.9126	116.934
1	-5.18682	GO:0070482	M1	1	0	GO Biological Processes	19	response to oxygen levels	19_GO:0050896 response to stimulus	-5.18682	12.9527	8.18495	30169	325	43	6	13.9535	5.28413	207|4151|4313|5159|5743|6714	AKT1|MB|MMP2|PDGFRB|PTGS2|SRC	-3.42516	0	8	0	0	-11.9126	116.934
1	-5.02328	GO:0043065	M1	1	0	GO Biological Processes	19	positive regulation of apoptotic process	19_GO:0048518 positive regulation of biological process	-5.02328	9.23164	7.23705	30169	532	43	7	16.2791	5.62986	4313|4318|5159|5743|6622|6714|23621	MMP2|MMP9|PDGFRB|PTGS2|SNCA|SRC|BACE1	-3.27915	0	8	0	0	-11.9126	116.934
1	-4.86226	GO:0048771	M1	1	0	GO Biological Processes	19	tissue remodeling	19_GO:0032501 multicellular organismal process	-4.86226	27.5139	10.1336	30169	102	43	4	9.30233	4.42955	558|4313|4790|6714	AXL|MMP2|NFKB1|SRC	-3.13649	0	8	0	0	-11.9126	116.934
1	-4.79625	GO:0042542	M1	1	0	GO Biological Processes	19	response to hydrogen peroxide	19_GO:0050896 response to stimulus	-4.79625	26.4756	9.92656	30169	106	43	4	9.30233	4.42955	558|4313|5159|6714	AXL|MMP2|PDGFRB|SRC	-3.08808	0	8	0	0	-11.9126	116.934
1	-4.61021	GO:0008015	M1	1	0	GO Biological Processes	19	blood circulation	19_GO:0032501 multicellular organismal process	-4.61021	10.2424	7.12756	30169	411	43	6	13.9535	5.28413	367|4313|5742|5743|6714|7010	AR|MMP2|PTGS1|PTGS2|SRC|TEK	-2.9299	0	8	0	0	-11.9126	116.934
1	-4.56914	GO:0009410	M1	1	0	GO Biological Processes	19	response to xenobiotic stimulus	19_GO:0050896 response to stimulus	-4.56914	10.0709	7.05543	30169	418	43	6	13.9535	5.28413	595|1019|4313|5743|6622|6714	CCND1|CDK4|MMP2|PTGS2|SNCA|SRC	-2.89552	0	8	0	0	-11.9126	116.934
1	-4.4219	GO:0070555	M1	1	0	GO Biological Processes	19	response to interleukin-1	19_GO:0050896 response to stimulus	-4.4219	21.2607	8.81355	30169	132	43	4	9.30233	4.42955	4313|4790|6622|6714	MMP2|NFKB1|SNCA|SRC	-2.76521	0	8	0	0	-11.9126	116.934
1	-4.39442	GO:0003018	M1	1	0	GO Biological Processes	19	vascular process in circulatory system	19_GO:0032501 multicellular organismal process	-4.39442	12.9927	7.47836	30169	270	43	5	11.6279	4.88848	3643|4313|5743|6714|7010	INSR|MMP2|PTGS2|SRC|TEK	-2.74533	0	8	0	0	-11.9126	116.934
1	-4.29717	GO:1904707	M1	1	0	GO Biological Processes	19	positive regulation of vascular associated smooth muscle cell proliferation	19_GO:0048518 positive regulation of biological process	-4.29717	42.0963	10.9876	30169	50	43	3	6.97674	3.88497	4313|4318|6714	MMP2|MMP9|SRC	-2.66531	0	8	0	0	-11.9126	116.934
1	-4.19828	GO:0036293	M1	1	0	GO Biological Processes	19	response to decreased oxygen levels	19_GO:0050896 response to stimulus	-4.19828	11.8115	7.07408	30169	297	43	5	11.6279	4.88848	207|4151|4313|5743|6714	AKT1|MB|MMP2|PTGS2|SRC	-2.57478	0	8	0	0	-11.9126	116.934
1	-4.19428	GO:0007292	M1	1	0	GO Biological Processes	19	female gamete generation	19_GO:0022414 reproductive process	-4.19428	18.5856	8.18447	30169	151	43	4	9.30233	4.42955	4313|5241|5743|6714	MMP2|PGR|PTGS2|SRC	-2.57196	0	8	0	0	-11.9126	116.934
1	-4.00484	GO:0007568	M1	1	0	GO Biological Processes	19	aging	19_GO:0032502 developmental process	-4.00484	16.606	7.6862	30169	169	43	4	9.30233	4.42955	3480|4313|5159|5743	IGF1R|MMP2|PDGFRB|PTGS2	-2.41546	0	8	0	0	-11.9126	116.934
1	-3.99612	GO:0070542	M1	1	0	GO Biological Processes	19	response to fatty acid	19_GO:0050896 response to stimulus	-3.99612	33.4097	9.72873	30169	63	43	3	6.97674	3.88497	1019|5743|6714	CDK4|PTGS2|SRC	-2.41001	0	8	0	0	-11.9126	116.934
1	-3.4948	GO:1904705	M1	1	0	GO Biological Processes	19	regulation of vascular associated smooth muscle cell proliferation	19_GO:0050789 regulation of biological process	-3.4948	22.6324	7.89356	30169	93	43	3	6.97674	3.88497	4313|4318|6714	MMP2|MMP9|SRC	-1.96273	0	8	0	0	-11.9126	116.934
1	-3.37561	GO:0050900	M1	1	0	GO Biological Processes	19	leukocyte migration	19_GO:0002376 immune system process	-3.37561	11.362	6.17781	30169	247	43	4	9.30233	4.42955	240|4313|4318|6714	ALOX5|MMP2|MMP9|SRC	-1.85769	0	8	0	0	-11.9126	116.934
1	-3.14829	GO:0001666	M1	1	0	GO Biological Processes	19	response to hypoxia	19_GO:0050896 response to stimulus	-3.14829	9.88176	5.68157	30169	284	43	4	9.30233	4.42955	4151|4313|5743|6714	MB|MMP2|PTGS2|SRC	-1.66255	0	8	0	0	-11.9126	116.934
1	-2.06881	GO:0097435	M1	1	0	GO Biological Processes	19	supramolecular fiber organization	19_GO:0009987 cellular process	-2.06881	4.94959	3.58691	30169	567	43	4	9.30233	4.42955	5159|6622|6714|23621	PDGFRB|SNCA|SRC|BACE1	-0.679979	0	8	0	0	-11.9126	116.934
1	-2.00977	GO:0044057	M1	1	0	GO Biological Processes	19	regulation of system process	19_GO:0032501 multicellular organismal process	-2.00977	4.75664	3.48154	30169	590	43	4	9.30233	4.42955	142|4313|5743|6714	PARP1|MMP2|PTGS2|SRC	-0.623006	0	8	0	0	-11.9126	116.934
1	-11.8605	GO:1904645	M1	1	0	GO Biological Processes	19	response to amyloid-beta	19_GO:0050896 response to stimulus	-11.8605	89.2951	24.7611	30169	55	43	7	16.2791	5.62986	142|2932|3480|4313|4318|7099|23621	PARP1|GSK3B|IGF1R|MMP2|MMP9|TLR4|BACE1	-9.24049	0	9	1	1	-11.8605	89.2951
1	-8.2663	GO:1904646	M1	1	0	GO Biological Processes	19	cellular response to amyloid-beta	19_GO:0050896 response to stimulus	-8.2663	77.9561	19.5177	30169	45	43	5	11.6279	4.88848	142|2932|3480|7099|23621	PARP1|GSK3B|IGF1R|TLR4|BACE1	-6.09516	0	9	0	0	-11.8605	89.2951
1	-2.56027	GO:0016485	M1	1	0	GO Biological Processes	19	protein processing	19_GO:0008152 metabolic process	-2.56027	10.7388	5.16782	30169	196	43	3	6.97674	3.88497	142|2152|23621	PARP1|F3|BACE1	-1.14147	0	9	0	0	-11.8605	89.2951
1	-2.13801	GO:0051604	M1	1	0	GO Biological Processes	19	protein maturation	19_GO:0008152 metabolic process	-2.13801	7.57127	4.15852	30169	278	43	3	6.97674	3.88497	142|2152|23621	PARP1|F3|BACE1	-0.747797	0	9	0	0	-11.8605	89.2951
1	-11.8195	GO:0032103	M1	1	0	GO Biological Processes	19	positive regulation of response to external stimulus	19_GO:0048518 positive regulation of biological process	-11.8195	18.1449	14.061	30169	464	43	12	27.907	6.8402	2152|3480|3791|4233|4282|5054|5159|5743|5747|6622|6714|7099	F3|IGF1R|KDR|MET|MIF|SERPINE1|PDGFRB|PTGS2|PTK2|SNCA|SRC|TLR4	-9.2111	0	10	1	1	-11.8195	36.447
1	-7.45772	GO:0050920	M1	1	0	GO Biological Processes	19	regulation of chemotaxis	19_GO:0040011 locomotion	-7.45772	21.3532	11.7062	30169	230	43	7	16.2791	5.62986	2152|3791|4233|4282|5054|5159|5747	F3|KDR|MET|MIF|SERPINE1|PDGFRB|PTK2	-5.39012	0	10	0	0	-11.8195	36.447
1	-7.2508	GO:0050921	M1	1	0	GO Biological Processes	19	positive regulation of chemotaxis	19_GO:0040011 locomotion	-7.2508	29.2335	12.8304	30169	144	43	6	13.9535	5.28413	2152|3791|4233|5054|5159|5747	F3|KDR|MET|SERPINE1|PDGFRB|PTK2	-5.21185	0	10	0	0	-11.8195	36.447
1	-5.348	GO:1903036	M1	1	0	GO Biological Processes	19	positive regulation of response to wounding	19_GO:0048518 positive regulation of biological process	-5.348	36.447	11.7662	30169	77	43	4	9.30233	4.42955	2152|3480|5054|5747	F3|IGF1R|SERPINE1|PTK2	-3.56123	0	10	0	0	-11.8195	36.447
1	-5.33821	GO:1903034	M1	1	0	GO Biological Processes	19	regulation of response to wounding	19_GO:0050896 response to stimulus	-5.33821	20.3955	9.63746	30169	172	43	5	11.6279	4.88848	240|2152|3480|5054|5747	ALOX5|F3|IGF1R|SERPINE1|PTK2	-3.55316	0	10	0	0	-11.8195	36.447
1	-5.27884	GO:0001819	M1	1	0	GO Biological Processes	19	positive regulation of cytokine production	19_GO:0048518 positive regulation of biological process	-5.27884	10.1054	7.64541	30169	486	43	7	16.2791	5.62986	2152|2324|4282|5054|5743|6714|7099	F3|FLT4|MIF|SERPINE1|PTGS2|SRC|TLR4	-3.50061	0	10	0	0	-11.8195	36.447
1	-4.35882	GO:0061041	M1	1	0	GO Biological Processes	19	regulation of wound healing	19_GO:0050896 response to stimulus	-4.35882	20.4848	8.63577	30169	137	43	4	9.30233	4.42955	240|2152|5054|5747	ALOX5|F3|SERPINE1|PTK2	-2.71596	0	10	0	0	-11.8195	36.447
1	-4.1238	GO:0007162	M1	1	0	GO Biological Processes	19	negative regulation of cell adhesion	19_GO:0048519 negative regulation of biological process	-4.1238	11.3897	6.92408	30169	308	43	5	11.6279	4.88848	207|4313|5054|5747|6714	AKT1|MMP2|SERPINE1|PTK2|SRC	-2.51312	0	10	0	0	-11.8195	36.447
1	-4.01688	GO:0090303	M1	1	0	GO Biological Processes	19	positive regulation of wound healing	19_GO:0048518 positive regulation of biological process	-4.01688	33.9486	9.81151	30169	62	43	3	6.97674	3.88497	2152|5054|5747	F3|SERPINE1|PTK2	-2.42386	0	10	0	0	-11.8195	36.447
1	-3.99612	GO:0032757	M1	1	0	GO Biological Processes	19	positive regulation of interleukin-8 production	19_GO:0048518 positive regulation of biological process	-3.99612	33.4097	9.72873	30169	63	43	3	6.97674	3.88497	2152|5054|7099	F3|SERPINE1|TLR4	-2.41001	0	10	0	0	-11.8195	36.447
1	-3.48553	GO:0002685	M1	1	0	GO Biological Processes	19	regulation of leukocyte migration	19_GO:0040011 locomotion	-3.48553	12.149	6.42639	30169	231	43	4	9.30233	4.42955	207|4282|5054|5747	AKT1|MIF|SERPINE1|PTK2	-1.95441	0	10	0	0	-11.8195	36.447
1	-3.36466	GO:0032677	M1	1	0	GO Biological Processes	19	regulation of interleukin-8 production	19_GO:0032501 multicellular organismal process	-3.36466	20.4351	7.46456	30169	103	43	3	6.97674	3.88497	2152|5054|7099	F3|SERPINE1|TLR4	-1.84766	0	10	0	0	-11.8195	36.447
1	-3.13997	GO:0071675	M1	1	0	GO Biological Processes	19	regulation of mononuclear cell migration	19_GO:0040011 locomotion	-3.13997	17.1123	6.76478	30169	123	43	3	6.97674	3.88497	207|5054|5747	AKT1|SERPINE1|PTK2	-1.65595	0	10	0	0	-11.8195	36.447
1	-3.09965	GO:0002688	M1	1	0	GO Biological Processes	19	regulation of leukocyte chemotaxis	19_GO:0040011 locomotion	-3.09965	16.5733	6.6444	30169	127	43	3	6.97674	3.88497	4282|5054|5747	MIF|SERPINE1|PTK2	-1.61905	0	10	0	0	-11.8195	36.447
1	-10.9569	GO:0050678	M1	1	0	GO Biological Processes	19	regulation of epithelial cell proliferation	19_GO:0050789 regulation of biological process	-10.9569	18.6417	13.6552	30169	414	43	11	25.5814	6.65378	207|240|367|595|1019|1956|2152|2324|3791|5241|7010	AKT1|ALOX5|AR|CCND1|CDK4|EGFR|F3|FLT4|KDR|PGR|TEK	-8.44081	0	11	1	1	-10.9569	100.229
1	-9.0246	GO:0050679	M1	1	0	GO Biological Processes	19	positive regulation of epithelial cell proliferation	19_GO:0048518 positive regulation of biological process	-9.0246	25.0573	13.6536	30169	224	43	8	18.6047	5.93439	207|367|595|1956|2152|2324|3791|7010	AKT1|AR|CCND1|EGFR|F3|FLT4|KDR|TEK	-6.76585	0	11	0	0	-10.9569	100.229
1	-7.69814	GO:0002040	M1	1	0	GO Biological Processes	19	sprouting angiogenesis	19_GO:0032502 developmental process	-7.69814	60.4832	17.131	30169	58	43	5	11.6279	4.88848	207|2050|2324|3791|7010	AKT1|EPHB4|FLT4|KDR|TEK	-5.58916	0	11	0	0	-10.9569	100.229
1	-6.63424	GO:0001936	M1	1	0	GO Biological Processes	19	regulation of endothelial cell proliferation	19_GO:0050789 regulation of biological process	-6.63424	23.0034	11.2796	30169	183	43	6	13.9535	5.28413	207|240|2152|2324|3791|7010	AKT1|ALOX5|F3|FLT4|KDR|TEK	-4.67138	0	11	0	0	-10.9569	100.229
1	-6.19917	GO:0001938	M1	1	0	GO Biological Processes	19	positive regulation of endothelial cell proliferation	19_GO:0048518 positive regulation of biological process	-6.19917	30.5046	11.9763	30169	115	43	5	11.6279	4.88848	207|2152|2324|3791|7010	AKT1|F3|FLT4|KDR|TEK	-4.28516	0	11	0	0	-10.9569	100.229
1	-6.14073	GO:0035924	M1	1	0	GO Biological Processes	19	cellular response to vascular endothelial growth factor stimulus	19_GO:0050896 response to stimulus	-6.14073	57.2738	14.8941	30169	49	43	4	9.30233	4.42955	207|2324|3791|5159	AKT1|FLT4|KDR|PDGFRB	-4.23812	0	11	0	0	-10.9569	100.229
1	-5.45306	GO:0002042	M1	1	0	GO Biological Processes	19	cell migration involved in sprouting angiogenesis	19_GO:0032502 developmental process	-5.45306	100.229	17.1853	30169	21	43	3	6.97674	3.88497	207|2050|3791	AKT1|EPHB4|KDR	-3.65583	0	11	0	0	-10.9569	100.229
1	-5.272	GO:0038084	M1	1	0	GO Biological Processes	19	vascular endothelial growth factor signaling pathway	19_GO:0023052 signaling	-5.272	87.7006	16.053	30169	24	43	3	6.97674	3.88497	2324|3791|5159	FLT4|KDR|PDGFRB	-3.50047	0	11	0	0	-10.9569	100.229
1	-4.84522	GO:0043534	M1	1	0	GO Biological Processes	19	blood vessel endothelial cell migration	19_GO:0032501 multicellular organismal process	-4.84522	63.7822	13.6329	30169	33	43	3	6.97674	3.88497	207|2050|3791	AKT1|EPHB4|KDR	-3.13417	0	11	0	0	-10.9569	100.229
1	-4.37822	GO:0048286	M1	1	0	GO Biological Processes	19	lung alveolus development	19_GO:0032502 developmental process	-4.37822	44.7833	11.3489	30169	47	43	3	6.97674	3.88497	2324|3791|5241	FLT4|KDR|PGR	-2.73287	0	11	0	0	-10.9569	100.229
1	-4.27128	GO:0043491	M1	1	0	GO Biological Processes	19	protein kinase B signaling	19_GO:0023052 signaling	-4.27128	41.2709	10.8743	30169	51	43	3	6.97674	3.88497	207|558|3791	AKT1|AXL|KDR	-2.64061	0	11	0	0	-10.9569	100.229
1	-3.89002	GO:0030324	M1	1	0	GO Biological Processes	19	lung development	19_GO:0032502 developmental process	-3.89002	15.5051	7.39473	30169	181	43	4	9.30233	4.42955	2324|3791|5159|5241	FLT4|KDR|PDGFRB|PGR	-2.3178	0	11	0	0	-10.9569	100.229
1	-3.85975	GO:0043542	M1	1	0	GO Biological Processes	19	endothelial cell migration	19_GO:0032501 multicellular organismal process	-3.85975	30.0688	9.19891	30169	70	43	3	6.97674	3.88497	207|2050|3791	AKT1|EPHB4|KDR	-2.29067	0	11	0	0	-10.9569	100.229
1	-3.85352	GO:0030323	M1	1	0	GO Biological Processes	19	respiratory tube development	19_GO:0032502 developmental process	-3.85352	15.1698	7.30369	30169	185	43	4	9.30233	4.42955	2324|3791|5159|5241	FLT4|KDR|PDGFRB|PGR	-2.28549	0	11	0	0	-10.9569	100.229
1	-3.68276	GO:0060541	M1	1	0	GO Biological Processes	19	respiratory system development	19_GO:0032502 developmental process	-3.68276	13.6898	6.88764	30169	205	43	4	9.30233	4.42955	2324|3791|5159|5241	FLT4|KDR|PDGFRB|PGR	-2.13008	0	11	0	0	-10.9569	100.229
1	-3.41506	GO:0010631	M1	1	0	GO Biological Processes	19	epithelial cell migration	19_GO:0032501 multicellular organismal process	-3.41506	21.2607	7.62857	30169	99	43	3	6.97674	3.88497	207|2050|3791	AKT1|EPHB4|KDR	-1.89247	0	11	0	0	-10.9569	100.229
1	-3.37706	GO:0090132	M1	1	0	GO Biological Processes	19	epithelium migration	19_GO:0032501 multicellular organismal process	-3.37706	20.6354	7.50468	30169	102	43	3	6.97674	3.88497	207|2050|3791	AKT1|EPHB4|KDR	-1.85821	0	11	0	0	-10.9569	100.229
1	-3.30445	GO:0090130	M1	1	0	GO Biological Processes	19	tissue migration	19_GO:0032501 multicellular organismal process	-3.30445	19.489	7.27212	30169	108	43	3	6.97674	3.88497	207|2050|3791	AKT1|EPHB4|KDR	-1.80023	0	11	0	0	-10.9569	100.229
1	-2.55403	GO:0001667	M1	1	0	GO Biological Processes	19	ameboidal-type cell migration	19_GO:0009987 cellular process	-2.55403	10.6843	5.15207	30169	197	43	3	6.97674	3.88497	207|2050|3791	AKT1|EPHB4|KDR	-1.13598	0	11	0	0	-10.9569	100.229
1	-10.5908	GO:1901214	M1	1	0	GO Biological Processes	19	regulation of neuron death	19_GO:0050789 regulation of biological process	-10.5908	21.5878	14.0981	30169	325	43	10	23.2558	6.4425	142|207|558|595|598|2932|3791|6622|7099|23621	PARP1|AKT1|AXL|CCND1|BCL2L1|GSK3B|KDR|SNCA|TLR4|BACE1	-8.12688	0	12	1	1	-10.5908	38.2693
1	-7.61738	GO:0043523	M1	1	0	GO Biological Processes	19	regulation of neuron apoptotic process	19_GO:0050789 regulation of biological process	-7.61738	22.5286	12.0524	30169	218	43	7	16.2791	5.62986	142|558|595|598|3791|6622|23621	PARP1|AXL|CCND1|BCL2L1|KDR|SNCA|BACE1	-5.52612	0	12	0	0	-10.5908	38.2693
1	-7.61738	GO:1901215	M1	1	0	GO Biological Processes	19	negative regulation of neuron death	19_GO:0048519 negative regulation of biological process	-7.61738	22.5286	12.0524	30169	218	43	7	16.2791	5.62986	207|558|595|598|2932|3791|6622	AKT1|AXL|CCND1|BCL2L1|GSK3B|KDR|SNCA	-5.52612	0	12	0	0	-10.5908	38.2693
1	-5.57305	GO:0043524	M1	1	0	GO Biological Processes	19	negative regulation of neuron apoptotic process	19_GO:0048519 negative regulation of biological process	-5.57305	22.7794	10.237	30169	154	43	5	11.6279	4.88848	558|595|598|3791|6622	AXL|CCND1|BCL2L1|KDR|SNCA	-3.74849	0	12	0	0	-10.5908	38.2693
1	-4.1727	GO:2000107	M1	1	0	GO Biological Processes	19	negative regulation of leukocyte apoptotic process	19_GO:0048519 negative regulation of biological process	-4.1727	38.2693	10.4517	30169	55	43	3	6.97674	3.88497	558|598|4282	AXL|BCL2L1|MIF	-2.55508	0	12	0	0	-10.5908	38.2693
1	-3.50861	GO:0051402	M1	1	0	GO Biological Processes	19	neuron apoptotic process	19_GO:0009987 cellular process	-3.50861	22.8784	7.94016	30169	92	43	3	6.97674	3.88497	558|598|6622	AXL|BCL2L1|SNCA	-1.97269	0	12	0	0	-10.5908	38.2693
1	-3.4948	GO:2000106	M1	1	0	GO Biological Processes	19	regulation of leukocyte apoptotic process	19_GO:0050789 regulation of biological process	-3.4948	22.6324	7.89356	30169	93	43	3	6.97674	3.88497	558|598|4282	AXL|BCL2L1|MIF	-1.96273	0	12	0	0	-10.5908	38.2693
1	-3.37706	GO:0070997	M1	1	0	GO Biological Processes	19	neuron death	19_GO:0009987 cellular process	-3.37706	20.6354	7.50468	30169	102	43	3	6.97674	3.88497	558|598|6622	AXL|BCL2L1|SNCA	-1.85821	0	12	0	0	-10.5908	38.2693
1	-10.425	GO:2001234	M1	1	0	GO Biological Processes	19	negative regulation of apoptotic signaling pathway	19_GO:0023052 signaling	-10.425	27.1006	15.1101	30169	233	43	9	20.9302	6.2038	207|367|598|2932|4282|4318|5054|5743|6714	AKT1|AR|BCL2L1|GSK3B|MIF|MMP9|SERPINE1|PTGS2|SRC	-7.9772	0	13	1	1	-10.425	66.8195
1	-9.99421	GO:2001233	M1	1	0	GO Biological Processes	19	regulation of apoptotic signaling pathway	19_GO:0023052 signaling	-9.99421	18.7595	13.0566	30169	374	43	10	23.2558	6.4425	142|207|367|598|2932|4282|4318|5054|5743|6714	PARP1|AKT1|AR|BCL2L1|GSK3B|MIF|MMP9|SERPINE1|PTGS2|SRC	-7.56191	0	13	0	0	-10.425	66.8195
1	-9.61031	GO:1902532	M1	1	0	GO Biological Processes	19	negative regulation of intracellular signal transduction	19_GO:0023052 signaling	-9.61031	13.9308	11.6054	30169	554	43	11	25.5814	6.65378	207|598|2099|2932|3480|4233|4282|4318|5743|6714|7099	AKT1|BCL2L1|ESR1|GSK3B|IGF1R|MET|MIF|MMP9|PTGS2|SRC|TLR4	-7.23657	0	13	0	0	-10.425	66.8195
1	-9.56522	GO:0050727	M1	1	0	GO Biological Processes	19	regulation of inflammatory response	19_GO:0050896 response to stimulus	-9.56522	16.947	12.3434	30169	414	43	10	23.2558	6.4425	240|2099|4318|4790|5054|5743|6622|6714|7010|7099	ALOX5|ESR1|MMP9|NFKB1|SERPINE1|PTGS2|SNCA|SRC|TEK|TLR4	-7.21037	0	13	0	0	-10.425	66.8195
1	-8.67725	GO:0031347	M1	1	0	GO Biological Processes	19	regulation of defense response	19_GO:0050896 response to stimulus	-8.67725	11.3495	10.3129	30169	680	43	11	25.5814	6.65378	142|240|2099|4318|4790|5054|5743|6622|6714|7010|7099	PARP1|ALOX5|ESR1|MMP9|NFKB1|SERPINE1|PTGS2|SNCA|SRC|TEK|TLR4	-6.45756	0	13	0	0	-10.425	66.8195
1	-8.3284	GO:2001242	M1	1	0	GO Biological Processes	19	regulation of intrinsic apoptotic signaling pathway	19_GO:0023052 signaling	-8.3284	28.5537	13.6912	30169	172	43	7	16.2791	5.62986	142|207|598|4282|4318|5743|6714	PARP1|AKT1|BCL2L1|MIF|MMP9|PTGS2|SRC	-6.14456	0	13	0	0	-10.425	66.8195
1	-8.17526	GO:2001243	M1	1	0	GO Biological Processes	19	negative regulation of intrinsic apoptotic signaling pathway	19_GO:0023052 signaling	-8.17526	41.6795	15.4711	30169	101	43	6	13.9535	5.28413	207|598|4282|4318|5743|6714	AKT1|BCL2L1|MIF|MMP9|PTGS2|SRC	-6.01648	0	13	0	0	-10.425	66.8195
1	-7.04382	GO:0043154	M1	1	0	GO Biological Processes	19	negative regulation of cysteine-type endopeptidase activity involved in apoptotic process	19_GO:0048519 negative regulation of biological process	-7.04382	44.9747	14.6916	30169	78	43	5	11.6279	4.88848	207|4318|5743|6622|6714	AKT1|MMP9|PTGS2|SNCA|SRC	-5.03174	0	13	0	0	-10.425	66.8195
1	-6.70677	GO:2000117	M1	1	0	GO Biological Processes	19	negative regulation of cysteine-type endopeptidase activity	19_GO:0048519 negative regulation of biological process	-6.70677	38.5497	13.5531	30169	91	43	5	11.6279	4.88848	207|4318|5743|6622|6714	AKT1|MMP9|PTGS2|SNCA|SRC	-4.73079	0	13	0	0	-10.425	66.8195
1	-6.41472	GO:0045429	M1	1	0	GO Biological Processes	19	positive regulation of nitric oxide biosynthetic process	19_GO:0048518 positive regulation of biological process	-6.41472	66.8195	16.1264	30169	42	43	4	9.30233	4.42955	207|3643|5743|7099	AKT1|INSR|PTGS2|TLR4	-4.47453	0	13	0	0	-10.425	66.8195
1	-6.34459	GO:0043281	M1	1	0	GO Biological Processes	19	regulation of cysteine-type endopeptidase activity involved in apoptotic process	19_GO:0008152 metabolic process	-6.34459	20.5348	10.6028	30169	205	43	6	13.9535	5.28413	207|2152|4318|5743|6622|6714	AKT1|F3|MMP9|PTGS2|SNCA|SRC	-4.40928	0	13	0	0	-10.425	66.8195
1	-6.33486	GO:0033138	M1	1	0	GO Biological Processes	19	positive regulation of peptidyl-serine phosphorylation	19_GO:0048518 positive regulation of biological process	-6.33486	32.4817	12.3824	30169	108	43	5	11.6279	4.88848	207|1956|4282|5743|6622	AKT1|EGFR|MIF|PTGS2|SNCA	-4.40373	0	13	0	0	-10.425	66.8195
1	-6.33182	GO:1904407	M1	1	0	GO Biological Processes	19	positive regulation of nitric oxide metabolic process	19_GO:0048518 positive regulation of biological process	-6.33182	63.7822	15.7448	30169	44	43	4	9.30233	4.42955	207|3643|5743|7099	AKT1|INSR|PTGS2|TLR4	-4.40373	0	13	0	0	-10.425	66.8195
1	-6.03871	GO:0030162	M1	1	0	GO Biological Processes	19	regulation of proteolysis	19_GO:0008152 metabolic process	-6.03871	8.41926	7.77345	30169	750	43	9	20.9302	6.2038	207|2152|2932|4318|5054|5743|5747|6622|6714	AKT1|F3|GSK3B|MMP9|SERPINE1|PTGS2|PTK2|SNCA|SRC	-4.14864	0	13	0	0	-10.425	66.8195
1	-6.03754	GO:0051346	M1	1	0	GO Biological Processes	19	negative regulation of hydrolase activity	19_GO:0065007 biological regulation	-6.03754	13.1668	8.93285	30169	373	43	7	16.2791	5.62986	207|2932|4318|5054|5743|6622|6714	AKT1|GSK3B|MMP9|SERPINE1|PTGS2|SNCA|SRC	-4.14864	0	13	0	0	-10.425	66.8195
1	-5.99831	GO:2000116	M1	1	0	GO Biological Processes	19	regulation of cysteine-type endopeptidase activity	19_GO:0008152 metabolic process	-5.99831	17.9133	9.8337	30169	235	43	6	13.9535	5.28413	207|2152|4318|5743|6622|6714	AKT1|F3|MMP9|PTGS2|SNCA|SRC	-4.11549	0	13	0	0	-10.425	66.8195
1	-5.8738	GO:0032768	M1	1	0	GO Biological Processes	19	regulation of monooxygenase activity	19_GO:0065007 biological regulation	-5.8738	49.2354	13.7712	30169	57	43	4	9.30233	4.42955	207|1956|4790|6622	AKT1|EGFR|NFKB1|SNCA	-4.0016	0	13	0	0	-10.425	66.8195
1	-5.85437	GO:1900180	M1	1	0	GO Biological Processes	19	regulation of protein localization to nucleus	19_GO:0051179 localization	-5.85437	25.9854	10.9921	30169	135	43	5	11.6279	4.88848	142|207|2932|5743|6714	PARP1|AKT1|GSK3B|PTGS2|SRC	-3.98427	0	13	0	0	-10.425	66.8195
1	-5.82219	GO:0010951	M1	1	0	GO Biological Processes	19	negative regulation of endopeptidase activity	19_GO:0048519 negative regulation of biological process	-5.82219	16.7049	9.45829	30169	252	43	6	13.9535	5.28413	207|4318|5054|5743|6622|6714	AKT1|MMP9|SERPINE1|PTGS2|SNCA|SRC	-3.95624	0	13	0	0	-10.425	66.8195
1	-5.73117	GO:0033135	M1	1	0	GO Biological Processes	19	regulation of peptidyl-serine phosphorylation	19_GO:0008152 metabolic process	-5.73117	24.5316	10.6563	30169	143	43	5	11.6279	4.88848	207|1956|4282|5743|6622	AKT1|EGFR|MIF|PTGS2|SNCA	-3.87242	0	13	0	0	-10.425	66.8195
1	-5.72614	GO:0045428	M1	1	0	GO Biological Processes	19	regulation of nitric oxide biosynthetic process	19_GO:0008152 metabolic process	-5.72614	45.2648	13.1813	30169	62	43	4	9.30233	4.42955	207|3643|5743|7099	AKT1|INSR|PTGS2|TLR4	-3.87242	0	13	0	0	-10.425	66.8195
1	-5.7148	GO:0010466	M1	1	0	GO Biological Processes	19	negative regulation of peptidase activity	19_GO:0048519 negative regulation of biological process	-5.7148	16.0062	9.23434	30169	263	43	6	13.9535	5.28413	207|4318|5054|5743|6622|6714	AKT1|MMP9|SERPINE1|PTGS2|SNCA|SRC	-3.86309	0	13	0	0	-10.425	66.8195
1	-5.64338	GO:0080164	M1	1	0	GO Biological Processes	19	regulation of nitric oxide metabolic process	19_GO:0008152 metabolic process	-5.64338	43.1757	12.8601	30169	65	43	4	9.30233	4.42955	207|3643|5743|7099	AKT1|INSR|PTGS2|TLR4	-3.80546	0	13	0	0	-10.425	66.8195
1	-5.6413	GO:0052548	M1	1	0	GO Biological Processes	19	regulation of endopeptidase activity	19_GO:0008152 metabolic process	-5.6413	11.4748	8.24572	30169	428	43	7	16.2791	5.62986	207|2152|4318|5054|5743|6622|6714	AKT1|F3|MMP9|SERPINE1|PTGS2|SNCA|SRC	-3.80531	0	13	0	0	-10.425	66.8195
1	-5.4414	GO:0052547	M1	1	0	GO Biological Processes	19	regulation of peptidase activity	19_GO:0008152 metabolic process	-5.4414	10.6999	7.91147	30169	459	43	7	16.2791	5.62986	207|2152|4318|5054|5743|6622|6714	AKT1|F3|MMP9|SERPINE1|PTGS2|SNCA|SRC	-3.64707	0	13	0	0	-10.425	66.8195
1	-5.21865	GO:0046890	M1	1	0	GO Biological Processes	19	regulation of lipid biosynthetic process	19_GO:0008152 metabolic process	-5.21865	19.2749	9.34243	30169	182	43	5	11.6279	4.88848	207|1019|3480|4790|5743	AKT1|CDK4|IGF1R|NFKB1|PTGS2	-3.45208	0	13	0	0	-10.425	66.8195
1	-5.13637	GO:1900182	M1	1	0	GO Biological Processes	19	positive regulation of protein localization to nucleus	19_GO:0051179 localization	-5.13637	32.2577	11.0306	30169	87	43	4	9.30233	4.42955	142|207|5743|6714	PARP1|AKT1|PTGS2|SRC	-3.38117	0	13	0	0	-10.425	66.8195
1	-4.98967	GO:0045861	M1	1	0	GO Biological Processes	19	negative regulation of proteolysis	19_GO:0048519 negative regulation of biological process	-4.98967	11.9592	7.81365	30169	352	43	6	13.9535	5.28413	207|4318|5054|5743|6622|6714	AKT1|MMP9|SERPINE1|PTGS2|SNCA|SRC	-3.24866	0	13	0	0	-10.425	66.8195
1	-4.83815	GO:0043086	M1	1	0	GO Biological Processes	19	negative regulation of catalytic activity	19_GO:0065007 biological regulation	-4.83815	7.0513	6.53684	30169	796	43	8	18.6047	5.93439	207|2932|4318|4790|5054|5743|6622|6714	AKT1|GSK3B|MMP9|NFKB1|SERPINE1|PTGS2|SNCA|SRC	-3.12855	0	13	0	0	-10.425	66.8195
1	-4.76705	GO:0001893	M1	1	0	GO Biological Processes	19	maternal placenta development	19_GO:0022414 reproductive process	-4.76705	60.1375	13.2253	30169	35	43	3	6.97674	3.88497	142|207|5743	PARP1|AKT1|PTGS2	-3.0646	0	13	0	0	-10.425	66.8195
1	-4.76421	GO:0051341	M1	1	0	GO Biological Processes	19	regulation of oxidoreductase activity	19_GO:0065007 biological regulation	-4.76421	25.9854	9.82726	30169	108	43	4	9.30233	4.42955	207|1956|4790|6622	AKT1|EGFR|NFKB1|SNCA	-3.06318	0	13	0	0	-10.425	66.8195
1	-4.19232	GO:0043269	M1	1	0	GO Biological Processes	19	regulation of ion transport	19_GO:0051179 localization	-4.19232	6.84016	5.98375	30169	718	43	7	16.2791	5.62986	207|760|4282|4318|5159|5743|6622	AKT1|CA2|MIF|MMP9|PDGFRB|PTGS2|SNCA	-2.57118	0	13	0	0	-10.425	66.8195
1	-4.16111	GO:0050729	M1	1	0	GO Biological Processes	19	positive regulation of inflammatory response	19_GO:0048518 positive regulation of biological process	-4.16111	18.2235	8.0956	30169	154	43	4	9.30233	4.42955	5054|5743|6622|7099	SERPINE1|PTGS2|SNCA|TLR4	-2.54465	0	13	0	0	-10.425	66.8195
1	-4.13045	GO:0031349	M1	1	0	GO Biological Processes	19	positive regulation of defense response	19_GO:0048518 positive regulation of biological process	-4.13045	11.4268	6.9374	30169	307	43	5	11.6279	4.88848	5054|5743|6622|6714|7099	SERPINE1|PTGS2|SNCA|SRC|TLR4	-2.51862	0	13	0	0	-10.425	66.8195
1	-3.98306	GO:0009895	M1	1	0	GO Biological Processes	19	negative regulation of catabolic process	19_GO:0048519 negative regulation of biological process	-3.98306	10.6304	6.64576	30169	330	43	5	11.6279	4.88848	207|238|1956|4233|6622	AKT1|ALK|EGFR|MET|SNCA	-2.39803	0	13	0	0	-10.425	66.8195
1	-3.77074	GO:0032890	M1	1	0	GO Biological Processes	19	regulation of organic acid transport	19_GO:0051179 localization	-3.77074	28.0642	8.86589	30169	75	43	3	6.97674	3.88497	207|4282|6622	AKT1|MIF|SNCA	-2.21096	0	13	0	0	-10.425	66.8195
1	-3.77074	GO:0043536	M1	1	0	GO Biological Processes	19	positive regulation of blood vessel endothelial cell migration	19_GO:0040011 locomotion	-3.77074	28.0642	8.86589	30169	75	43	3	6.97674	3.88497	207|3791|5743	AKT1|KDR|PTGS2	-2.21096	0	13	0	0	-10.425	66.8195
1	-3.58009	GO:0010507	M1	1	0	GO Biological Processes	19	negative regulation of autophagy	19_GO:0048519 negative regulation of biological process	-3.58009	24.1933	8.18474	30169	87	43	3	6.97674	3.88497	207|4233|6622	AKT1|MET|SNCA	-2.03636	0	13	0	0	-10.425	66.8195
1	-3.56546	GO:0046889	M1	1	0	GO Biological Processes	19	positive regulation of lipid biosynthetic process	19_GO:0048518 positive regulation of biological process	-3.56546	23.9183	8.13421	30169	88	43	3	6.97674	3.88497	207|3480|5743	AKT1|IGF1R|PTGS2	-2.02467	0	13	0	0	-10.425	66.8195
1	-3.4948	GO:0044070	M1	1	0	GO Biological Processes	19	regulation of anion transport	19_GO:0051179 localization	-3.4948	22.6324	7.89356	30169	93	43	3	6.97674	3.88497	760|4282|6622	CA2|MIF|SNCA	-1.96273	0	13	0	0	-10.425	66.8195
1	-3.45428	GO:0019217	M1	1	0	GO Biological Processes	19	regulation of fatty acid metabolic process	19_GO:0008152 metabolic process	-3.45428	21.9251	7.75805	30169	96	43	3	6.97674	3.88497	207|5743|6622	AKT1|PTGS2|SNCA	-1.92603	0	13	0	0	-10.425	66.8195
1	-3.2377	GO:0051051	M1	1	0	GO Biological Processes	19	negative regulation of transport	19_GO:0051179 localization	-3.2377	7.32364	5.27068	30169	479	43	5	11.6279	4.88848	207|4318|4790|5743|6622	AKT1|MMP9|NFKB1|PTGS2|SNCA	-1.74149	0	13	0	0	-10.425	66.8195
1	-3.12005	GO:0043270	M1	1	0	GO Biological Processes	19	positive regulation of ion transport	19_GO:0051179 localization	-3.12005	9.71079	5.62151	30169	289	43	4	9.30233	4.42955	207|4282|5159|6622	AKT1|MIF|PDGFRB|SNCA	-1.63734	0	13	0	0	-10.425	66.8195
1	-3.07731	GO:0046903	M1	1	0	GO Biological Processes	19	secretion	19_GO:0051179 localization	-3.07731	6.7462	4.9936	30169	520	43	5	11.6279	4.88848	558|595|760|5743|6622	AXL|CCND1|CA2|PTGS2|SNCA	-1.59841	0	13	0	0	-10.425	66.8195
1	-3.01363	GO:0010565	M1	1	0	GO Biological Processes	19	regulation of cellular ketone metabolic process	19_GO:0008152 metabolic process	-3.01363	15.4766	6.39253	30169	136	43	3	6.97674	3.88497	207|5743|6622	AKT1|PTGS2|SNCA	-1.53979	0	13	0	0	-10.425	66.8195
1	-2.93341	GO:0036294	M1	1	0	GO Biological Processes	19	cellular response to decreased oxygen levels	19_GO:0050896 response to stimulus	-2.93341	14.516	6.16358	30169	145	43	3	6.97674	3.88497	207|5743|6714	AKT1|PTGS2|SRC	-1.46787	0	13	0	0	-10.425	66.8195
1	-2.91629	GO:0045598	M1	1	0	GO Biological Processes	19	regulation of fat cell differentiation	19_GO:0032502 developmental process	-2.91629	14.3185	6.11547	30169	147	43	3	6.97674	3.88497	207|240|5743	AKT1|ALOX5|PTGS2	-1.45322	0	13	0	0	-10.425	66.8195
1	-2.89108	GO:0043535	M1	1	0	GO Biological Processes	19	regulation of blood vessel endothelial cell migration	19_GO:0040011 locomotion	-2.89108	14.0321	6.04503	30169	150	43	3	6.97674	3.88497	207|3791|5743	AKT1|KDR|PTGS2	-1.43208	0	13	0	0	-10.425	66.8195
1	-2.89108	GO:0050806	M1	1	0	GO Biological Processes	19	positive regulation of synaptic transmission	19_GO:0023052 signaling	-2.89108	14.0321	6.04503	30169	150	43	3	6.97674	3.88497	760|5743|6622	CA2|PTGS2|SNCA	-1.43208	0	13	0	0	-10.425	66.8195
1	-2.803	GO:0071453	M1	1	0	GO Biological Processes	19	cellular response to oxygen levels	19_GO:0050896 response to stimulus	-2.803	13.0734	5.8031	30169	161	43	3	6.97674	3.88497	207|5743|6714	AKT1|PTGS2|SRC	-1.35361	0	13	0	0	-10.425	66.8195
1	-2.75761	GO:0043271	M1	1	0	GO Biological Processes	19	negative regulation of ion transport	19_GO:0051179 localization	-2.75761	12.6037	5.68088	30169	167	43	3	6.97674	3.88497	4318|5743|6622	MMP9|PTGS2|SNCA	-1.31374	0	13	0	0	-10.425	66.8195
1	-2.51524	GO:0010959	M1	1	0	GO Biological Processes	19	regulation of metal ion transport	19_GO:0051179 localization	-2.51524	6.63456	4.40913	30169	423	43	4	9.30233	4.42955	207|5159|5743|6622	AKT1|PDGFRB|PTGS2|SNCA	-1.09866	0	13	0	0	-10.425	66.8195
1	-2.49939	GO:0034612	M1	1	0	GO Biological Processes	19	response to tumor necrosis factor	19_GO:0050896 response to stimulus	-2.49939	10.2175	5.01525	30169	206	43	3	6.97674	3.88497	207|4790|5743	AKT1|NFKB1|PTGS2	-1.08501	0	13	0	0	-10.425	66.8195
1	-2.28918	GO:0031330	M1	1	0	GO Biological Processes	19	negative regulation of cellular catabolic process	19_GO:0048519 negative regulation of biological process	-2.28918	8.59108	4.50727	30169	245	43	3	6.97674	3.88497	207|4233|6622	AKT1|MET|SNCA	-0.888827	0	13	0	0	-10.425	66.8195
1	-2.18164	GO:0051924	M1	1	0	GO Biological Processes	19	regulation of calcium ion transport	19_GO:0051179 localization	-2.18164	7.85378	4.25786	30169	268	43	3	6.97674	3.88497	5159|5743|6622	PDGFRB|PTGS2|SNCA	-0.78796	0	13	0	0	-10.425	66.8195
1	-9.67516	GO:0048545	M1	1	0	GO Biological Processes	19	response to steroid hormone	19_GO:0050896 response to stimulus	-9.67516	22.3125	13.6091	30169	283	43	9	20.9302	6.2038	142|367|595|2099|2100|3480|5241|5743|6714	PARP1|AR|CCND1|ESR1|ESR2|IGF1R|PGR|PTGS2|SRC	-7.29317	0	14	1	1	-9.67516	75.8492
1	-9.34599	GO:1901654	M1	1	0	GO Biological Processes	19	response to ketone	19_GO:0050896 response to stimulus	-9.34599	27.5139	14.3555	30169	204	43	8	18.6047	5.93439	142|207|367|595|598|1019|3480|6714	PARP1|AKT1|AR|CCND1|BCL2L1|CDK4|IGF1R|SRC	-7.03289	0	14	0	0	-9.67516	75.8492
1	-6.64158	GO:0051385	M1	1	0	GO Biological Processes	19	response to mineralocorticoid	19_GO:0050896 response to stimulus	-6.64158	75.8492	17.2112	30169	37	43	4	9.30233	4.42955	142|595|3480|6714	PARP1|CCND1|IGF1R|SRC	-4.67613	0	14	0	0	-9.67516	75.8492
1	-5.82219	GO:0097305	M1	1	0	GO Biological Processes	19	response to alcohol	19_GO:0050896 response to stimulus	-5.82219	16.7049	9.45829	30169	252	43	6	13.9535	5.28413	142|207|595|598|1019|3480	PARP1|AKT1|CCND1|BCL2L1|CDK4|IGF1R	-3.95624	0	14	0	0	-9.67516	75.8492
1	-5.42633	GO:0031960	M1	1	0	GO Biological Processes	19	response to corticosteroid	19_GO:0050896 response to stimulus	-5.42633	21.2607	9.85927	30169	165	43	5	11.6279	4.88848	142|595|3480|5743|6714	PARP1|CCND1|IGF1R|PTGS2|SRC	-3.63436	0	14	0	0	-9.67516	75.8492
1	-5.30347	GO:0033273	M1	1	0	GO Biological Processes	19	response to vitamin	19_GO:0050896 response to stimulus	-5.30347	35.5243	11.6082	30169	79	43	4	9.30233	4.42955	595|3480|5743|7299	CCND1|IGF1R|PTGS2|TYR	-3.52184	0	14	0	0	-9.67516	75.8492
1	-5.23255	GO:0009991	M1	1	0	GO Biological Processes	19	response to extracellular stimulus	19_GO:0050896 response to stimulus	-5.23255	9.94177	7.57056	30169	494	43	7	16.2791	5.62986	207|558|595|3480|5743|6714|7299	AKT1|AXL|CCND1|IGF1R|PTGS2|SRC|TYR	-3.46434	0	14	0	0	-9.67516	75.8492
1	-4.3166	GO:0031667	M1	1	0	GO Biological Processes	19	response to nutrient levels	19_GO:0050896 response to stimulus	-4.3166	9.07247	6.62045	30169	464	43	6	13.9535	5.28413	207|595|3480|5743|6714|7299	AKT1|CCND1|IGF1R|PTGS2|SRC|TYR	-2.67988	0	14	0	0	-9.67516	75.8492
1	-4.2396	GO:0007584	M1	1	0	GO Biological Processes	19	response to nutrient	19_GO:0050896 response to stimulus	-4.2396	19.0913	8.30701	30169	147	43	4	9.30233	4.42955	595|3480|5743|7299	CCND1|IGF1R|PTGS2|TYR	-2.61014	0	14	0	0	-9.67516	75.8492
1	-3.21395	GO:0045444	M1	1	0	GO Biological Processes	19	fat cell differentiation	19_GO:0032502 developmental process	-3.21395	18.1449	6.98969	30169	116	43	3	6.97674	3.88497	595|4151|5743	CCND1|MB|PTGS2	-1.72126	0	14	0	0	-9.67516	75.8492
1	-2.95955	GO:0051384	M1	1	0	GO Biological Processes	19	response to glucocorticoid	19_GO:0050896 response to stimulus	-2.95955	14.8226	6.23757	30169	142	43	3	6.97674	3.88497	595|3480|5743	CCND1|IGF1R|PTGS2	-1.49154	0	14	0	0	-9.67516	75.8492
1	-2.95077	GO:0010212	M1	1	0	GO Biological Processes	19	response to ionizing radiation	19_GO:0050896 response to stimulus	-2.95077	14.719	6.21266	30169	143	43	3	6.97674	3.88497	142|595|598	PARP1|CCND1|BCL2L1	-1.48359	0	14	0	0	-9.67516	75.8492
1	-9.57346	GO:0080135	M1	1	0	GO Biological Processes	19	regulation of cellular response to stress	19_GO:0050896 response to stimulus	-9.57346	11.5968	10.9191	30169	726	43	12	27.907	6.8402	142|207|240|598|1956|2324|2932|3480|4233|4282|5743|7099	PARP1|AKT1|ALOX5|BCL2L1|EGFR|FLT4|GSK3B|IGF1R|MET|MIF|PTGS2|TLR4	-7.21137	0	15	1	1	-9.57346	36.9266
1	-6.6131	GO:1900407	M1	1	0	GO Biological Processes	19	regulation of cellular response to oxidative stress	19_GO:0050896 response to stimulus	-6.6131	36.9266	13.2501	30169	95	43	5	11.6279	4.88848	142|207|240|4233|7099	PARP1|AKT1|ALOX5|MET|TLR4	-4.65282	0	15	0	0	-9.57346	36.9266
1	-6.41658	GO:1902882	M1	1	0	GO Biological Processes	19	regulation of response to oxidative stress	19_GO:0050896 response to stimulus	-6.41658	33.731	12.6323	30169	104	43	5	11.6279	4.88848	142|207|240|4233|7099	PARP1|AKT1|ALOX5|MET|TLR4	-4.47453	0	15	0	0	-9.57346	36.9266
1	-5.28164	GO:1903201	M1	1	0	GO Biological Processes	19	regulation of oxidative stress-induced cell death	19_GO:0050896 response to stimulus	-5.28164	35.0802	11.5314	30169	80	43	4	9.30233	4.42955	142|207|4233|7099	PARP1|AKT1|MET|TLR4	-3.50171	0	15	0	0	-9.57346	36.9266
1	-4.85382	GO:0051098	M1	1	0	GO Biological Processes	19	regulation of binding	19_GO:0065007 biological regulation	-4.85382	11.3162	7.56383	30169	372	43	6	13.9535	5.28413	142|207|2932|4233|4318|6714	PARP1|AKT1|GSK3B|MET|MMP9|SRC	-3.13417	0	15	0	0	-9.57346	36.9266
1	-3.92738	GO:0051099	M1	1	0	GO Biological Processes	19	positive regulation of binding	19_GO:0065007 biological regulation	-3.92738	15.8555	7.48871	30169	177	43	4	9.30233	4.42955	142|2932|4233|4318	PARP1|GSK3B|MET|MMP9	-2.3488	0	15	0	0	-9.57346	36.9266
1	-9.2299	GO:0009612	M1	1	0	GO Biological Processes	19	response to mechanical stimulus	19_GO:0050896 response to stimulus	-9.2299	26.6011	14.0987	30169	211	43	8	18.6047	5.93439	3480|4313|4790|5743|5747|6714|7099|23621	IGF1R|MMP2|NFKB1|PTGS2|PTK2|SRC|TLR4|BACE1	-6.92934	0	16	1	1	-9.2299	109.626
1	-9.04334	GO:1990776	M1	1	0	GO Biological Processes	19	response to angiotensin	19_GO:0050896 response to stimulus	-9.04334	109.626	23.2271	30169	32	43	5	11.6279	4.88848	760|3480|4790|5743|6714	CA2|IGF1R|NFKB1|PTGS2|SRC	-6.77605	0	16	0	0	-9.2299	109.626
1	-7.28184	GO:1904385	M1	1	0	GO Biological Processes	19	cellular response to angiotensin	19_GO:0050896 response to stimulus	-7.28184	107.939	20.6095	30169	26	43	4	9.30233	4.42955	760|3480|4790|6714	CA2|IGF1R|NFKB1|SRC	-5.2335	0	16	0	0	-9.2299	109.626
1	-5.44079	GO:0071260	M1	1	0	GO Biological Processes	19	cellular response to mechanical stimulus	19_GO:0050896 response to stimulus	-5.44079	38.4441	12.1012	30169	73	43	4	9.30233	4.42955	3480|4790|5743|7099	IGF1R|NFKB1|PTGS2|TLR4	-3.64707	0	16	0	0	-9.2299	109.626
1	-4.32361	GO:0035094	M1	1	0	GO Biological Processes	19	response to nicotine	19_GO:0050896 response to stimulus	-4.32361	42.9554	11.1044	30169	49	43	3	6.97674	3.88497	3480|4313|4790	IGF1R|MMP2|NFKB1	-2.68567	0	16	0	0	-9.2299	109.626
1	-4.04574	GO:0071496	M1	1	0	GO Biological Processes	19	cellular response to external stimulus	19_GO:0050896 response to stimulus	-4.04574	10.9626	6.7689	30169	320	43	5	11.6279	4.88848	558|3480|4790|5743|7099	AXL|IGF1R|NFKB1|PTGS2|TLR4	-2.44752	0	16	0	0	-9.2299	109.626
1	-2.20739	GO:0010817	M1	1	0	GO Biological Processes	19	regulation of hormone levels	19_GO:0065007 biological regulation	-2.20739	5.42828	3.83698	30169	517	43	4	9.30233	4.42955	240|2099|3480|4790	ALOX5|ESR1|IGF1R|NFKB1	-0.81301	0	16	0	0	-9.2299	109.626
1	-9.15739	GO:0032496	M1	1	0	GO Biological Processes	19	response to lipopolysaccharide	19_GO:0044419 biological process involved in interspecies interaction between organisms	-9.15739	19.489	12.6412	30169	324	43	9	20.9302	6.2038	207|558|1019|4790|5054|5743|6622|6714|7099	AKT1|AXL|CDK4|NFKB1|SERPINE1|PTGS2|SNCA|SRC|TLR4	-6.88303	0	17	1	1	-9.15739	23.9572
1	-8.91825	GO:0002237	M1	1	0	GO Biological Processes	19	response to molecule of bacterial origin	19_GO:0044419 biological process involved in interspecies interaction between organisms	-8.91825	18.3027	12.2118	30169	345	43	9	20.9302	6.2038	207|558|1019|4790|5054|5743|6622|6714|7099	AKT1|AXL|CDK4|NFKB1|SERPINE1|PTGS2|SNCA|SRC|TLR4	-6.6696	0	17	0	0	-9.15739	23.9572
1	-8.73191	GO:0071216	M1	1	0	GO Biological Processes	19	cellular response to biotic stimulus	19_GO:0050896 response to stimulus	-8.73191	23.0034	13.0378	30169	244	43	8	18.6047	5.93439	207|558|1019|2932|4790|5054|6714|7099	AKT1|AXL|CDK4|GSK3B|NFKB1|SERPINE1|SRC|TLR4	-6.50165	0	17	0	0	-9.15739	23.9572
1	-8.47823	GO:0006954	M1	1	0	GO Biological Processes	19	inflammatory response	19_GO:0050896 response to stimulus	-8.47823	13.0653	10.6581	30169	537	43	10	23.2558	6.4425	207|240|558|2152|4282|4790|5742|5743|6622|7099	AKT1|ALOX5|AXL|F3|MIF|NFKB1|PTGS1|PTGS2|SNCA|TLR4	-6.27683	0	17	0	0	-9.15739	23.9572
1	-7.8011	GO:0071222	M1	1	0	GO Biological Processes	19	cellular response to lipopolysaccharide	19_GO:0044419 biological process involved in interspecies interaction between organisms	-7.8011	23.9572	12.4604	30169	205	43	7	16.2791	5.62986	207|558|1019|4790|5054|6714|7099	AKT1|AXL|CDK4|NFKB1|SERPINE1|SRC|TLR4	-5.67739	0	17	0	0	-9.15739	23.9572
1	-7.6311	GO:0071219	M1	1	0	GO Biological Processes	19	cellular response to molecule of bacterial origin	19_GO:0044419 biological process involved in interspecies interaction between organisms	-7.6311	22.6324	12.0825	30169	217	43	7	16.2791	5.62986	207|558|1019|4790|5054|6714|7099	AKT1|AXL|CDK4|NFKB1|SERPINE1|SRC|TLR4	-5.52929	0	17	0	0	-9.15739	23.9572
1	-6.17573	GO:0071345	M1	1	0	GO Biological Processes	19	cellular response to cytokine stimulus	19_GO:0050896 response to stimulus	-6.17573	8.74576	7.95883	30169	722	43	9	20.9302	6.2038	207|558|1019|2152|2932|4313|4790|6714|7099	AKT1|AXL|CDK4|F3|GSK3B|MMP2|NFKB1|SRC|TLR4	-4.26631	0	17	0	0	-9.15739	23.9572
1	-6.0006	GO:0009617	M1	1	0	GO Biological Processes	19	response to bacterium	19_GO:0044419 biological process involved in interspecies interaction between organisms	-6.0006	8.3304	7.72225	30169	758	43	9	20.9302	6.2038	207|558|1019|4790|5054|5743|6622|6714|7099	AKT1|AXL|CDK4|NFKB1|SERPINE1|PTGS2|SNCA|SRC|TLR4	-4.11563	0	17	0	0	-9.15739	23.9572
1	-4.39583	GO:0002683	M1	1	0	GO Biological Processes	19	negative regulation of immune system process	19_GO:0002376 immune system process	-4.39583	9.37556	6.75538	30169	449	43	6	13.9535	5.28413	142|207|558|4282|6714|7099	PARP1|AKT1|AXL|MIF|SRC|TLR4	-2.74548	0	17	0	0	-9.15739	23.9572
1	-4.30109	GO:0050867	M1	1	0	GO Biological Processes	19	positive regulation of cell activation	19_GO:0048518 positive regulation of biological process	-4.30109	9.01419	6.5942	30169	467	43	6	13.9535	5.28413	207|558|4282|5159|6714|7099	AKT1|AXL|MIF|PDGFRB|SRC|TLR4	-2.6668	0	17	0	0	-9.15739	23.9572
1	-4.15841	GO:0050865	M1	1	0	GO Biological Processes	19	regulation of cell activation	19_GO:0050789 regulation of biological process	-4.15841	6.75548	5.93474	30169	727	43	7	16.2791	5.62986	207|558|4282|5159|6622|6714|7099	AKT1|AXL|MIF|PDGFRB|SNCA|SRC|TLR4	-2.54312	0	17	0	0	-9.15739	23.9572
1	-4.02481	GO:0070665	M1	1	0	GO Biological Processes	19	positive regulation of leukocyte proliferation	19_GO:0048518 positive regulation of biological process	-4.02481	16.8049	7.7377	30169	167	43	4	9.30233	4.42955	598|4282|5747|7099	BCL2L1|MIF|PTK2|TLR4	-2.42771	0	17	0	0	-9.15739	23.9572
1	-3.5949	GO:0051251	M1	1	0	GO Biological Processes	19	positive regulation of lymphocyte activation	19_GO:0002376 immune system process	-3.5949	8.77006	5.91029	30169	400	43	5	11.6279	4.88848	207|558|4282|6714|7099	AKT1|AXL|MIF|SRC|TLR4	-2.0482	0	17	0	0	-9.15739	23.9572
1	-3.44931	GO:0002694	M1	1	0	GO Biological Processes	19	regulation of leukocyte activation	19_GO:0002376 immune system process	-3.44931	6.28303	5.2246	30169	670	43	6	13.9535	5.28413	207|558|4282|6622|6714|7099	AKT1|AXL|MIF|SNCA|SRC|TLR4	-1.922	0	17	0	0	-9.15739	23.9572
1	-3.3607	GO:0002696	M1	1	0	GO Biological Processes	19	positive regulation of leukocyte activation	19_GO:0002376 immune system process	-3.3607	7.79561	5.48724	30169	450	43	5	11.6279	4.88848	207|558|4282|6714|7099	AKT1|AXL|MIF|SRC|TLR4	-1.84462	0	17	0	0	-9.15739	23.9572
1	-3.23636	GO:0070663	M1	1	0	GO Biological Processes	19	regulation of leukocyte proliferation	19_GO:0050789 regulation of biological process	-3.23636	10.4328	5.87107	30169	269	43	4	9.30233	4.42955	598|4282|5747|7099	BCL2L1|MIF|PTK2|TLR4	-1.74104	0	17	0	0	-9.15739	23.9572
1	-3.19234	GO:0002718	M1	1	0	GO Biological Processes	19	regulation of cytokine production involved in immune response	19_GO:0002376 immune system process	-3.19234	17.8374	6.92346	30169	118	43	3	6.97674	3.88497	558|4282|7099	AXL|MIF|TLR4	-1.70401	0	17	0	0	-9.15739	23.9572
1	-2.89943	GO:0032946	M1	1	0	GO Biological Processes	19	positive regulation of mononuclear cell proliferation	19_GO:0048518 positive regulation of biological process	-2.89943	14.1263	6.06828	30169	149	43	3	6.97674	3.88497	598|4282|7099	BCL2L1|MIF|TLR4	-1.4388	0	17	0	0	-9.15739	23.9572
1	-2.88989	GO:0051249	M1	1	0	GO Biological Processes	19	regulation of lymphocyte activation	19_GO:0002376 immune system process	-2.88989	6.1222	4.67686	30169	573	43	5	11.6279	4.88848	207|558|4282|6714|7099	AKT1|AXL|MIF|SRC|TLR4	-1.4317	0	17	0	0	-9.15739	23.9572
1	-2.76397	GO:0002831	M1	1	0	GO Biological Processes	19	regulation of response to biotic stimulus	19_GO:0050896 response to stimulus	-2.76397	7.77401	4.89181	30169	361	43	4	9.30233	4.42955	142|4282|6714|7099	PARP1|MIF|SRC|TLR4	-1.31853	0	17	0	0	-9.15739	23.9572
1	-2.63787	GO:0032680	M1	1	0	GO Biological Processes	19	regulation of tumor necrosis factor production	19_GO:0032501 multicellular organismal process	-2.63787	11.4392	5.36613	30169	184	43	3	6.97674	3.88497	558|4282|7099	AXL|MIF|TLR4	-1.20558	0	17	0	0	-9.15739	23.9572
1	-2.61797	GO:0002700	M1	1	0	GO Biological Processes	19	regulation of production of molecular mediator of immune response	19_GO:0002376 immune system process	-2.61797	11.2557	5.31486	30169	187	43	3	6.97674	3.88497	558|4282|7099	AXL|MIF|TLR4	-1.19098	0	17	0	0	-9.15739	23.9572
1	-2.61142	GO:0002833	M1	1	0	GO Biological Processes	19	positive regulation of response to biotic stimulus	19_GO:0048518 positive regulation of biological process	-2.61142	11.1958	5.29803	30169	188	43	3	6.97674	3.88497	4282|6714|7099	MIF|SRC|TLR4	-1.18593	0	17	0	0	-9.15739	23.9572
1	-2.6049	GO:1903555	M1	1	0	GO Biological Processes	19	regulation of tumor necrosis factor superfamily cytokine production	19_GO:0032501 multicellular organismal process	-2.6049	11.1366	5.28133	30169	189	43	3	6.97674	3.88497	558|4282|7099	AXL|MIF|TLR4	-1.18015	0	17	0	0	-9.15739	23.9572
1	-2.31401	GO:0045088	M1	1	0	GO Biological Processes	19	regulation of innate immune response	19_GO:0044419 biological process involved in interspecies interaction between organisms	-2.31401	8.77006	4.56584	30169	240	43	3	6.97674	3.88497	142|6714|7099	PARP1|SRC|TLR4	-0.911885	0	17	0	0	-9.15739	23.9572
1	-2.29904	GO:0032944	M1	1	0	GO Biological Processes	19	regulation of mononuclear cell proliferation	19_GO:0050789 regulation of biological process	-2.29904	8.66179	4.53049	30169	243	43	3	6.97674	3.88497	598|4282|7099	BCL2L1|MIF|TLR4	-0.897626	0	17	0	0	-9.15739	23.9572
1	-8.97244	GO:0048010	M1	1	0	GO Biological Processes	19	vascular endothelial growth factor receptor signaling pathway	19_GO:0023052 signaling	-8.97244	106.304	22.8662	30169	33	43	5	11.6279	4.88848	558|2324|3791|5747|6714	AXL|FLT4|KDR|PTK2|SRC	-6.71877	0	18	1	1	-8.97244	106.304
1	-5.272	GO:0010640	M1	1	0	GO Biological Processes	19	regulation of platelet-derived growth factor receptor signaling pathway	19_GO:0023052 signaling	-5.272	87.7006	16.053	30169	24	43	3	6.97674	3.88497	2152|6622|6714	F3|SNCA|SRC	-3.50047	0	18	0	0	-8.97244	106.304
1	-4.84724	GO:0050878	M1	1	0	GO Biological Processes	19	regulation of body fluid levels	19_GO:0065007 biological regulation	-4.84724	11.2859	7.55184	30169	373	43	6	13.9535	5.28413	558|595|2152|4233|5054|6714	AXL|CCND1|F3|MET|SERPINE1|SRC	-3.13417	0	18	0	0	-8.97244	106.304
1	-4.67352	GO:0006909	M1	1	0	GO Biological Processes	19	phagocytosis	19_GO:0051179 localization	-4.67352	14.8645	8.07834	30169	236	43	5	11.6279	4.88848	558|4233|5747|6714|7099	AXL|MET|PTK2|SRC|TLR4	-2.9809	0	18	0	0	-8.97244	106.304
1	-4.10354	GO:0034446	M1	1	0	GO Biological Processes	19	substrate adhesion-dependent cell spreading	19_GO:0032502 developmental process	-4.10354	36.2899	10.1634	30169	58	43	3	6.97674	3.88497	558|6714|7010	AXL|SRC|TEK	-2.4963	0	18	0	0	-8.97244	106.304
1	-2.72109	GO:0007596	M1	1	0	GO Biological Processes	19	blood coagulation	19_GO:0032501 multicellular organismal process	-2.72109	12.2373	5.58372	30169	172	43	3	6.97674	3.88497	558|2152|6714	AXL|F3|SRC	-1.28033	0	18	0	0	-8.97244	106.304
1	-2.7068	GO:0050817	M1	1	0	GO Biological Processes	19	coagulation	19_GO:0032501 multicellular organismal process	-2.7068	12.0966	5.54598	30169	174	43	3	6.97674	3.88497	558|2152|6714	AXL|F3|SRC	-1.26759	0	18	0	0	-8.97244	106.304
1	-2.68569	GO:0007599	M1	1	0	GO Biological Processes	19	hemostasis	19_GO:0065007 biological regulation	-2.68569	11.8916	5.49051	30169	177	43	3	6.97674	3.88497	558|2152|6714	AXL|F3|SRC	-1.24957	0	18	0	0	-8.97244	106.304
1	-2.57284	GO:0031589	M1	1	0	GO Biological Processes	19	cell-substrate adhesion	19_GO:0009987 cellular process	-2.57284	10.8496	5.19966	30169	194	43	3	6.97674	3.88497	558|6714|7010	AXL|SRC|TEK	-1.15183	0	18	0	0	-8.97244	106.304
1	-8.22782	GO:2001237	M1	1	0	GO Biological Processes	19	negative regulation of extrinsic apoptotic signaling pathway	19_GO:0023052 signaling	-8.22782	42.5215	15.6337	30169	99	43	6	13.9535	5.28413	207|367|598|2932|5054|6714	AKT1|AR|BCL2L1|GSK3B|SERPINE1|SRC	-6.06084	0	19	1	1	-8.22782	50.1146
1	-7.28179	GO:0051881	M1	1	0	GO Biological Processes	19	regulation of mitochondrial membrane potential	19_GO:0065007 biological regulation	-7.28179	50.1146	15.5425	30169	70	43	5	11.6279	4.88848	142|207|598|3791|6714	PARP1|AKT1|BCL2L1|KDR|SRC	-5.2335	0	19	0	0	-8.22782	50.1146
1	-7.06072	GO:2001236	M1	1	0	GO Biological Processes	19	regulation of extrinsic apoptotic signaling pathway	19_GO:0023052 signaling	-7.06072	27.1589	12.3356	30169	155	43	6	13.9535	5.28413	207|367|598|2932|5054|6714	AKT1|AR|BCL2L1|GSK3B|SERPINE1|SRC	-5.04282	0	19	0	0	-8.22782	50.1146
1	-5.62914	GO:0010821	M1	1	0	GO Biological Processes	19	regulation of mitochondrion organization	19_GO:0050789 regulation of biological process	-5.62914	23.3868	10.3843	30169	150	43	5	11.6279	4.88848	207|598|2932|3791|4318	AKT1|BCL2L1|GSK3B|KDR|MMP9	-3.79508	0	19	0	0	-8.22782	50.1146
1	-5.62128	GO:0042391	M1	1	0	GO Biological Processes	19	regulation of membrane potential	19_GO:0065007 biological regulation	-5.62128	11.395	8.21188	30169	431	43	7	16.2791	5.62986	142|207|598|2932|3791|6622|6714	PARP1|AKT1|BCL2L1|GSK3B|KDR|SNCA|SRC	-3.78914	0	19	0	0	-8.22782	50.1146
1	-5.23872	GO:0051129	M1	1	0	GO Biological Processes	19	negative regulation of cellular component organization	19_GO:0048519 negative regulation of biological process	-5.23872	8.0069	7.09164	30169	701	43	8	18.6047	5.93439	142|207|367|598|2932|4233|6622|6714	PARP1|AKT1|AR|BCL2L1|GSK3B|MET|SNCA|SRC	-3.46885	0	19	0	0	-8.22782	50.1146
1	-5.03919	GO:0010639	M1	1	0	GO Biological Processes	19	negative regulation of organelle organization	19_GO:0048519 negative regulation of biological process	-5.03919	12.2018	7.90591	30169	345	43	6	13.9535	5.28413	142|207|598|4233|6622|6714	PARP1|AKT1|BCL2L1|MET|SNCA|SRC	-3.29193	0	19	0	0	-8.22782	50.1146
1	-5.01247	GO:0007276	M1	1	0	GO Biological Processes	19	gamete generation	19_GO:0022414 reproductive process	-5.01247	7.45397	6.77593	30169	753	43	8	18.6047	5.93439	207|367|558|598|4313|5241|5743|6714	AKT1|AR|AXL|BCL2L1|MMP2|PGR|PTGS2|SRC	-3.26991	0	19	0	0	-8.22782	50.1146
1	-4.37822	GO:0090199	M1	1	0	GO Biological Processes	19	regulation of release of cytochrome c from mitochondria	19_GO:0023052 signaling	-4.37822	44.7833	11.3489	30169	47	43	3	6.97674	3.88497	207|598|4318	AKT1|BCL2L1|MMP9	-2.73287	0	19	0	0	-8.22782	50.1146
1	-2.02835	GO:0007281	M1	1	0	GO Biological Processes	19	germ cell development	19_GO:0022414 reproductive process	-2.02835	6.90103	3.91328	30169	305	43	3	6.97674	3.88497	207|598|6714	AKT1|BCL2L1|SRC	-0.640894	0	19	0	0	-8.22782	50.1146
1	-2.00727	GO:0007283	M1	1	0	GO Biological Processes	19	spermatogenesis	19_GO:0022414 reproductive process	-2.00727	4.74859	3.47708	30169	591	43	4	9.30233	4.42955	367|558|598|6714	AR|AXL|BCL2L1|SRC	-0.621186	0	19	0	0	-8.22782	50.1146
1	-7.99743	GO:0031334	M1	1	0	GO Biological Processes	19	positive regulation of protein-containing complex assembly	19_GO:0048518 positive regulation of biological process	-7.99743	25.5793	12.9081	30169	192	43	7	16.2791	5.62986	2099|2932|4233|4312|6622|6714|7099	ESR1|GSK3B|MET|MMP1|SNCA|SRC|TLR4	-5.84669	0	20	1	1	-7.99743	25.5793
1	-7.53743	GO:0044089	M1	1	0	GO Biological Processes	19	positive regulation of cellular component biogenesis	19_GO:0048518 positive regulation of biological process	-7.53743	12.6796	9.92918	30169	498	43	9	20.9302	6.2038	2099|2932|3791|4233|4312|6622|6714|7010|7099	ESR1|GSK3B|KDR|MET|MMP1|SNCA|SRC|TEK|TLR4	-5.45307	0	20	0	0	-7.99743	25.5793
1	-7.46355	GO:0010638	M1	1	0	GO Biological Processes	19	positive regulation of organelle organization	19_GO:0048518 positive regulation of biological process	-7.46355	12.43	9.81572	30169	508	43	9	20.9302	6.2038	2932|3643|3791|4233|4318|5159|6622|6714|7010	GSK3B|INSR|KDR|MET|MMP9|PDGFRB|SNCA|SRC|TEK	-5.39012	0	20	0	0	-7.99743	25.5793
1	-6.98304	GO:0043254	M1	1	0	GO Biological Processes	19	regulation of protein-containing complex assembly	19_GO:0050789 regulation of biological process	-6.98304	13.6898	9.77408	30169	410	43	8	18.6047	5.93439	142|2099|2932|4233|4312|6622|6714|7099	PARP1|ESR1|GSK3B|MET|MMP1|SNCA|SRC|TLR4	-4.98185	0	20	0	0	-7.99743	25.5793
1	-3.95857	GO:0051493	M1	1	0	GO Biological Processes	19	regulation of cytoskeleton organization	19_GO:0050789 regulation of biological process	-3.95857	7.81007	6.02722	30169	539	43	6	13.9535	5.28413	2932|4233|5159|5747|6622|7010	GSK3B|MET|PDGFRB|PTK2|SNCA|TEK	-2.37678	0	20	0	0	-7.99743	25.5793
1	-7.8991	GO:0048146	M1	1	0	GO Biological Processes	19	positive regulation of fibroblast proliferation	19_GO:0048518 positive regulation of biological process	-7.8991	66.1891	17.9453	30169	53	43	5	11.6279	4.88848	1019|1956|2099|4282|5159	CDK4|EGFR|ESR1|MIF|PDGFRB	-5.76014	0	21	1	1	-7.8991	66.1891
1	-6.80482	GO:0048145	M1	1	0	GO Biological Processes	19	regulation of fibroblast proliferation	19_GO:0050789 regulation of biological process	-6.80482	40.3221	13.8765	30169	87	43	5	11.6279	4.88848	1019|1956|2099|4282|5159	CDK4|EGFR|ESR1|MIF|PDGFRB	-4.81542	0	21	0	0	-7.8991	66.1891
1	-5.61668	GO:0010517	M1	1	0	GO Biological Processes	19	regulation of phospholipase activity	19_GO:0065007 biological regulation	-5.61668	42.5215	12.7578	30169	66	43	4	9.30233	4.42955	1956|2099|5159|6622	EGFR|ESR1|PDGFRB|SNCA	-3.78645	0	21	0	0	-7.8991	66.1891
1	-5.0778	GO:0060191	M1	1	0	GO Biological Processes	19	regulation of lipase activity	19_GO:0065007 biological regulation	-5.0778	31.1824	10.8338	30169	90	43	4	9.30233	4.42955	1956|2099|5159|6622	EGFR|ESR1|PDGFRB|SNCA	-3.32896	0	21	0	0	-7.8991	66.1891
1	-4.73821	GO:0051345	M1	1	0	GO Biological Processes	19	positive regulation of hydrolase activity	19_GO:0065007 biological regulation	-4.73821	8.33826	6.79498	30169	589	43	7	16.2791	5.62986	207|1956|2099|2152|2932|5159|6622	AKT1|EGFR|ESR1|F3|GSK3B|PDGFRB|SNCA	-3.0386	0	21	0	0	-7.8991	66.1891
1	-4.59036	GO:0010863	M1	1	0	GO Biological Processes	19	positive regulation of phospholipase C activity	19_GO:0065007 biological regulation	-4.59036	52.6203	12.3423	30169	40	43	3	6.97674	3.88497	1956|2099|5159	EGFR|ESR1|PDGFRB	-2.91273	0	21	0	0	-7.8991	66.1891
1	-4.52604	GO:1900274	M1	1	0	GO Biological Processes	19	regulation of phospholipase C activity	19_GO:0065007 biological regulation	-4.52604	50.1146	12.0336	30169	42	43	3	6.97674	3.88497	1956|2099|5159	EGFR|ESR1|PDGFRB	-2.85901	0	21	0	0	-7.8991	66.1891
1	-4.1727	GO:0010518	M1	1	0	GO Biological Processes	19	positive regulation of phospholipase activity	19_GO:0065007 biological regulation	-4.1727	38.2693	10.4517	30169	55	43	3	6.97674	3.88497	1956|2099|5159	EGFR|ESR1|PDGFRB	-2.55508	0	21	0	0	-7.8991	66.1891
1	-3.89721	GO:0060193	M1	1	0	GO Biological Processes	19	positive regulation of lipase activity	19_GO:0065007 biological regulation	-3.89721	30.9531	9.34207	30169	68	43	3	6.97674	3.88497	1956|2099|5159	EGFR|ESR1|PDGFRB	-2.32289	0	21	0	0	-7.8991	66.1891
1	-2.91163	GO:0043010	M1	1	0	GO Biological Processes	19	camera-type eye development	19_GO:0032502 developmental process	-2.91163	8.53015	5.18846	30169	329	43	4	9.30233	4.42955	43|1956|3791|5159	ACHE|EGFR|KDR|PDGFRB	-1.44937	0	21	0	0	-7.8991	66.1891
1	-2.69547	GO:0001654	M1	1	0	GO Biological Processes	19	eye development	19_GO:0032502 developmental process	-2.69547	7.44408	4.75684	30169	377	43	4	9.30233	4.42955	43|1956|3791|5159	ACHE|EGFR|KDR|PDGFRB	-1.25781	0	21	0	0	-7.8991	66.1891
1	-2.67885	GO:0150063	M1	1	0	GO Biological Processes	19	visual system development	19_GO:0032502 developmental process	-2.67885	7.36593	4.72433	30169	381	43	4	9.30233	4.42955	43|1956|3791|5159	ACHE|EGFR|KDR|PDGFRB	-1.2435	0	21	0	0	-7.8991	66.1891
1	-2.65428	GO:0048880	M1	1	0	GO Biological Processes	19	sensory system development	19_GO:0032502 developmental process	-2.65428	7.25173	4.67644	30169	387	43	4	9.30233	4.42955	43|1956|3791|5159	ACHE|EGFR|KDR|PDGFRB	-1.22122	0	21	0	0	-7.8991	66.1891
1	-2.07936	GO:0007423	M1	1	0	GO Biological Processes	19	sensory organ development	19_GO:0032502 developmental process	-2.07936	4.98476	3.60581	30169	563	43	4	9.30233	4.42955	43|1956|3791|5159	ACHE|EGFR|KDR|PDGFRB	-0.689843	0	21	0	0	-7.8991	66.1891
1	-7.39798	GO:0045787	M1	1	0	GO Biological Processes	19	positive regulation of cell cycle	19_GO:0048518 positive regulation of biological process	-7.39798	15.5051	10.4894	30169	362	43	8	18.6047	5.93439	207|595|1019|1956|3480|3643|5159|6714	AKT1|CCND1|CDK4|EGFR|IGF1R|INSR|PDGFRB|SRC	-5.33692	0	22	1	1	-7.39798	57.2738
1	-7.094	GO:0090068	M1	1	0	GO Biological Processes	19	positive regulation of cell cycle process	19_GO:0048518 positive regulation of biological process	-7.094	18.8894	10.945	30169	260	43	7	16.2791	5.62986	207|595|1019|1956|3480|3643|5159	AKT1|CCND1|CDK4|EGFR|IGF1R|INSR|PDGFRB	-5.07018	0	22	0	0	-7.39798	57.2738
1	-6.14073	GO:0007173	M1	1	0	GO Biological Processes	19	epidermal growth factor receptor signaling pathway	19_GO:0023052 signaling	-6.14073	57.2738	14.8941	30169	49	43	4	9.30233	4.42955	207|1956|5747|6714	AKT1|EGFR|PTK2|SRC	-4.23812	0	22	0	0	-7.39798	57.2738
1	-6.10497	GO:0045737	M1	1	0	GO Biological Processes	19	positive regulation of cyclin-dependent protein serine/threonine kinase activity	19_GO:0048518 positive regulation of biological process	-6.10497	56.1284	14.7393	30169	50	43	4	9.30233	4.42955	207|595|1956|6714	AKT1|CCND1|EGFR|SRC	-4.20683	0	22	0	0	-7.39798	57.2738
1	-5.96903	GO:1904031	M1	1	0	GO Biological Processes	19	positive regulation of cyclin-dependent protein kinase activity	19_GO:0048518 positive regulation of biological process	-5.96903	51.9707	14.1633	30169	54	43	4	9.30233	4.42955	207|595|1956|6714	AKT1|CCND1|EGFR|SRC	-4.09006	0	22	0	0	-7.39798	57.2738
1	-5.75465	GO:0038127	M1	1	0	GO Biological Processes	19	ERBB signaling pathway	19_GO:0023052 signaling	-5.75465	46.0069	13.2935	30169	61	43	4	9.30233	4.42955	207|1956|5747|6714	AKT1|EGFR|PTK2|SRC	-3.89077	0	22	0	0	-7.39798	57.2738
1	-5.08877	GO:0010564	M1	1	0	GO Biological Processes	19	regulation of cell cycle process	19_GO:0050789 regulation of biological process	-5.08877	7.63651	6.8817	30169	735	43	8	18.6047	5.93439	207|595|598|1019|1956|3480|3643|5159	AKT1|CCND1|BCL2L1|CDK4|EGFR|IGF1R|INSR|PDGFRB	-3.33835	0	22	0	0	-7.39798	57.2738
1	-4.89629	GO:1901992	M1	1	0	GO Biological Processes	19	positive regulation of mitotic cell cycle phase transition	19_GO:0048518 positive regulation of biological process	-4.89629	28.0642	10.2417	30169	100	43	4	9.30233	4.42955	207|595|1019|1956	AKT1|CCND1|CDK4|EGFR	-3.16902	0	22	0	0	-7.39798	57.2738
1	-4.84551	GO:1903076	M1	1	0	GO Biological Processes	19	regulation of protein localization to plasma membrane	19_GO:0051179 localization	-4.84551	27.2468	10.0808	30169	103	43	4	9.30233	4.42955	207|367|598|1956	AKT1|AR|BCL2L1|EGFR	-3.13417	0	22	0	0	-7.39798	57.2738
1	-4.6934	GO:0071276	M1	1	0	GO Biological Processes	19	cellular response to cadmium ion	19_GO:0050896 response to stimulus	-4.6934	56.8869	12.8509	30169	37	43	3	6.97674	3.88497	207|1956|4318	AKT1|EGFR|MMP9	-2.99939	0	22	0	0	-7.39798	57.2738
1	-4.6273	GO:0000079	M1	1	0	GO Biological Processes	19	regulation of cyclin-dependent protein serine/threonine kinase activity	19_GO:0008152 metabolic process	-4.6273	23.9865	9.41164	30169	117	43	4	9.30233	4.42955	207|595|1956|6714	AKT1|CCND1|EGFR|SRC	-2.93941	0	22	0	0	-7.39798	57.2738
1	-4.5841	GO:1904029	M1	1	0	GO Biological Processes	19	regulation of cyclin-dependent protein kinase activity	19_GO:0008152 metabolic process	-4.5841	23.3868	9.28335	30169	120	43	4	9.30233	4.42955	207|595|1956|6714	AKT1|CCND1|EGFR|SRC	-2.90781	0	22	0	0	-7.39798	57.2738
1	-4.55592	GO:1901989	M1	1	0	GO Biological Processes	19	positive regulation of cell cycle phase transition	19_GO:0048518 positive regulation of biological process	-4.55592	23.0034	9.2004	30169	122	43	4	9.30233	4.42955	207|595|1019|1956	AKT1|CCND1|CDK4|EGFR	-2.88626	0	22	0	0	-7.39798	57.2738
1	-4.51454	GO:1904375	M1	1	0	GO Biological Processes	19	regulation of protein localization to cell periphery	19_GO:0051179 localization	-4.51454	22.4513	9.07962	30169	125	43	4	9.30233	4.42955	207|367|598|1956	AKT1|AR|BCL2L1|EGFR	-2.84881	0	22	0	0	-7.39798	57.2738
1	-4.46096	GO:0045931	M1	1	0	GO Biological Processes	19	positive regulation of mitotic cell cycle	19_GO:0048518 positive regulation of biological process	-4.46096	21.7552	8.925	30169	129	43	4	9.30233	4.42955	207|595|1019|1956	AKT1|CCND1|CDK4|EGFR	-2.8017	0	22	0	0	-7.39798	57.2738
1	-4.1727	GO:1900087	M1	1	0	GO Biological Processes	19	positive regulation of G1/S transition of mitotic cell cycle	19_GO:0048518 positive regulation of biological process	-4.1727	38.2693	10.4517	30169	55	43	3	6.97674	3.88497	207|595|1956	AKT1|CCND1|EGFR	-2.55508	0	22	0	0	-7.39798	57.2738
1	-4.05946	GO:0046686	M1	1	0	GO Biological Processes	19	response to cadmium ion	19_GO:0050896 response to stimulus	-4.05946	35.0802	9.98313	30169	60	43	3	6.97674	3.88497	207|1956|4318	AKT1|EGFR|MMP9	-2.45788	0	22	0	0	-7.39798	57.2738
1	-4.05759	GO:0007346	M1	1	0	GO Biological Processes	19	regulation of mitotic cell cycle	19_GO:0050789 regulation of biological process	-4.05759	8.14241	6.18871	30169	517	43	6	13.9535	5.28413	207|595|1019|1956|3643|5159	AKT1|CCND1|CDK4|EGFR|INSR|PDGFRB	-2.45714	0	22	0	0	-7.39798	57.2738
1	-3.97535	GO:1905475	M1	1	0	GO Biological Processes	19	regulation of protein localization to membrane	19_GO:0051179 localization	-3.97535	16.3164	7.61059	30169	172	43	4	9.30233	4.42955	207|367|598|1956	AKT1|AR|BCL2L1|EGFR	-2.3914	0	22	0	0	-7.39798	57.2738
1	-3.89721	GO:1902808	M1	1	0	GO Biological Processes	19	positive regulation of cell cycle G1/S phase transition	19_GO:0048518 positive regulation of biological process	-3.89721	30.9531	9.34207	30169	68	43	3	6.97674	3.88497	207|595|1956	AKT1|CCND1|EGFR	-2.32289	0	22	0	0	-7.39798	57.2738
1	-2.79501	GO:1901990	M1	1	0	GO Biological Processes	19	regulation of mitotic cell cycle phase transition	19_GO:0050789 regulation of biological process	-2.79501	7.92774	4.9535	30169	354	43	4	9.30233	4.42955	207|595|1019|1956	AKT1|CCND1|CDK4|EGFR	-1.34641	0	22	0	0	-7.39798	57.2738
1	-2.65428	GO:0001701	M1	1	0	GO Biological Processes	19	in utero embryonic development	19_GO:0032502 developmental process	-2.65428	7.25173	4.67644	30169	387	43	4	9.30233	4.42955	207|367|598|1956	AKT1|AR|BCL2L1|EGFR	-1.22122	0	22	0	0	-7.39798	57.2738
1	-2.6312	GO:2000045	M1	1	0	GO Biological Processes	19	regulation of G1/S transition of mitotic cell cycle	19_GO:0050789 regulation of biological process	-2.6312	11.3774	5.34891	30169	185	43	3	6.97674	3.88497	207|595|1956	AKT1|CCND1|EGFR	-1.20119	0	22	0	0	-7.39798	57.2738
1	-2.45864	GO:1902806	M1	1	0	GO Biological Processes	19	regulation of cell cycle G1/S phase transition	19_GO:0050789 regulation of biological process	-2.45864	9.88176	4.91455	30169	213	43	3	6.97674	3.88497	207|595|1956	AKT1|CCND1|EGFR	-1.04935	0	22	0	0	-7.39798	57.2738
1	-2.40917	GO:1901987	M1	1	0	GO Biological Processes	19	regulation of cell cycle phase transition	19_GO:0050789 regulation of biological process	-2.40917	6.19518	4.20912	30169	453	43	4	9.30233	4.42955	207|595|1019|1956	AKT1|CCND1|CDK4|EGFR	-1.00348	0	22	0	0	-7.39798	57.2738
1	-2.28883	GO:0022407	M1	1	0	GO Biological Processes	19	regulation of cell-cell adhesion	19_GO:0050789 regulation of biological process	-2.28883	5.72738	3.98594	30169	490	43	4	9.30233	4.42955	207|240|5747|6714	AKT1|ALOX5|PTK2|SRC	-0.888827	0	22	0	0	-7.39798	57.2738
1	-2.21326	GO:0045927	M1	1	0	GO Biological Processes	19	positive regulation of growth	19_GO:0040007 growth	-2.21326	8.06442	4.33052	30169	261	43	3	6.97674	3.88497	207|1956|3643	AKT1|EGFR|INSR	-0.818187	0	22	0	0	-7.39798	57.2738
1	-2.15091	GO:1903039	M1	1	0	GO Biological Processes	19	positive regulation of leukocyte cell-cell adhesion	19_GO:0048518 positive regulation of biological process	-2.15091	7.65387	4.18779	30169	275	43	3	6.97674	3.88497	207|240|6714	AKT1|ALOX5|SRC	-0.759318	0	22	0	0	-7.39798	57.2738
1	-7.04382	GO:0045913	M1	1	0	GO Biological Processes	19	positive regulation of carbohydrate metabolic process	19_GO:0048518 positive regulation of biological process	-7.04382	44.9747	14.6916	30169	78	43	5	11.6279	4.88848	207|3643|4790|6622|6714	AKT1|INSR|NFKB1|SNCA|SRC	-5.03174	0	23	1	1	-7.04382	50.1146
1	-6.59265	GO:0006109	M1	1	0	GO Biological Processes	19	regulation of carbohydrate metabolic process	19_GO:0008152 metabolic process	-6.59265	22.6324	11.1805	30169	186	43	6	13.9535	5.28413	207|2932|3643|4790|6622|6714	AKT1|GSK3B|INSR|NFKB1|SNCA|SRC	-4.64001	0	23	0	0	-7.04382	50.1146
1	-6.31509	GO:0062012	M1	1	0	GO Biological Processes	19	regulation of small molecule metabolic process	19_GO:0008152 metabolic process	-6.31509	14.4874	9.43493	30169	339	43	7	16.2791	5.62986	142|207|3643|4790|5743|6622|6714	PARP1|AKT1|INSR|NFKB1|PTGS2|SNCA|SRC	-4.39174	0	23	0	0	-7.04382	50.1146
1	-5.90495	GO:0010676	M1	1	0	GO Biological Processes	19	positive regulation of cellular carbohydrate metabolic process	19_GO:0048518 positive regulation of biological process	-5.90495	50.1146	13.8984	30169	56	43	4	9.30233	4.42955	207|3643|6622|6714	AKT1|INSR|SNCA|SRC	-4.03065	0	23	0	0	-7.04382	50.1146
1	-5.6009	GO:0062013	M1	1	0	GO Biological Processes	19	positive regulation of small molecule metabolic process	19_GO:0048518 positive regulation of biological process	-5.6009	23.0791	10.3099	30169	152	43	5	11.6279	4.88848	207|3643|5743|6622|6714	AKT1|INSR|PTGS2|SNCA|SRC	-3.77446	0	23	0	0	-7.04382	50.1146
1	-5.55927	GO:0010675	M1	1	0	GO Biological Processes	19	regulation of cellular carbohydrate metabolic process	19_GO:0008152 metabolic process	-5.55927	22.6324	10.2011	30169	155	43	5	11.6279	4.88848	207|2932|3643|6622|6714	AKT1|GSK3B|INSR|SNCA|SRC	-3.74031	0	23	0	0	-7.04382	50.1146
1	-4.96652	GO:0045807	M1	1	0	GO Biological Processes	19	positive regulation of endocytosis	19_GO:0051179 localization	-4.96652	29.2335	10.4676	30169	96	43	4	9.30233	4.42955	558|3643|5054|6622	AXL|INSR|SERPINE1|SNCA	-3.23167	0	23	0	0	-7.04382	50.1146
1	-4.96057	GO:0060627	M1	1	0	GO Biological Processes	19	regulation of vesicle-mediated transport	19_GO:0051179 localization	-4.96057	9.028	7.13862	30169	544	43	7	16.2791	5.62986	558|2932|3643|5054|6622|6714|23621	AXL|GSK3B|INSR|SERPINE1|SNCA|SRC|BACE1	-3.22724	0	23	0	0	-7.04382	50.1146
1	-4.92745	GO:0030100	M1	1	0	GO Biological Processes	19	regulation of endocytosis	19_GO:0051179 localization	-4.92745	16.7848	8.65123	30169	209	43	5	11.6279	4.88848	558|3643|5054|6622|6714	AXL|INSR|SERPINE1|SNCA|SRC	-3.19868	0	23	0	0	-7.04382	50.1146
1	-4.71467	GO:0007610	M1	1	0	GO Biological Processes	19	behavior	19_GO:0032501 multicellular organismal process	-4.71467	8.26807	6.75906	30169	594	43	7	16.2791	5.62986	207|238|1956|3643|5743|6622|6714	AKT1|ALK|EGFR|INSR|PTGS2|SNCA|SRC	-3.01926	0	23	0	0	-7.04382	50.1146
1	-4.52604	GO:0010907	M1	1	0	GO Biological Processes	19	positive regulation of glucose metabolic process	19_GO:0048518 positive regulation of biological process	-4.52604	50.1146	12.0336	30169	42	43	3	6.97674	3.88497	207|3643|6714	AKT1|INSR|SRC	-2.85901	0	23	0	0	-7.04382	50.1146
1	-3.48114	GO:1900542	M1	1	0	GO Biological Processes	19	regulation of purine nucleotide metabolic process	19_GO:0008152 metabolic process	-3.48114	22.3916	7.84769	30169	94	43	3	6.97674	3.88497	142|3643|6622	PARP1|INSR|SNCA	-1.95098	0	23	0	0	-7.04382	50.1146
1	-3.44338	GO:0034764	M1	1	0	GO Biological Processes	19	positive regulation of transmembrane transport	19_GO:0051179 localization	-3.44338	11.8414	6.33038	30169	237	43	4	9.30233	4.42955	207|760|3643|6622	AKT1|CA2|INSR|SNCA	-1.91702	0	23	0	0	-7.04382	50.1146
1	-3.41506	GO:0006140	M1	1	0	GO Biological Processes	19	regulation of nucleotide metabolic process	19_GO:0008152 metabolic process	-3.41506	21.2607	7.62857	30169	99	43	3	6.97674	3.88497	142|3643|6622	PARP1|INSR|SNCA	-1.89247	0	23	0	0	-7.04382	50.1146
1	-3.31626	GO:0010906	M1	1	0	GO Biological Processes	19	regulation of glucose metabolic process	19_GO:0008152 metabolic process	-3.31626	19.6712	7.30956	30169	107	43	3	6.97674	3.88497	207|3643|6714	AKT1|INSR|SRC	-1.80752	0	23	0	0	-7.04382	50.1146
1	-3.1972	GO:0034330	M1	1	0	GO Biological Processes	19	cell junction organization	19_GO:0009987 cellular process	-3.1972	7.17387	5.20016	30169	489	43	5	11.6279	4.88848	43|3480|3643|6622|6714	ACHE|IGF1R|INSR|SNCA|SRC	-1.70713	0	23	0	0	-7.04382	50.1146
1	-3.08685	GO:0050808	M1	1	0	GO Biological Processes	19	synapse organization	19_GO:0009987 cellular process	-3.08685	9.51328	5.55134	30169	295	43	4	9.30233	4.42955	43|3480|3643|6622	ACHE|IGF1R|INSR|SNCA	-1.6071	0	23	0	0	-7.04382	50.1146
1	-2.76505	GO:0006898	M1	1	0	GO Biological Processes	19	receptor-mediated endocytosis	19_GO:0051179 localization	-2.76505	12.6796	5.70081	30169	166	43	3	6.97674	3.88497	43|3643|6622	ACHE|INSR|SNCA	-1.31853	0	23	0	0	-7.04382	50.1146
1	-2.74564	GO:0034762	M1	1	0	GO Biological Processes	19	regulation of transmembrane transport	19_GO:0051179 localization	-2.74564	5.67641	4.4377	30169	618	43	5	11.6279	4.88848	207|760|3643|4318|6622	AKT1|CA2|INSR|MMP9|SNCA	-1.30255	0	23	0	0	-7.04382	50.1146
1	-2.23996	GO:0006897	M1	1	0	GO Biological Processes	19	endocytosis	19_GO:0051179 localization	-2.23996	5.54628	3.89638	30169	506	43	4	9.30233	4.42955	43|598|3643|6622	ACHE|BCL2L1|INSR|SNCA	-0.842783	0	23	0	0	-7.04382	50.1146
1	-6.80219	GO:0032102	M1	1	0	GO Biological Processes	19	negative regulation of response to external stimulus	19_GO:0048519 negative regulation of biological process	-6.80219	12.9627	9.47257	30169	433	43	8	18.6047	5.93439	142|240|4282|4790|5054|6714|7010|23621	PARP1|ALOX5|MIF|NFKB1|SERPINE1|SRC|TEK|BACE1	-4.81542	0	24	1	1	-6.80219	15.2523
1	-4.37918	GO:0031348	M1	1	0	GO Biological Processes	19	negative regulation of defense response	19_GO:0048519 negative regulation of biological process	-4.37918	12.8971	7.44646	30169	272	43	5	11.6279	4.88848	142|240|4790|6714|7010	PARP1|ALOX5|NFKB1|SRC|TEK	-2.73287	0	24	0	0	-6.80219	15.2523
1	-3.86257	GO:0050728	M1	1	0	GO Biological Processes	19	negative regulation of inflammatory response	19_GO:0048519 negative regulation of biological process	-3.86257	15.2523	7.32618	30169	184	43	4	9.30233	4.42955	240|4790|6714|7010	ALOX5|NFKB1|SRC|TEK	-2.29245	0	24	0	0	-6.80219	15.2523
1	-6.70677	GO:1901216	M1	1	0	GO Biological Processes	19	positive regulation of neuron death	19_GO:0048518 positive regulation of biological process	-6.70677	38.5497	13.5531	30169	91	43	5	11.6279	4.88848	142|2932|6622|7099|23621	PARP1|GSK3B|SNCA|TLR4|BACE1	-4.73079	0	25	1	1	-6.70677	73.8531
1	-6.59373	GO:0032885	M1	1	0	GO Biological Processes	19	regulation of polysaccharide biosynthetic process	19_GO:0008152 metabolic process	-6.59373	73.8531	16.9774	30169	38	43	4	9.30233	4.42955	207|2932|3643|4790	AKT1|GSK3B|INSR|NFKB1	-4.64001	0	25	0	0	-6.70677	73.8531
1	-6.43752	GO:0043255	M1	1	0	GO Biological Processes	19	regulation of carbohydrate biosynthetic process	19_GO:0008152 metabolic process	-6.43752	34.0585	12.697	30169	103	43	5	11.6279	4.88848	207|2932|3643|4790|6622	AKT1|GSK3B|INSR|NFKB1|SNCA	-4.4899	0	25	0	0	-6.70677	73.8531
1	-6.33182	GO:0032881	M1	1	0	GO Biological Processes	19	regulation of polysaccharide metabolic process	19_GO:0008152 metabolic process	-6.33182	63.7822	15.7448	30169	44	43	4	9.30233	4.42955	207|2932|3643|4790	AKT1|GSK3B|INSR|NFKB1	-4.40373	0	25	0	0	-6.70677	73.8531
1	-5.72614	GO:0008286	M1	1	0	GO Biological Processes	19	insulin receptor signaling pathway	19_GO:0023052 signaling	-5.72614	45.2648	13.1813	30169	62	43	4	9.30233	4.42955	207|2932|3480|3643	AKT1|GSK3B|IGF1R|INSR	-3.87242	0	25	0	0	-6.70677	73.8531
1	-5.61027	GO:0040008	M1	1	0	GO Biological Processes	19	regulation of growth	19_GO:0040007 growth	-5.61027	8.99493	7.62433	30169	624	43	8	18.6047	5.93439	207|367|598|1019|1956|2100|2932|3643	AKT1|AR|BCL2L1|CDK4|EGFR|ESR2|GSK3B|INSR	-3.78193	0	25	0	0	-6.70677	73.8531
1	-4.97227	GO:0005979	M1	1	0	GO Biological Processes	19	regulation of glycogen biosynthetic process	19_GO:0008152 metabolic process	-4.97227	70.1605	14.3183	30169	30	43	3	6.97674	3.88497	207|2932|3643	AKT1|GSK3B|INSR	-3.23589	0	25	0	0	-6.70677	73.8531
1	-4.97227	GO:0010962	M1	1	0	GO Biological Processes	19	regulation of glucan biosynthetic process	19_GO:0008152 metabolic process	-4.97227	70.1605	14.3183	30169	30	43	3	6.97674	3.88497	207|2932|3643	AKT1|GSK3B|INSR	-3.23589	0	25	0	0	-6.70677	73.8531
1	-4.9285	GO:1902042	M1	1	0	GO Biological Processes	19	negative regulation of extrinsic apoptotic signaling pathway via death domain receptors	19_GO:0023052 signaling	-4.9285	67.8972	14.0789	30169	31	43	3	6.97674	3.88497	598|2932|5054	BCL2L1|GSK3B|SERPINE1	-3.19868	0	25	0	0	-6.70677	73.8531
1	-4.85382	GO:0045862	M1	1	0	GO Biological Processes	19	positive regulation of proteolysis	19_GO:0048518 positive regulation of biological process	-4.85382	11.3162	7.56383	30169	372	43	6	13.9535	5.28413	207|2152|2932|5747|6622|6714	AKT1|F3|GSK3B|PTK2|SNCA|SRC	-3.13417	0	25	0	0	-6.70677	73.8531
1	-4.84876	GO:0001505	M1	1	0	GO Biological Processes	19	regulation of neurotransmitter levels	19_GO:0065007 biological regulation	-4.84876	16.166	8.47081	30169	217	43	5	11.6279	4.88848	43|2932|4128|6622|23621	ACHE|GSK3B|MAOA|SNCA|BACE1	-3.13417	0	25	0	0	-6.70677	73.8531
1	-4.72969	GO:0070873	M1	1	0	GO Biological Processes	19	regulation of glycogen metabolic process	19_GO:0008152 metabolic process	-4.72969	58.4671	13.0342	30169	36	43	3	6.97674	3.88497	207|2932|3643	AKT1|GSK3B|INSR	-3.03288	0	25	0	0	-6.70677	73.8531
1	-4.55754	GO:0031331	M1	1	0	GO Biological Processes	19	positive regulation of cellular catabolic process	19_GO:0048518 positive regulation of biological process	-4.55754	10.0229	7.03514	30169	420	43	6	13.9535	5.28413	207|2932|3643|3791|5747|6622	AKT1|GSK3B|INSR|KDR|PTK2|SNCA	-2.88657	0	25	0	0	-6.70677	73.8531
1	-4.46482	GO:0106027	M1	1	0	GO Biological Processes	19	neuron projection organization	19_GO:0009987 cellular process	-4.46482	47.8367	11.7459	30169	44	43	3	6.97674	3.88497	2932|3480|3643	GSK3B|IGF1R|INSR	-2.80395	0	25	0	0	-6.70677	73.8531
1	-4.39637	GO:0043467	M1	1	0	GO Biological Processes	19	regulation of generation of precursor metabolites and energy	19_GO:0008152 metabolic process	-4.39637	20.9434	8.74128	30169	134	43	4	9.30233	4.42955	207|2932|3643|6622	AKT1|GSK3B|INSR|SNCA	-2.74548	0	25	0	0	-6.70677	73.8531
1	-4.29717	GO:1902041	M1	1	0	GO Biological Processes	19	regulation of extrinsic apoptotic signaling pathway via death domain receptors	19_GO:0023052 signaling	-4.29717	42.0963	10.9876	30169	50	43	3	6.97674	3.88497	598|2932|5054	BCL2L1|GSK3B|SERPINE1	-2.66531	0	25	0	0	-6.70677	73.8531
1	-4.0484	GO:0009896	M1	1	0	GO Biological Processes	19	positive regulation of catabolic process	19_GO:0048518 positive regulation of biological process	-4.0484	8.11104	6.17364	30169	519	43	6	13.9535	5.28413	207|2932|3643|3791|5747|6622	AKT1|GSK3B|INSR|KDR|PTK2|SNCA	-2.44906	0	25	0	0	-6.70677	73.8531
1	-3.97077	GO:0048638	M1	1	0	GO Biological Processes	19	regulation of developmental growth	19_GO:0040007 growth	-3.97077	10.5663	6.62177	30169	332	43	5	11.6279	4.88848	207|367|1019|2932|3643	AKT1|AR|CDK4|GSK3B|INSR	-2.38791	0	25	0	0	-6.70677	73.8531
1	-3.90651	GO:0031329	M1	1	0	GO Biological Processes	19	regulation of cellular catabolic process	19_GO:0008152 metabolic process	-3.90651	6.15443	5.57518	30169	798	43	7	16.2791	5.62986	207|2932|3643|3791|4233|5747|6622	AKT1|GSK3B|INSR|KDR|MET|PTK2|SNCA	-2.329	0	25	0	0	-6.70677	73.8531
1	-3.89868	GO:0010506	M1	1	0	GO Biological Processes	19	regulation of autophagy	19_GO:0008152 metabolic process	-3.89868	10.1977	6.48197	30169	344	43	5	11.6279	4.88848	207|2932|3791|4233|6622	AKT1|GSK3B|KDR|MET|SNCA	-2.32289	0	25	0	0	-6.70677	73.8531
1	-3.72374	GO:0043393	M1	1	0	GO Biological Processes	19	regulation of protein binding	19_GO:0065007 biological regulation	-3.72374	14.0321	6.98602	30169	200	43	4	9.30233	4.42955	207|2932|4318|6714	AKT1|GSK3B|MMP9|SRC	-2.16803	0	25	0	0	-6.70677	73.8531
1	-3.56546	GO:0060079	M1	1	0	GO Biological Processes	19	excitatory postsynaptic potential	19_GO:0023052 signaling	-3.56546	23.9183	8.13421	30169	88	43	3	6.97674	3.88497	207|2932|6622	AKT1|GSK3B|SNCA	-2.02467	0	25	0	0	-6.70677	73.8531
1	-3.52257	GO:0046928	M1	1	0	GO Biological Processes	19	regulation of neurotransmitter secretion	19_GO:0051179 localization	-3.52257	23.1298	7.9875	30169	91	43	3	6.97674	3.88497	2932|6622|23621	GSK3B|SNCA|BACE1	-1.98471	0	25	0	0	-6.70677	73.8531
1	-3.50861	GO:0099565	M1	1	0	GO Biological Processes	19	chemical synaptic transmission, postsynaptic	19_GO:0023052 signaling	-3.50861	22.8784	7.94016	30169	92	43	3	6.97674	3.88497	207|2932|6622	AKT1|GSK3B|SNCA	-1.97269	0	25	0	0	-6.70677	73.8531
1	-3.39618	GO:0007005	M1	1	0	GO Biological Processes	19	mitochondrion organization	19_GO:0009987 cellular process	-3.39618	7.9367	5.55042	30169	442	43	5	11.6279	4.88848	142|207|598|2932|6622	PARP1|AKT1|BCL2L1|GSK3B|SNCA	-1.87453	0	25	0	0	-6.70677	73.8531
1	-3.34022	GO:0051588	M1	1	0	GO Biological Processes	19	regulation of neurotransmitter transport	19_GO:0051179 localization	-3.34022	20.0458	7.38598	30169	105	43	3	6.97674	3.88497	2932|6622|23621	GSK3B|SNCA|BACE1	-1.82599	0	25	0	0	-6.70677	73.8531
1	-3.31626	GO:0060078	M1	1	0	GO Biological Processes	19	regulation of postsynaptic membrane potential	19_GO:0065007 biological regulation	-3.31626	19.6712	7.30956	30169	107	43	3	6.97674	3.88497	207|2932|6622	AKT1|GSK3B|SNCA	-1.80752	0	25	0	0	-6.70677	73.8531
1	-3.28118	GO:2000060	M1	1	0	GO Biological Processes	19	positive regulation of ubiquitin-dependent protein catabolic process	19_GO:0048518 positive regulation of biological process	-3.28118	19.1347	7.19872	30169	110	43	3	6.97674	3.88497	207|2932|5747	AKT1|GSK3B|PTK2	-1.78054	0	25	0	0	-6.70677	73.8531
1	-3.2031	GO:0007006	M1	1	0	GO Biological Processes	19	mitochondrial membrane organization	19_GO:0009987 cellular process	-3.2031	17.9899	6.95637	30169	117	43	3	6.97674	3.88497	598|2932|6622	BCL2L1|GSK3B|SNCA	-1.71216	0	25	0	0	-6.70677	73.8531
1	-3.19462	GO:0051348	M1	1	0	GO Biological Processes	19	negative regulation of transferase activity	19_GO:0065007 biological regulation	-3.19462	10.1682	5.78083	30169	276	43	4	9.30233	4.42955	207|2932|6622|6714	AKT1|GSK3B|SNCA|SRC	-1.70542	0	25	0	0	-6.70677	73.8531
1	-3.10961	GO:0030010	M1	1	0	GO Biological Processes	19	establishment of cell polarity	19_GO:0009987 cellular process	-3.10961	16.7049	6.67398	30169	126	43	3	6.97674	3.88497	2932|3480|5747	GSK3B|IGF1R|PTK2	-1.62815	0	25	0	0	-6.70677	73.8531
1	-3.01363	GO:1903052	M1	1	0	GO Biological Processes	19	positive regulation of proteolysis involved in protein catabolic process	19_GO:0048518 positive regulation of biological process	-3.01363	15.4766	6.39253	30169	136	43	3	6.97674	3.88497	207|2932|5747	AKT1|GSK3B|PTK2	-1.53979	0	25	0	0	-6.70677	73.8531
1	-2.9773	GO:0031333	M1	1	0	GO Biological Processes	19	negative regulation of protein-containing complex assembly	19_GO:0048519 negative regulation of biological process	-2.9773	15.0344	6.28816	30169	140	43	3	6.97674	3.88497	2932|6622|6714	GSK3B|SNCA|SRC	-1.50764	0	25	0	0	-6.70677	73.8531
1	-2.85022	GO:0070507	M1	1	0	GO Biological Processes	19	regulation of microtubule cytoskeleton organization	19_GO:0050789 regulation of biological process	-2.85022	13.5794	5.93201	30169	155	43	3	6.97674	3.88497	2932|4233|6622	GSK3B|MET|SNCA	-1.39845	0	25	0	0	-6.70677	73.8531
1	-2.76397	GO:0042176	M1	1	0	GO Biological Processes	19	regulation of protein catabolic process	19_GO:0008152 metabolic process	-2.76397	7.77401	4.89181	30169	361	43	4	9.30233	4.42955	207|1956|2932|6622	AKT1|EGFR|GSK3B|SNCA	-1.31853	0	25	0	0	-6.70677	73.8531
1	-2.73556	GO:2000058	M1	1	0	GO Biological Processes	19	regulation of ubiquitin-dependent protein catabolic process	19_GO:0008152 metabolic process	-2.73556	12.3813	5.62209	30169	170	43	3	6.97674	3.88497	207|2932|5747	AKT1|GSK3B|PTK2	-1.29403	0	25	0	0	-6.70677	73.8531
1	-2.70807	GO:1905114	M1	1	0	GO Biological Processes	19	cell surface receptor signaling pathway involved in cell-cell signaling	19_GO:0023052 signaling	-2.70807	7.50379	4.78154	30169	374	43	4	9.30233	4.42955	207|595|2932|6622	AKT1|CCND1|GSK3B|SNCA	-1.26809	0	25	0	0	-6.70677	73.8531
1	-2.6312	GO:0018105	M1	1	0	GO Biological Processes	19	peptidyl-serine phosphorylation	19_GO:0008152 metabolic process	-2.6312	11.3774	5.34891	30169	185	43	3	6.97674	3.88497	207|2932|6714	AKT1|GSK3B|SRC	-1.20119	0	25	0	0	-6.70677	73.8531
1	-2.56387	GO:0007268	M1	1	0	GO Biological Processes	19	chemical synaptic transmission	19_GO:0023052 signaling	-2.56387	6.84492	4.50193	30169	410	43	4	9.30233	4.42955	43|207|2932|6622	ACHE|AKT1|GSK3B|SNCA	-1.14434	0	25	0	0	-6.70677	73.8531
1	-2.56387	GO:0098916	M1	1	0	GO Biological Processes	19	anterograde trans-synaptic signaling	19_GO:0023052 signaling	-2.56387	6.84492	4.50193	30169	410	43	4	9.30233	4.42955	43|207|2932|6622	ACHE|AKT1|GSK3B|SNCA	-1.14434	0	25	0	0	-6.70677	73.8531
1	-2.51892	GO:0001558	M1	1	0	GO Biological Processes	19	regulation of cell growth	19_GO:0040007 growth	-2.51892	6.65028	4.41613	30169	422	43	4	9.30233	4.42955	207|1956|2100|2932	AKT1|EGFR|ESR2|GSK3B	-1.10161	0	25	0	0	-6.70677	73.8531
1	-2.51131	GO:0018209	M1	1	0	GO Biological Processes	19	peptidyl-serine modification	19_GO:0008152 metabolic process	-2.51131	10.3177	5.04492	30169	204	43	3	6.97674	3.88497	207|2932|6714	AKT1|GSK3B|SRC	-1.09546	0	25	0	0	-6.70677	73.8531
1	-2.50426	GO:0099537	M1	1	0	GO Biological Processes	19	trans-synaptic signaling	19_GO:0023052 signaling	-2.50426	6.58784	4.38827	30169	426	43	4	9.30233	4.42955	43|207|2932|6622	ACHE|AKT1|GSK3B|SNCA	-1.08915	0	25	0	0	-6.70677	73.8531
1	-2.49348	GO:0048167	M1	1	0	GO Biological Processes	19	regulation of synaptic plasticity	19_GO:0023052 signaling	-2.49348	10.1682	5.00057	30169	207	43	3	6.97674	3.88497	2932|5743|6622	GSK3B|PTGS2|SNCA	-1.08056	0	25	0	0	-6.70677	73.8531
1	-2.48175	GO:0007163	M1	1	0	GO Biological Processes	19	establishment or maintenance of cell polarity	19_GO:0009987 cellular process	-2.48175	10.0709	4.97151	30169	209	43	3	6.97674	3.88497	2932|3480|5747	GSK3B|IGF1R|PTK2	-1.06955	0	25	0	0	-6.70677	73.8531
1	-2.45864	GO:0017157	M1	1	0	GO Biological Processes	19	regulation of exocytosis	19_GO:0051179 localization	-2.45864	9.88176	4.91455	30169	213	43	3	6.97674	3.88497	2932|6622|23621	GSK3B|SNCA|BACE1	-1.04935	0	25	0	0	-6.70677	73.8531
1	-2.45413	GO:0045936	M1	1	0	GO Biological Processes	19	negative regulation of phosphate metabolic process	19_GO:0048519 negative regulation of biological process	-2.45413	6.37822	4.2935	30169	440	43	4	9.30233	4.42955	142|207|2932|6622	PARP1|AKT1|GSK3B|SNCA	-1.04556	0	25	0	0	-6.70677	73.8531
1	-2.45062	GO:0010563	M1	1	0	GO Biological Processes	19	negative regulation of phosphorus metabolic process	19_GO:0048519 negative regulation of biological process	-2.45062	6.36376	4.28689	30169	441	43	4	9.30233	4.42955	142|207|2932|6622	PARP1|AKT1|GSK3B|SNCA	-1.04277	0	25	0	0	-6.70677	73.8531
1	-2.40578	GO:0099536	M1	1	0	GO Biological Processes	19	synaptic signaling	19_GO:0023052 signaling	-2.40578	6.18154	4.20277	30169	454	43	4	9.30233	4.42955	43|207|2932|6622	ACHE|AKT1|GSK3B|SNCA	-1.0008	0	25	0	0	-6.70677	73.8531
1	-2.38132	GO:1903050	M1	1	0	GO Biological Processes	19	regulation of proteolysis involved in protein catabolic process	19_GO:0008152 metabolic process	-2.38132	9.27231	4.72646	30169	227	43	3	6.97674	3.88497	207|2932|5747	AKT1|GSK3B|PTK2	-0.977054	0	25	0	0	-6.70677	73.8531
1	-2.36565	GO:0005975	M1	1	0	GO Biological Processes	19	carbohydrate metabolic process	19_GO:0008152 metabolic process	-2.36565	6.02236	4.12798	30169	466	43	4	9.30233	4.42955	207|217|2932|3643	AKT1|ALDH2|GSK3B|INSR	-0.962103	0	25	0	0	-6.70677	73.8531
1	-2.25532	GO:0032886	M1	1	0	GO Biological Processes	19	regulation of microtubule-based process	19_GO:0050789 regulation of biological process	-2.25532	8.35244	4.42802	30169	252	43	3	6.97674	3.88497	2932|4233|6622	GSK3B|MET|SNCA	-0.857433	0	25	0	0	-6.70677	73.8531
1	-2.21326	GO:0015980	M1	1	0	GO Biological Processes	19	energy derivation by oxidation of organic compounds	19_GO:0008152 metabolic process	-2.21326	8.06442	4.33052	30169	261	43	3	6.97674	3.88497	207|2932|6622	AKT1|GSK3B|SNCA	-0.818187	0	25	0	0	-6.70677	73.8531
1	-6.66767	GO:1903829	M1	1	0	GO Biological Processes	19	positive regulation of protein localization	19_GO:0051179 localization	-6.66767	12.4453	9.25216	30169	451	43	8	18.6047	5.93439	43|142|207|1956|2932|5743|6714|7099	ACHE|PARP1|AKT1|EGFR|GSK3B|PTGS2|SRC|TLR4	-4.69961	0	26	1	1	-6.66767	12.4453
1	-5.51062	GO:0050804	M1	1	0	GO Biological Processes	19	modulation of chemical synaptic transmission	19_GO:0023052 signaling	-5.51062	10.9626	8.0263	30169	448	43	7	16.2791	5.62986	43|760|2932|5743|6622|6714|23621	ACHE|CA2|GSK3B|PTGS2|SNCA|SRC|BACE1	-3.70266	0	26	0	0	-6.66767	12.4453
1	-5.50425	GO:0099177	M1	1	0	GO Biological Processes	19	regulation of trans-synaptic signaling	19_GO:0023052 signaling	-5.50425	10.9382	8.0157	30169	449	43	7	16.2791	5.62986	43|760|2932|5743|6622|6714|23621	ACHE|CA2|GSK3B|PTGS2|SNCA|SRC|BACE1	-3.6981	0	26	0	0	-6.66767	12.4453
1	-4.85382	GO:0048871	M1	1	0	GO Biological Processes	19	multicellular organismal homeostasis	19_GO:0032501 multicellular organismal process	-4.85382	11.3162	7.56383	30169	372	43	6	13.9535	5.28413	238|3791|4233|5743|6714|7099	ALK|KDR|MET|PTGS2|SRC|TLR4	-3.13417	0	26	0	0	-6.66767	12.4453
1	-4.21911	GO:0051222	M1	1	0	GO Biological Processes	19	positive regulation of protein transport	19_GO:0051179 localization	-4.21911	11.9321	7.11636	30169	294	43	5	11.6279	4.88848	43|2932|5743|6714|7099	ACHE|GSK3B|PTGS2|SRC|TLR4	-2.59085	0	26	0	0	-6.66767	12.4453
1	-4.2052	GO:0060249	M1	1	0	GO Biological Processes	19	anatomical structure homeostasis	19_GO:0065007 biological regulation	-4.2052	11.8514	7.08811	30169	296	43	5	11.6279	4.88848	760|3791|5743|6714|7099	CA2|KDR|PTGS2|SRC|TLR4	-2.58051	0	26	0	0	-6.66767	12.4453
1	-4.13259	GO:0051223	M1	1	0	GO Biological Processes	19	regulation of protein transport	19_GO:0051179 localization	-4.13259	8.40245	6.31229	30169	501	43	6	13.9535	5.28413	43|240|2932|5743|6714|7099	ACHE|ALOX5|GSK3B|PTGS2|SRC|TLR4	-2.5196	0	26	0	0	-6.66767	12.4453
1	-4.11056	GO:1904951	M1	1	0	GO Biological Processes	19	positive regulation of establishment of protein localization	19_GO:0051179 localization	-4.11056	11.3162	6.89763	30169	310	43	5	11.6279	4.88848	43|2932|5743|6714|7099	ACHE|GSK3B|PTGS2|SRC|TLR4	-2.50103	0	26	0	0	-6.66767	12.4453
1	-4.01653	GO:0070201	M1	1	0	GO Biological Processes	19	regulation of establishment of protein localization	19_GO:0051179 localization	-4.01653	8.00309	6.12151	30169	526	43	6	13.9535	5.28413	43|240|2932|5743|6714|7099	ACHE|ALOX5|GSK3B|PTGS2|SRC|TLR4	-2.42386	0	26	0	0	-6.66767	12.4453
1	-3.43646	GO:0001894	M1	1	0	GO Biological Processes	19	tissue homeostasis	19_GO:0032501 multicellular organismal process	-3.43646	11.7917	6.31471	30169	238	43	4	9.30233	4.42955	3791|5743|6714|7099	KDR|PTGS2|SRC|TLR4	-1.91105	0	26	0	0	-6.66767	12.4453
1	-6.41658	GO:1901655	M1	1	0	GO Biological Processes	19	cellular response to ketone	19_GO:0050896 response to stimulus	-6.41658	33.731	12.6323	30169	104	43	5	11.6279	4.88848	207|367|1019|3480|6714	AKT1|AR|CDK4|IGF1R|SRC	-4.47453	0	27	1	1	-6.41658	123.813
1	-5.74268	GO:0048009	M1	1	0	GO Biological Processes	19	insulin-like growth factor receptor signaling pathway	19_GO:0023052 signaling	-5.74268	123.813	19.1358	30169	17	43	3	6.97674	3.88497	207|367|3480	AKT1|AR|IGF1R	-3.88084	0	27	0	0	-6.41658	123.813
1	-3.6877	GO:0048015	M1	1	0	GO Biological Processes	19	phosphatidylinositol-mediated signaling	19_GO:0023052 signaling	-3.6877	26.3102	8.56393	30169	80	43	3	6.97674	3.88497	207|3480|5159	AKT1|IGF1R|PDGFRB	-2.13401	0	27	0	0	-6.41658	123.813
1	-3.65074	GO:0042593	M1	1	0	GO Biological Processes	19	glucose homeostasis	19_GO:0065007 biological regulation	-3.65074	13.4278	6.81137	30169	209	43	4	9.30233	4.42955	207|240|3480|3643	AKT1|ALOX5|IGF1R|INSR	-2.10006	0	27	0	0	-6.41658	123.813
1	-3.64283	GO:0033500	M1	1	0	GO Biological Processes	19	carbohydrate homeostasis	19_GO:0065007 biological regulation	-3.64283	13.3639	6.79263	30169	210	43	4	9.30233	4.42955	207|240|3480|3643	AKT1|ALOX5|IGF1R|INSR	-2.09315	0	27	0	0	-6.41658	123.813
1	-3.62506	GO:0048017	M1	1	0	GO Biological Processes	19	inositol lipid-mediated signaling	19_GO:0023052 signaling	-3.62506	25.0573	8.34158	30169	84	43	3	6.97674	3.88497	207|3480|5159	AKT1|IGF1R|PDGFRB	-2.07638	0	27	0	0	-6.41658	123.813
1	-3.41506	GO:0097306	M1	1	0	GO Biological Processes	19	cellular response to alcohol	19_GO:0050896 response to stimulus	-3.41506	21.2607	7.62857	30169	99	43	3	6.97674	3.88497	207|1019|3480	AKT1|CDK4|IGF1R	-1.89247	0	27	0	0	-6.41658	123.813
1	-6.29518	GO:1904035	M1	1	0	GO Biological Processes	19	regulation of epithelial cell apoptotic process	19_GO:0050789 regulation of biological process	-6.29518	31.8911	12.2625	30169	110	43	5	11.6279	4.88848	2099|3480|3791|5054|7010	ESR1|IGF1R|KDR|SERPINE1|TEK	-4.37418	0	28	1	1	-6.29518	60.1375
1	-5.72614	GO:1904036	M1	1	0	GO Biological Processes	19	negative regulation of epithelial cell apoptotic process	19_GO:0048519 negative regulation of biological process	-5.72614	45.2648	13.1813	30169	62	43	4	9.30233	4.42955	3480|3791|5054|7010	IGF1R|KDR|SERPINE1|TEK	-3.87242	0	28	0	0	-6.29518	60.1375
1	-4.76705	GO:2000352	M1	1	0	GO Biological Processes	19	negative regulation of endothelial cell apoptotic process	19_GO:0048519 negative regulation of biological process	-4.76705	60.1375	13.2253	30169	35	43	3	6.97674	3.88497	3791|5054|7010	KDR|SERPINE1|TEK	-3.0646	0	28	0	0	-6.29518	60.1375
1	-4.21521	GO:0045785	M1	1	0	GO Biological Processes	19	positive regulation of cell adhesion	19_GO:0048518 positive regulation of biological process	-4.21521	8.69758	6.44978	30169	484	43	6	13.9535	5.28413	207|240|2932|3791|6714|7010	AKT1|ALOX5|GSK3B|KDR|SRC|TEK	-2.58934	0	28	0	0	-6.29518	60.1375
1	-4.14922	GO:0001954	M1	1	0	GO Biological Processes	19	positive regulation of cell-matrix adhesion	19_GO:0048518 positive regulation of biological process	-4.14922	37.586	10.353	30169	56	43	3	6.97674	3.88497	2932|3791|7010	GSK3B|KDR|TEK	-2.53509	0	28	0	0	-6.29518	60.1375
1	-4.05946	GO:2000351	M1	1	0	GO Biological Processes	19	regulation of endothelial cell apoptotic process	19_GO:0050789 regulation of biological process	-4.05946	35.0802	9.98313	30169	60	43	3	6.97674	3.88497	3791|5054|7010	KDR|SERPINE1|TEK	-2.45788	0	28	0	0	-6.29518	60.1375
1	-3.86944	GO:0045765	M1	1	0	GO Biological Processes	19	regulation of angiogenesis	19_GO:0032502 developmental process	-3.86944	10.0516	6.42574	30169	349	43	5	11.6279	4.88848	240|2152|3791|5054|7010	ALOX5|F3|KDR|SERPINE1|TEK	-2.29827	0	28	0	0	-6.29518	60.1375
1	-3.83559	GO:0045766	M1	1	0	GO Biological Processes	19	positive regulation of angiogenesis	19_GO:0032502 developmental process	-3.83559	15.0076	7.25923	30169	187	43	4	9.30233	4.42955	2152|3791|5054|7010	F3|KDR|SERPINE1|TEK	-2.27106	0	28	0	0	-6.29518	60.1375
1	-3.83559	GO:1904018	M1	1	0	GO Biological Processes	19	positive regulation of vasculature development	19_GO:0032502 developmental process	-3.83559	15.0076	7.25923	30169	187	43	4	9.30233	4.42955	2152|3791|5054|7010	F3|KDR|SERPINE1|TEK	-2.27106	0	28	0	0	-6.29518	60.1375
1	-3.83494	GO:1901342	M1	1	0	GO Biological Processes	19	regulation of vasculature development	19_GO:0032502 developmental process	-3.83494	9.88176	6.35974	30169	355	43	5	11.6279	4.88848	240|2152|3791|5054|7010	ALOX5|F3|KDR|SERPINE1|TEK	-2.27106	0	28	0	0	-6.29518	60.1375
1	-3.75368	GO:0010822	M1	1	0	GO Biological Processes	19	positive regulation of mitochondrion organization	19_GO:0048518 positive regulation of biological process	-3.75368	27.6949	8.80318	30169	76	43	3	6.97674	3.88497	2932|3791|4318	GSK3B|KDR|MMP9	-2.19594	0	28	0	0	-6.29518	60.1375
1	-3.11964	GO:0010811	M1	1	0	GO Biological Processes	19	positive regulation of cell-substrate adhesion	19_GO:0048518 positive regulation of biological process	-3.11964	16.8385	6.7039	30169	125	43	3	6.97674	3.88497	2932|3791|7010	GSK3B|KDR|TEK	-1.63734	0	28	0	0	-6.29518	60.1375
1	-2.89943	GO:0016525	M1	1	0	GO Biological Processes	19	negative regulation of angiogenesis	19_GO:0032502 developmental process	-2.89943	14.1263	6.06828	30169	149	43	3	6.97674	3.88497	240|5054|7010	ALOX5|SERPINE1|TEK	-1.4388	0	28	0	0	-6.29518	60.1375
1	-2.8828	GO:2000181	M1	1	0	GO Biological Processes	19	negative regulation of blood vessel morphogenesis	19_GO:0032502 developmental process	-2.8828	13.9392	6.022	30169	151	43	3	6.97674	3.88497	240|5054|7010	ALOX5|SERPINE1|TEK	-1.42622	0	28	0	0	-6.29518	60.1375
1	-2.87457	GO:1901343	M1	1	0	GO Biological Processes	19	negative regulation of vasculature development	19_GO:0032502 developmental process	-2.87457	13.8475	5.99918	30169	152	43	3	6.97674	3.88497	240|5054|7010	ALOX5|SERPINE1|TEK	-1.4196	0	28	0	0	-6.29518	60.1375
1	-6.29271	GO:0048534	M1	1	0	GO Biological Processes	19	hematopoietic or lymphoid organ development	19_GO:0002376 immune system process	-6.29271	9.03354	8.1188	30169	699	43	9	20.9302	6.2038	142|558|2324|3791|4151|4318|6714|7010|7299	PARP1|AXL|FLT4|KDR|MB|MMP9|SRC|TEK|TYR	-4.37405	0	29	1	1	-6.29271	116.934
1	-6.05794	GO:0002520	M1	1	0	GO Biological Processes	19	immune system development	19_GO:0002376 immune system process	-6.05794	8.4644	7.79933	30169	746	43	9	20.9302	6.2038	142|558|2324|3791|4151|4318|6714|7010|7299	PARP1|AXL|FLT4|KDR|MB|MMP9|SRC|TEK|TYR	-4.16203	0	29	0	0	-6.29271	116.934
1	-5.66393	GO:0051900	M1	1	0	GO Biological Processes	19	regulation of mitochondrial depolarization	19_GO:0050789 regulation of biological process	-5.66393	116.934	18.588	30169	18	43	3	6.97674	3.88497	142|3791|6714	PARP1|KDR|SRC	-3.82211	0	29	0	0	-6.29271	116.934
1	-5.48435	GO:0030097	M1	1	0	GO Biological Processes	19	hemopoiesis	19_GO:0002376 immune system process	-5.48435	8.64844	7.44173	30169	649	43	8	18.6047	5.93439	142|558|2324|3791|4151|4318|6714|7010	PARP1|AXL|FLT4|KDR|MB|MMP9|SRC|TEK	-3.68	0	29	0	0	-6.29271	116.934
1	-4.76705	GO:0033146	M1	1	0	GO Biological Processes	19	regulation of intracellular estrogen receptor signaling pathway	19_GO:0023052 signaling	-4.76705	60.1375	13.2253	30169	35	43	3	6.97674	3.88497	142|367|6714	PARP1|AR|SRC	-3.0646	0	29	0	0	-6.29271	116.934
1	-4.43529	GO:0003254	M1	1	0	GO Biological Processes	19	regulation of membrane depolarization	19_GO:0050789 regulation of biological process	-4.43529	46.7736	11.6092	30169	45	43	3	6.97674	3.88497	142|3791|6714	PARP1|KDR|SRC	-2.77732	0	29	0	0	-6.29271	116.934
1	-4.08628	GO:0071560	M1	1	0	GO Biological Processes	19	cellular response to transforming growth factor beta stimulus	19_GO:0050896 response to stimulus	-4.08628	17.4312	7.89768	30169	161	43	4	9.30233	4.42955	142|3480|5747|6714	PARP1|IGF1R|PTK2|SRC	-2.48017	0	29	0	0	-6.29271	116.934
1	-4.0148	GO:0071559	M1	1	0	GO Biological Processes	19	response to transforming growth factor beta	19_GO:0050896 response to stimulus	-4.0148	16.7049	7.71184	30169	168	43	4	9.30233	4.42955	142|3480|5747|6714	PARP1|IGF1R|PTK2|SRC	-2.42323	0	29	0	0	-6.29271	116.934
1	-3.82338	GO:0033143	M1	1	0	GO Biological Processes	19	regulation of intracellular steroid hormone receptor signaling pathway	19_GO:0023052 signaling	-3.82338	29.2335	9.06163	30169	72	43	3	6.97674	3.88497	142|367|6714	PARP1|AR|SRC	-2.26052	0	29	0	0	-6.29271	116.934
1	-3.3896	GO:0007179	M1	1	0	GO Biological Processes	19	transforming growth factor beta receptor signaling pathway	19_GO:0023052 signaling	-3.3896	20.8397	7.54538	30169	101	43	3	6.97674	3.88497	142|5747|6714	PARP1|PTK2|SRC	-1.86888	0	29	0	0	-6.29271	116.934
1	-3.29179	GO:0030099	M1	1	0	GO Biological Processes	19	myeloid cell differentiation	19_GO:0002376 immune system process	-3.29179	10.7939	5.9921	30169	260	43	4	9.30233	4.42955	142|4151|4318|6714	PARP1|MB|MMP9|SRC	-1.78936	0	29	0	0	-6.29271	116.934
1	-3.06065	GO:0002573	M1	1	0	GO Biological Processes	19	myeloid leukocyte differentiation	19_GO:0002376 immune system process	-3.06065	16.0673	6.52938	30169	131	43	3	6.97674	3.88497	142|4318|6714	PARP1|MMP9|SRC	-1.5826	0	29	0	0	-6.29271	116.934
1	-2.62614	GO:0002521	M1	1	0	GO Biological Processes	19	leukocyte differentiation	19_GO:0002376 immune system process	-2.62614	7.12289	4.62185	30169	394	43	4	9.30233	4.42955	142|558|4318|6714	PARP1|AXL|MMP9|SRC	-1.19688	0	29	0	0	-6.29271	116.934
1	-2.49348	GO:0007178	M1	1	0	GO Biological Processes	19	transmembrane receptor protein serine/threonine kinase signaling pathway	19_GO:0023052 signaling	-2.49348	10.1682	5.00057	30169	207	43	3	6.97674	3.88497	142|5747|6714	PARP1|PTK2|SRC	-1.08056	0	29	0	0	-6.29271	116.934
1	-6.10497	GO:0046456	M1	1	0	GO Biological Processes	19	icosanoid biosynthetic process	19_GO:0008152 metabolic process	-6.10497	56.1284	14.7393	30169	50	43	4	9.30233	4.42955	240|4282|5742|5743	ALOX5|MIF|PTGS1|PTGS2	-4.20683	0	30	1	1	-6.10497	100.229
1	-5.45306	GO:0001516	M1	1	0	GO Biological Processes	19	prostaglandin biosynthetic process	19_GO:0008152 metabolic process	-5.45306	100.229	17.1853	30169	21	43	3	6.97674	3.88497	4282|5742|5743	MIF|PTGS1|PTGS2	-3.65583	0	30	0	0	-6.10497	100.229
1	-5.45306	GO:0046457	M1	1	0	GO Biological Processes	19	prostanoid biosynthetic process	19_GO:0008152 metabolic process	-5.45306	100.229	17.1853	30169	21	43	3	6.97674	3.88497	4282|5742|5743	MIF|PTGS1|PTGS2	-3.65583	0	30	0	0	-6.10497	100.229
1	-4.84551	GO:0033559	M1	1	0	GO Biological Processes	19	unsaturated fatty acid metabolic process	19_GO:0008152 metabolic process	-4.84551	27.2468	10.0808	30169	103	43	4	9.30233	4.42955	240|4282|5742|5743	ALOX5|MIF|PTGS1|PTGS2	-3.13417	0	30	0	0	-6.10497	100.229
1	-4.64196	GO:0006690	M1	1	0	GO Biological Processes	19	icosanoid metabolic process	19_GO:0008152 metabolic process	-4.64196	24.1933	9.45548	30169	116	43	4	9.30233	4.42955	240|4282|5742|5743	ALOX5|MIF|PTGS1|PTGS2	-2.9521	0	30	0	0	-6.10497	100.229
1	-4.62378	GO:0006636	M1	1	0	GO Biological Processes	19	unsaturated fatty acid biosynthetic process	19_GO:0008152 metabolic process	-4.62378	53.9696	12.5054	30169	39	43	3	6.97674	3.88497	4282|5742|5743	MIF|PTGS1|PTGS2	-2.93941	0	30	0	0	-6.10497	100.229
1	-4.62378	GO:0006692	M1	1	0	GO Biological Processes	19	prostanoid metabolic process	19_GO:0008152 metabolic process	-4.62378	53.9696	12.5054	30169	39	43	3	6.97674	3.88497	4282|5742|5743	MIF|PTGS1|PTGS2	-2.93941	0	30	0	0	-6.10497	100.229
1	-4.62378	GO:0006693	M1	1	0	GO Biological Processes	19	prostaglandin metabolic process	19_GO:0008152 metabolic process	-4.62378	53.9696	12.5054	30169	39	43	3	6.97674	3.88497	4282|5742|5743	MIF|PTGS1|PTGS2	-2.93941	0	30	0	0	-6.10497	100.229
1	-4.59837	GO:0006633	M1	1	0	GO Biological Processes	19	fatty acid biosynthetic process	19_GO:0008152 metabolic process	-4.59837	23.5833	9.32559	30169	119	43	4	9.30233	4.42955	240|4282|5742|5743	ALOX5|MIF|PTGS1|PTGS2	-2.9194	0	30	0	0	-6.10497	100.229
1	-4.10354	GO:0019369	M1	1	0	GO Biological Processes	19	arachidonic acid metabolic process	19_GO:0008152 metabolic process	-4.10354	36.2899	10.1634	30169	58	43	3	6.97674	3.88497	240|5742|5743	ALOX5|PTGS1|PTGS2	-2.4963	0	30	0	0	-6.10497	100.229
1	-4.06553	GO:0072330	M1	1	0	GO Biological Processes	19	monocarboxylic acid biosynthetic process	19_GO:0008152 metabolic process	-4.06553	17.2173	7.84341	30169	163	43	4	9.30233	4.42955	240|4282|5742|5743	ALOX5|MIF|PTGS1|PTGS2	-2.46169	0	30	0	0	-6.10497	100.229
1	-4.00788	GO:0006631	M1	1	0	GO Biological Processes	19	fatty acid metabolic process	19_GO:0008152 metabolic process	-4.00788	10.7608	6.69438	30169	326	43	5	11.6279	4.88848	240|4282|5742|5743|6622	ALOX5|MIF|PTGS1|PTGS2|SNCA	-2.41741	0	30	0	0	-6.10497	100.229
1	-3.5367	GO:0098869	M1	1	0	GO Biological Processes	19	cellular oxidant detoxification	19_GO:0098754 detoxification	-3.5367	23.3868	8.03561	30169	90	43	3	6.97674	3.88497	2936|5742|5743	GSR|PTGS1|PTGS2	-1.99787	0	30	0	0	-6.10497	100.229
1	-3.50704	GO:0009636	M1	1	0	GO Biological Processes	19	response to toxic substance	19_GO:0050896 response to stimulus	-3.50704	12.3089	6.47574	30169	228	43	4	9.30233	4.42955	2936|5159|5742|5743	GSR|PDGFRB|PTGS1|PTGS2	-1.97208	0	30	0	0	-6.10497	100.229
1	-3.34022	GO:1990748	M1	1	0	GO Biological Processes	19	cellular detoxification	19_GO:0098754 detoxification	-3.34022	20.0458	7.38598	30169	105	43	3	6.97674	3.88497	2936|5742|5743	GSR|PTGS1|PTGS2	-1.82599	0	30	0	0	-6.10497	100.229
1	-3.26971	GO:0001676	M1	1	0	GO Biological Processes	19	long-chain fatty acid metabolic process	19_GO:0008152 metabolic process	-3.26971	18.9623	7.16275	30169	111	43	3	6.97674	3.88497	240|5742|5743	ALOX5|PTGS1|PTGS2	-1.77085	0	30	0	0	-6.10497	100.229
1	-3.2471	GO:0097237	M1	1	0	GO Biological Processes	19	cellular response to toxic substance	19_GO:0050896 response to stimulus	-3.2471	18.6267	7.0922	30169	113	43	3	6.97674	3.88497	2936|5742|5743	GSR|PTGS1|PTGS2	-1.75001	0	30	0	0	-6.10497	100.229
1	-3.23033	GO:0046394	M1	1	0	GO Biological Processes	19	carboxylic acid biosynthetic process	19_GO:0008152 metabolic process	-3.23033	10.3941	5.85797	30169	270	43	4	9.30233	4.42955	240|4282|5742|5743	ALOX5|MIF|PTGS1|PTGS2	-1.73588	0	30	0	0	-6.10497	100.229
1	-3.21833	GO:0016053	M1	1	0	GO Biological Processes	19	organic acid biosynthetic process	19_GO:0008152 metabolic process	-3.21833	10.3177	5.83199	30169	272	43	4	9.30233	4.42955	240|4282|5742|5743	ALOX5|MIF|PTGS1|PTGS2	-1.72477	0	30	0	0	-6.10497	100.229
1	-3.14591	GO:0032787	M1	1	0	GO Biological Processes	19	monocarboxylic acid metabolic process	19_GO:0008152 metabolic process	-3.14591	6.98809	5.11141	30169	502	43	5	11.6279	4.88848	240|4282|5742|5743|6622	ALOX5|MIF|PTGS1|PTGS2|SNCA	-1.66103	0	30	0	0	-6.10497	100.229
1	-3.0511	GO:0098754	M1	1	0	GO Biological Processes	19	detoxification	19_GO:0098754 detoxification	-3.0511	15.9456	6.50141	30169	132	43	3	6.97674	3.88497	2936|5742|5743	GSR|PTGS1|PTGS2	-1.57389	0	30	0	0	-6.10497	100.229
1	-2.91629	GO:0120254	M1	1	0	GO Biological Processes	19	olefinic compound metabolic process	19_GO:0008152 metabolic process	-2.91629	14.3185	6.11547	30169	147	43	3	6.97674	3.88497	240|5742|5743	ALOX5|PTGS1|PTGS2	-1.45322	0	30	0	0	-6.10497	100.229
1	-2.59197	GO:0008217	M1	1	0	GO Biological Processes	19	regulation of blood pressure	19_GO:0032501 multicellular organismal process	-2.59197	11.02	5.2483	30169	191	43	3	6.97674	3.88497	367|5742|5743	AR|PTGS1|PTGS2	-1.16797	0	30	0	0	-6.10497	100.229
1	-2.4332	GO:0044283	M1	1	0	GO Biological Processes	19	small molecule biosynthetic process	19_GO:0008152 metabolic process	-2.4332	6.29242	4.25414	30169	446	43	4	9.30233	4.42955	240|4282|5742|5743	ALOX5|MIF|PTGS1|PTGS2	-1.02679	0	30	0	0	-6.10497	100.229
1	-5.68633	GO:0051091	M1	1	0	GO Biological Processes	19	positive regulation of DNA-binding transcription factor activity	19_GO:0008152 metabolic process	-5.68633	15.8257	9.1756	30169	266	43	6	13.9535	5.28413	207|238|367|2099|2100|7099	AKT1|ALK|AR|ESR1|ESR2|TLR4	-3.83662	0	31	1	1	-5.68633	15.8257
1	-4.3691	GO:0051090	M1	1	0	GO Biological Processes	19	regulation of DNA-binding transcription factor activity	19_GO:0008152 metabolic process	-4.3691	9.27231	6.70971	30169	454	43	6	13.9535	5.28413	207|238|367|2099|2100|7099	AKT1|ALK|AR|ESR1|ESR2|TLR4	-2.725	0	31	0	0	-5.68633	15.8257
1	-2.85828	GO:0051092	M1	1	0	GO Biological Processes	19	positive regulation of NF-kappaB transcription factor activity	19_GO:0008152 metabolic process	-2.85828	13.6676	5.9542	30169	154	43	3	6.97674	3.88497	238|367|7099	ALK|AR|TLR4	-1.40491	0	31	0	0	-5.68633	15.8257
1	-5.54269	GO:0009611	M1	1	0	GO Biological Processes	19	response to wounding	19_GO:0050896 response to stimulus	-5.54269	11.0863	8.07983	30169	443	43	7	16.2791	5.62986	558|2152|3791|4313|5159|6714|7099	AXL|F3|KDR|MMP2|PDGFRB|SRC|TLR4	-3.72559	0	32	1	1	-5.54269	87.7006
1	-5.272	GO:0036120	M1	1	0	GO Biological Processes	19	cellular response to platelet-derived growth factor stimulus	19_GO:0050896 response to stimulus	-5.272	87.7006	16.053	30169	24	43	3	6.97674	3.88497	5159|6714|7099	PDGFRB|SRC|TLR4	-3.50047	0	32	0	0	-5.54269	87.7006
1	-5.1641	GO:0036119	M1	1	0	GO Biological Processes	19	response to platelet-derived growth factor	19_GO:0050896 response to stimulus	-5.1641	80.9544	15.4089	30169	26	43	3	6.97674	3.88497	5159|6714|7099	PDGFRB|SRC|TLR4	-3.40406	0	32	0	0	-5.54269	87.7006
1	-5.13637	GO:0014910	M1	1	0	GO Biological Processes	19	regulation of smooth muscle cell migration	19_GO:0040011 locomotion	-5.13637	32.2577	11.0306	30169	87	43	4	9.30233	4.42955	5054|5159|6714|7099	SERPINE1|PDGFRB|SRC|TLR4	-3.38117	0	32	0	0	-5.54269	87.7006
1	-5.11922	GO:0042060	M1	1	0	GO Biological Processes	19	wound healing	19_GO:0050896 response to stimulus	-5.11922	12.6037	8.05643	30169	334	43	6	13.9535	5.28413	558|2152|3791|5159|6714|7099	AXL|F3|KDR|PDGFRB|SRC|TLR4	-3.36721	0	32	0	0	-5.54269	87.7006
1	-4.46482	GO:0014911	M1	1	0	GO Biological Processes	19	positive regulation of smooth muscle cell migration	19_GO:0040011 locomotion	-4.46482	47.8367	11.7459	30169	44	43	3	6.97674	3.88497	5159|6714|7099	PDGFRB|SRC|TLR4	-2.80395	0	32	0	0	-5.54269	87.7006
1	-3.30445	GO:0032526	M1	1	0	GO Biological Processes	19	response to retinoic acid	19_GO:0050896 response to stimulus	-3.30445	19.489	7.27212	30169	108	43	3	6.97674	3.88497	2932|4313|5159	GSK3B|MMP2|PDGFRB	-1.80023	0	32	0	0	-5.54269	87.7006
1	-3.04162	GO:0035303	M1	1	0	GO Biological Processes	19	regulation of dephosphorylation	19_GO:0008152 metabolic process	-3.04162	15.8257	6.47375	30169	133	43	3	6.97674	3.88497	2932|5159|6714	GSK3B|PDGFRB|SRC	-1.56526	0	32	0	0	-5.54269	87.7006
1	-2.57918	GO:0046578	M1	1	0	GO Biological Processes	19	regulation of Ras protein signal transduction	19_GO:0023052 signaling	-2.57918	10.9058	5.21575	30169	193	43	3	6.97674	3.88497	4233|5159|6714	MET|PDGFRB|SRC	-1.15593	0	32	0	0	-5.54269	87.7006
1	-2.02835	GO:0051056	M1	1	0	GO Biological Processes	19	regulation of small GTPase mediated signal transduction	19_GO:0023052 signaling	-2.02835	6.90103	3.91328	30169	305	43	3	6.97674	3.88497	4233|5159|6714	MET|PDGFRB|SRC	-0.640894	0	32	0	0	-5.54269	87.7006
1	-5.14237	GO:0006935	M1	1	0	GO Biological Processes	19	chemotaxis	19_GO:0040011 locomotion	-5.14237	9.62987	7.42588	30169	510	43	7	16.2791	5.62986	240|2050|4233|4282|4313|5159|5747	ALOX5|EPHB4|MET|MIF|MMP2|PDGFRB|PTK2	-3.38395	0	33	1	1	-5.14237	10.0229
1	-5.13131	GO:0042330	M1	1	0	GO Biological Processes	19	taxis	19_GO:0040011 locomotion	-5.13131	9.59225	7.40824	30169	512	43	7	16.2791	5.62986	240|2050|4233|4282|4313|5159|5747	ALOX5|EPHB4|MET|MIF|MMP2|PDGFRB|PTK2	-3.37771	0	33	0	0	-5.14237	10.0229
1	-5.03388	GO:0040011	M1	1	0	GO Biological Processes	19	locomotion	19_GO:0040011 locomotion	-5.03388	9.26648	7.25376	30169	530	43	7	16.2791	5.62986	240|2050|4233|4282|4313|5159|5747	ALOX5|EPHB4|MET|MIF|MMP2|PDGFRB|PTK2	-3.28819	0	33	0	0	-5.14237	10.0229
1	-2.82102	GO:0032989	M1	1	0	GO Biological Processes	19	cellular component morphogenesis	19_GO:0032502 developmental process	-2.82102	5.90576	4.5622	30169	594	43	5	11.6279	4.88848	598|2050|3480|5159|5747	BCL2L1|EPHB4|IGF1R|PDGFRB|PTK2	-1.37004	0	33	0	0	-5.14237	10.0229
1	-2.61867	GO:0031175	M1	1	0	GO Biological Processes	19	neuron projection development	19_GO:0032502 developmental process	-2.61867	5.30715	4.23016	30169	661	43	5	11.6279	4.88848	2050|2932|3480|4313|5747	EPHB4|GSK3B|IGF1R|MMP2|PTK2	-1.19098	0	33	0	0	-5.14237	10.0229
1	-2.61425	GO:0061564	M1	1	0	GO Biological Processes	19	axon development	19_GO:0032502 developmental process	-2.61425	7.06906	4.59886	30169	397	43	4	9.30233	4.42955	2050|3480|4313|5747	EPHB4|IGF1R|MMP2|PTK2	-1.18801	0	33	0	0	-5.14237	10.0229
1	-2.47593	GO:0060326	M1	1	0	GO Biological Processes	19	cell chemotaxis	19_GO:0040011 locomotion	-2.47593	10.0229	4.95713	30169	210	43	3	6.97674	3.88497	240|4313|5159	ALOX5|MMP2|PDGFRB	-1.06446	0	33	0	0	-5.14237	10.0229
1	-2.26417	GO:0032990	M1	1	0	GO Biological Processes	19	cell part morphogenesis	19_GO:0032502 developmental process	-2.26417	5.63538	3.94067	30169	498	43	4	9.30233	4.42955	598|2050|3480|5747	BCL2L1|EPHB4|IGF1R|PTK2	-0.864877	0	33	0	0	-5.14237	10.0229
1	-4.84943	GO:1903530	M1	1	0	GO Biological Processes	19	regulation of secretion by cell	19_GO:0051179 localization	-4.84943	8.67709	6.96584	30169	566	43	7	16.2791	5.62986	43|240|2932|4282|6622|7099|23621	ACHE|ALOX5|GSK3B|MIF|SNCA|TLR4|BACE1	-3.13417	0	34	1	1	-4.84943	42.9554
1	-4.58229	GO:0051046	M1	1	0	GO Biological Processes	19	regulation of secretion	19_GO:0051179 localization	-4.58229	7.8832	6.55876	30169	623	43	7	16.2791	5.62986	43|240|2932|4282|6622|7099|23621	ACHE|ALOX5|GSK3B|MIF|SNCA|TLR4|BACE1	-2.90734	0	34	0	0	-4.84943	42.9554
1	-4.32361	GO:1903426	M1	1	0	GO Biological Processes	19	regulation of reactive oxygen species biosynthetic process	19_GO:0008152 metabolic process	-4.32361	42.9554	11.1044	30169	49	43	3	6.97674	3.88497	240|6622|7099	ALOX5|SNCA|TLR4	-2.68567	0	34	0	0	-4.84943	42.9554
1	-4.21678	GO:2000377	M1	1	0	GO Biological Processes	19	regulation of reactive oxygen species metabolic process	19_GO:0008152 metabolic process	-4.21678	18.835	8.24514	30169	149	43	4	9.30233	4.42955	240|5159|6622|7099	ALOX5|PDGFRB|SNCA|TLR4	-2.58971	0	34	0	0	-4.84943	42.9554
1	-4.01688	GO:0043030	M1	1	0	GO Biological Processes	19	regulation of macrophage activation	19_GO:0002376 immune system process	-4.01688	33.9486	9.81151	30169	62	43	3	6.97674	3.88497	4282|6622|7099	MIF|SNCA|TLR4	-2.42386	0	34	0	0	-4.84943	42.9554
1	-3.84143	GO:2000379	M1	1	0	GO Biological Processes	19	positive regulation of reactive oxygen species metabolic process	19_GO:0048518 positive regulation of biological process	-3.84143	29.6453	9.12956	30169	71	43	3	6.97674	3.88497	5159|6622|7099	PDGFRB|SNCA|TLR4	-2.27444	0	34	0	0	-4.84943	42.9554
1	-3.1829	GO:1903532	M1	1	0	GO Biological Processes	19	positive regulation of secretion by cell	19_GO:0051179 localization	-3.1829	10.095	5.75563	30169	278	43	4	9.30233	4.42955	43|4282|6622|7099	ACHE|MIF|SNCA|TLR4	-1.69544	0	34	0	0	-4.84943	42.9554
1	-3.0384	GO:0051047	M1	1	0	GO Biological Processes	19	positive regulation of secretion	19_GO:0051179 localization	-3.0384	9.23164	5.44978	30169	304	43	4	9.30233	4.42955	43|4282|6622|7099	ACHE|MIF|SNCA|TLR4	-1.56288	0	34	0	0	-4.84943	42.9554
1	-2.91629	GO:0120161	M1	1	0	GO Biological Processes	19	regulation of cold-induced thermogenesis	19_GO:0032501 multicellular organismal process	-2.91629	14.3185	6.11547	30169	147	43	3	6.97674	3.88497	43|3480|7099	ACHE|IGF1R|TLR4	-1.45322	0	34	0	0	-4.84943	42.9554
1	-2.23175	GO:0050708	M1	1	0	GO Biological Processes	19	regulation of protein secretion	19_GO:0051179 localization	-2.23175	8.18994	4.37326	30169	257	43	3	6.97674	3.88497	43|240|7099	ACHE|ALOX5|TLR4	-0.835276	0	34	0	0	-4.84943	42.9554
1	-4.84876	GO:0000165	M1	1	0	GO Biological Processes	19	MAPK cascade	19_GO:0023052 signaling	-4.84876	16.166	8.47081	30169	217	43	5	11.6279	4.88848	367|1956|3791|4790|7099	AR|EGFR|KDR|NFKB1|TLR4	-3.13417	0	35	1	1	-4.84876	19.9037
1	-4.31007	GO:0046328	M1	1	0	GO Biological Processes	19	regulation of JNK cascade	19_GO:0023052 signaling	-4.31007	19.9037	8.50021	30169	141	43	4	9.30233	4.42955	1956|2324|3480|7099	EGFR|FLT4|IGF1R|TLR4	-2.67457	0	35	0	0	-4.84876	19.9037
1	-3.76582	GO:0032872	M1	1	0	GO Biological Processes	19	regulation of stress-activated MAPK cascade	19_GO:0023052 signaling	-3.76582	14.3919	7.088	30169	195	43	4	9.30233	4.42955	1956|2324|3480|7099	EGFR|FLT4|IGF1R|TLR4	-2.20706	0	35	0	0	-4.84876	19.9037
1	-3.74044	GO:0070302	M1	1	0	GO Biological Processes	19	regulation of stress-activated protein kinase signaling cascade	19_GO:0023052 signaling	-3.74044	14.1738	7.02637	30169	198	43	4	9.30233	4.42955	1956|2324|3480|7099	EGFR|FLT4|IGF1R|TLR4	-2.18371	0	35	0	0	-4.84876	19.9037
1	-4.78881	GO:0030900	M1	1	0	GO Biological Processes	19	forebrain development	19_GO:0032502 developmental process	-4.78881	11.02	7.44597	30169	382	43	6	13.9535	5.28413	238|558|1956|2932|3480|6714	ALK|AXL|EGFR|GSK3B|IGF1R|SRC	-3.08209	0	36	1	1	-4.78881	25.6685
1	-3.95598	GO:0021543	M1	1	0	GO Biological Processes	19	pallium development	19_GO:0032502 developmental process	-3.95598	16.1288	7.56123	30169	174	43	4	9.30233	4.42955	238|1956|2932|3480	ALK|EGFR|GSK3B|IGF1R	-2.37527	0	36	0	0	-4.78881	25.6685
1	-3.65598	GO:0021766	M1	1	0	GO Biological Processes	19	hippocampus development	19_GO:0032502 developmental process	-3.65598	25.6685	8.45077	30169	82	43	3	6.97674	3.88497	238|2932|3480	ALK|GSK3B|IGF1R	-2.1043	0	36	0	0	-4.78881	25.6685
1	-3.32348	GO:0021537	M1	1	0	GO Biological Processes	19	telencephalon development	19_GO:0032502 developmental process	-3.32348	11.0056	6.06193	30169	255	43	4	9.30233	4.42955	238|1956|2932|3480	ALK|EGFR|GSK3B|IGF1R	-1.81201	0	36	0	0	-4.78881	25.6685
1	-3.26971	GO:0021761	M1	1	0	GO Biological Processes	19	limbic system development	19_GO:0032502 developmental process	-3.26971	18.9623	7.16275	30169	111	43	3	6.97674	3.88497	238|2932|3480	ALK|GSK3B|IGF1R	-1.77085	0	36	0	0	-4.78881	25.6685
1	-3.15502	GO:0007420	M1	1	0	GO Biological Processes	19	brain development	19_GO:0032502 developmental process	-3.15502	5.52445	4.77919	30169	762	43	6	13.9535	5.28413	238|558|1956|2932|3480|6714	ALK|AXL|EGFR|GSK3B|IGF1R|SRC	-1.66842	0	36	0	0	-4.78881	25.6685
1	-2.804	GO:0031346	M1	1	0	GO Biological Processes	19	positive regulation of cell projection organization	19_GO:0048518 positive regulation of biological process	-2.804	7.97278	4.97144	30169	352	43	4	9.30233	4.42955	238|2932|3480|6714	ALK|GSK3B|IGF1R|SRC	-1.35382	0	36	0	0	-4.78881	25.6685
1	-2.67356	GO:0120035	M1	1	0	GO Biological Processes	19	regulation of plasma membrane bounded cell projection organization	19_GO:0050789 regulation of biological process	-2.67356	5.46421	4.31956	30169	642	43	5	11.6279	4.88848	207|238|2932|3480|6714	AKT1|ALK|GSK3B|IGF1R|SRC	-1.23898	0	36	0	0	-4.78881	25.6685
1	-2.62437	GO:0031344	M1	1	0	GO Biological Processes	19	regulation of cell projection organization	19_GO:0050789 regulation of biological process	-2.62437	5.32325	4.23941	30169	659	43	5	11.6279	4.88848	207|238|2932|3480|6714	AKT1|ALK|GSK3B|IGF1R|SRC	-1.19586	0	36	0	0	-4.78881	25.6685
1	-2.4332	GO:0010975	M1	1	0	GO Biological Processes	19	regulation of neuron projection development	19_GO:0032502 developmental process	-2.4332	6.29242	4.25414	30169	446	43	4	9.30233	4.42955	207|238|2932|3480	AKT1|ALK|GSK3B|IGF1R	-1.02679	0	36	0	0	-4.78881	25.6685
1	-4.61277	GO:0043200	M1	1	0	GO Biological Processes	19	response to amino acid	19_GO:0050896 response to stimulus	-4.61277	23.7832	9.36835	30169	118	43	4	9.30233	4.42955	598|1956|3480|4313	BCL2L1|EGFR|IGF1R|MMP2	-2.93111	0	37	1	1	-4.61277	26.3102
1	-4.40908	GO:0001101	M1	1	0	GO Biological Processes	19	response to acid chemical	19_GO:0050896 response to stimulus	-4.40908	21.1009	8.77722	30169	133	43	4	9.30233	4.42955	598|1956|3480|4313	BCL2L1|EGFR|IGF1R|MMP2	-2.75367	0	37	0	0	-4.61277	26.3102
1	-3.6877	GO:0071230	M1	1	0	GO Biological Processes	19	cellular response to amino acid stimulus	19_GO:0050896 response to stimulus	-3.6877	26.3102	8.56393	30169	80	43	3	6.97674	3.88497	598|1956|4313	BCL2L1|EGFR|MMP2	-2.13401	0	37	0	0	-4.61277	26.3102
1	-3.551	GO:0071229	M1	1	0	GO Biological Processes	19	cellular response to acid chemical	19_GO:0050896 response to stimulus	-3.551	23.6496	8.0845	30169	89	43	3	6.97674	3.88497	598|1956|4313	BCL2L1|EGFR|MMP2	-2.01119	0	37	0	0	-4.61277	26.3102
1	-2.99663	GO:2001020	M1	1	0	GO Biological Processes	19	regulation of response to DNA damage stimulus	19_GO:0050896 response to stimulus	-2.99663	8.99493	5.36297	30169	312	43	4	9.30233	4.42955	142|598|1956|4282	PARP1|BCL2L1|EGFR|MIF	-1.52363	0	37	0	0	-4.61277	26.3102
1	-3.99612	GO:0050994	M1	1	0	GO Biological Processes	19	regulation of lipid catabolic process	19_GO:0008152 metabolic process	-3.99612	33.4097	9.72873	30169	63	43	3	6.97674	3.88497	207|238|1019	AKT1|ALK|CDK4	-2.41001	0	38	1	1	-3.99612	33.4097
1	-3.30445	GO:0062014	M1	1	0	GO Biological Processes	19	negative regulation of small molecule metabolic process	19_GO:0048519 negative regulation of biological process	-3.30445	19.489	7.27212	30169	108	43	3	6.97674	3.88497	142|207|4790	PARP1|AKT1|NFKB1	-1.80023	0	38	0	0	-3.99612	33.4097
1	-3.28118	GO:0045833	M1	1	0	GO Biological Processes	19	negative regulation of lipid metabolic process	19_GO:0048519 negative regulation of biological process	-3.28118	19.1347	7.19872	30169	110	43	3	6.97674	3.88497	207|238|4790	AKT1|ALK|NFKB1	-1.78054	0	38	0	0	-3.99612	33.4097
1	-2.85022	GO:0032368	M1	1	0	GO Biological Processes	19	regulation of lipid transport	19_GO:0051179 localization	-2.85022	13.5794	5.93201	30169	155	43	3	6.97674	3.88497	207|4282|4790	AKT1|MIF|NFKB1	-1.39845	0	38	0	0	-3.99612	33.4097
1	-2.6312	GO:1905952	M1	1	0	GO Biological Processes	19	regulation of lipid localization	19_GO:0051179 localization	-2.6312	11.3774	5.34891	30169	185	43	3	6.97674	3.88497	207|4282|4790	AKT1|MIF|NFKB1	-1.20119	0	38	0	0	-3.99612	33.4097
1	-3.6039	GO:0071695	M1	1	0	GO Biological Processes	19	anatomical structure maturation	19_GO:0032502 developmental process	-3.6039	13.0531	6.70082	30169	215	43	4	9.30233	4.42955	558|3791|4313|5241	AXL|KDR|MMP2|PGR	-2.05622	0	39	1	1	-3.6039	13.9392
1	-3.31709	GO:0021700	M1	1	0	GO Biological Processes	19	developmental maturation	19_GO:0032502 developmental process	-3.31709	10.9626	6.04781	30169	256	43	4	9.30233	4.42955	558|3791|4313|5241	AXL|KDR|MMP2|PGR	-1.80752	0	39	0	0	-3.6039	13.9392
1	-2.8828	GO:0031099	M1	1	0	GO Biological Processes	19	regeneration	19_GO:0032502 developmental process	-2.8828	13.9392	6.022	30169	151	43	3	6.97674	3.88497	558|595|4313	AXL|CCND1|MMP2	-1.42622	0	39	0	0	-3.6039	13.9392
1	-2.75761	GO:0048469	M1	1	0	GO Biological Processes	19	cell maturation	19_GO:0032502 developmental process	-2.75761	12.6037	5.68088	30169	167	43	3	6.97674	3.88497	558|3791|5241	AXL|KDR|PGR	-1.31374	0	39	0	0	-3.6039	13.9392
1	-3.58009	GO:0018958	M1	1	0	GO Biological Processes	19	phenol-containing compound metabolic process	19_GO:0008152 metabolic process	-3.58009	24.1933	8.18474	30169	87	43	3	6.97674	3.88497	4128|6622|7299	MAOA|SNCA|TYR	-2.03636	0	40	1	1	-3.58009	24.1933
1	-3.57007	GO:0006091	M1	1	0	GO Biological Processes	19	generation of precursor metabolites and energy	19_GO:0008152 metabolic process	-3.57007	8.66179	5.86474	30169	405	43	5	11.6279	4.88848	207|217|2932|2936|6622	AKT1|ALDH2|GSK3B|GSR|SNCA	-2.02732	0	40	0	0	-3.58009	24.1933
1	-2.74287	GO:0022900	M1	1	0	GO Biological Processes	19	electron transport chain	19_GO:0008152 metabolic process	-2.74287	12.4545	5.64152	30169	169	43	3	6.97674	3.88497	217|2936|6622	ALDH2|GSR|SNCA	-1.30055	0	40	0	0	-3.58009	24.1933
1	-2.34279	GO:1901615	M1	1	0	GO Biological Processes	19	organic hydroxy compound metabolic process	19_GO:0008152 metabolic process	-2.34279	5.93323	4.08554	30169	473	43	4	9.30233	4.42955	217|4128|6622|7299	ALDH2|MAOA|SNCA|TYR	-0.939949	0	40	0	0	-3.58009	24.1933
1	-2.78009	GO:0030856	M1	1	0	GO Biological Processes	19	regulation of epithelial cell differentiation	19_GO:0032502 developmental process	-2.78009	12.8342	5.74119	30169	164	43	3	6.97674	3.88497	595|4318|5054	CCND1|MMP9|SERPINE1	-1.33228	0	41	1	1	-2.78009	12.8342
1	-2.46445	GO:0045596	M1	1	0	GO Biological Processes	19	negative regulation of cell differentiation	19_GO:0032502 developmental process	-2.46445	4.88583	3.98137	30169	718	43	5	11.6279	4.88848	595|1956|2932|4318|7099	CCND1|EGFR|GSK3B|MMP9|TLR4	-1.05371	0	41	0	0	-2.78009	12.8342
1	-2.69972	GO:0010469	M1	1	0	GO Biological Processes	19	regulation of signaling receptor activity	19_GO:0023052 signaling	-2.69972	12.0275	5.52734	30169	175	43	3	6.97674	3.88497	2100|5054|6714	ESR2|SERPINE1|SRC	-1.26129	0	42	1	1	-2.69972	12.0275
1	-2.25532	GO:0048872	M1	1	0	GO Biological Processes	19	homeostasis of number of cells	19_GO:0065007 biological regulation	-2.25532	8.35244	4.42802	30169	252	43	3	6.97674	3.88497	207|558|4151	AKT1|AXL|MB	-0.857433	0	43	1	1	-2.25532	8.35244
