# Supplementary material for: Umbelliferone as an effective component of Rhodiola for protecting the cerebral microvascular endothelial barrier in cSVD
Source: Front Pharmacol. 2025 Mar 17;16:1552579. doi: 10.3389/fphar.2025.1552579 (PMC11955776; doi:10.3389/fphar.2025.1552579)
Supplement: Supplementary file 5 [file Table1.xlsx]

## Sheet: Targets of effective components
Table S1. Targets of effective components
ABAT
ACHE
AKR1B1
AKR1C1
AKR1C3
AKT1
ALDH2
ALDH5A1
AURKB
BACE1
CA1
CA12
CA13
CA14
CA2
CA3
CA4
CA5A
CA5B
CA6
CA7
CA9
CCNA1
CCNA2
CCND1
CCNE1
CDK2
CDK4
CSNK2A1
CYP1A2
DAO
EGFR
EPHB4
ESR1
ESR2
FGR
FLT4
GPR35
GSK3B
GSR
HSD17B3
HSPA1A
IDO1
IGF1R
INSR
KCNA3
KDR
LYN
MAOA
MAP3K8
MB
MET
METAP2
MIF
NFKB1
NQO2
NUAK1
PARP1
PDGFRB
PLK1
PTK2
PTK2B
QDPR
RNASEH1
SNCA
TEK
XDH
AR
ESRRG
GABBR1
GABBR2
GABRA1
GABRB2
GABRB3
GABRG2
PTGS1
PTGS2
SHBG
TYR
THRA
THRB
CACNA2D1
TPMT
KDM4E
KDM4A
SQLE
FUT7
SERPINE1
ALK
SRC
NEK2
AXL
BCL2L1
ADAMTS5
ALOX5
MMP9
MMP1
MMP2
PTPN1
AKR1B10
HCAR2
TLR4
F3
HSD11B1
TRPA1
PGR
