# Supplementary material for: Umbelliferone as an effective component of Rhodiola for protecting the cerebral microvascular endothelial barrier in cSVD
Source: Front Pharmacol. 2025 Mar 17;16:1552579. doi: 10.3389/fphar.2025.1552579 (PMC11955776; doi:10.3389/fphar.2025.1552579)
Supplement: Supplementary file 6 [file Table5.xlsx]

## Sheet: GO_AllLists
Table S5. GO CC analysis of Rhodiola against cSVD
Category	CategoryID	GO	Description	PARENT_GO	LogP	Enrichment	Z-score	#TotalGeneInLibrary	#GeneInGO	#GeneInHitList	#GeneInGOAndHitList	%InGO	STDV %InGO	GeneID	Hits	Log(q-value)	GeneList
GO Cellular Components	20	GO:0043235	receptor complex		-11	15	13	30169	544	43	12	28	6.8	238|558|1956|2050|2324|3480|3643|3791|4233|5159|7010|7099	ALK|AXL|EGFR|EPHB4|FLT4|IGF1R|INSR|KDR|MET|PDGFRB|TEK|TLR4	-7.7	MyList
GO Cellular Components	20	GO:0045121	membrane raft		-7.7	17	11	30169	326	43	8	19	5.9	1956|3480|3643|3791|5743|6714|7010|23621	EGFR|IGF1R|INSR|KDR|PTGS2|SRC|TEK|BACE1	-4.9	MyList
GO Cellular Components	20	GO:0098857	membrane microdomain		-7.7	17	11	30169	327	43	8	19	5.9	1956|3480|3643|3791|5743|6714|7010|23621	EGFR|IGF1R|INSR|KDR|PTGS2|SRC|TEK|BACE1	-4.9	MyList
GO Cellular Components	20	GO:0005635	nuclear envelope		-6.4	12	8.8	30169	488	43	8	19	5.9	142|240|595|598|1019|1956|3643|5743	PARP1|ALOX5|CCND1|BCL2L1|CDK4|EGFR|INSR|PTGS2	-3.7	MyList
GO Cellular Components	20	GO:0031965	nuclear membrane		-5.3	14	8.5	30169	305	43	6	14	5.3	240|595|598|1019|1956|5743	ALOX5|CCND1|BCL2L1|CDK4|EGFR|PTGS2	-2.8	MyList
GO Cellular Components	20	GO:0098552	side of membrane		-5.3	8.2	7.2	30169	685	43	8	19	5.9	207|2152|2936|3643|3791|5747|6714|7099	AKT1|F3|GSR|INSR|KDR|PTK2|SRC|TLR4	-2.8	MyList
GO Cellular Components	20	GO:0005901	caveola		-5.2	34	11	30169	82	43	4	9.3	4.4	3480|3643|5743|6714	IGF1R|INSR|PTGS2|SRC	-2.8	MyList
GO Cellular Components	20	GO:0031983	vesicle lumen		-5.2	13	8.2	30169	327	43	6	14	5.3	240|1956|4282|4790|5054|23621	ALOX5|EGFR|MIF|NFKB1|SERPINE1|BACE1	-2.8	MyList
GO Cellular Components	20	GO:0044853	plasma membrane raft		-4.7	25	9.6	30169	113	43	4	9.3	4.4	3480|3643|5743|6714	IGF1R|INSR|PTGS2|SRC	-2.4	MyList
GO Cellular Components	20	GO:1902911	protein kinase complex		-4.4	21	8.7	30169	136	43	4	9.3	4.4	595|1019|3480|3643	CCND1|CDK4|IGF1R|INSR	-2.1	MyList
GO Cellular Components	20	GO:0048471	perinuclear region of cytoplasm		-4.2	6.7	5.9	30169	729	43	7	16	5.6	43|240|1956|6622|6714|7099|7299	ACHE|ALOX5|EGFR|SNCA|SRC|TLR4|TYR	-1.9	MyList
GO Cellular Components	20	GO:0060205	cytoplasmic vesicle lumen		-4	11	6.7	30169	325	43	5	12	4.9	240|4282|4790|5054|23621	ALOX5|MIF|NFKB1|SERPINE1|BACE1	-1.8	MyList
GO Cellular Components	20	GO:0031012	extracellular matrix		-3.8	7.3	5.8	30169	573	43	6	14	5.3	43|2152|4312|4313|4318|5054	ACHE|F3|MMP1|MMP2|MMP9|SERPINE1	-1.7	MyList
GO Cellular Components	20	GO:0030312	external encapsulating structure		-3.8	7.3	5.8	30169	574	43	6	14	5.3	43|2152|4312|4313|4318|5054	ACHE|F3|MMP1|MMP2|MMP9|SERPINE1	-1.7	MyList
GO Cellular Components	20	GO:0030424	axon		-3.5	6.6	5.4	30169	642	43	6	14	5.3	2932|3480|3643|6622|6714|23621	GSK3B|IGF1R|INSR|SNCA|SRC|BACE1	-1.5	MyList
GO Cellular Components	20	GO:0031252	cell leading edge		-3.5	8.3	5.7	30169	421	43	5	12	4.9	207|1956|3643|6714|7099	AKT1|EGFR|INSR|SRC|TLR4	-1.5	MyList
GO Cellular Components	20	GO:0005925	focal adhesion		-3.5	8.3	5.7	30169	422	43	5	12	4.9	1956|5159|5747|6714|7010	EGFR|PDGFRB|PTK2|SRC|TEK	-1.5	MyList
GO Cellular Components	20	GO:0031968	organelle outer membrane		-3.5	12	6.4	30169	235	43	4	9.3	4.4	598|4128|5241|5743	BCL2L1|MAOA|PGR|PTGS2	-1.5	MyList
GO Cellular Components	20	GO:0019867	outer membrane		-3.4	12	6.3	30169	237	43	4	9.3	4.4	598|4128|5241|5743	BCL2L1|MAOA|PGR|PTGS2	-1.5	MyList
GO Cellular Components	20	GO:0030055	cell-substrate junction		-3.4	8.1	5.6	30169	432	43	5	12	4.9	1956|5159|5747|6714|7010	EGFR|PDGFRB|PTK2|SRC|TEK	-1.5	MyList
GO Cellular Components	20	GO:0062023	collagen-containing extracellular matrix		-3.4	8.1	5.6	30169	433	43	5	12	4.9	43|2152|4313|4318|5054	ACHE|F3|MMP2|MMP9|SERPINE1	-1.5	MyList
GO Cellular Components	20	GO:0031234	extrinsic component of cytoplasmic side of plasma membrane		-3.4	21	7.6	30169	99	43	3	7	3.9	207|5747|6714	AKT1|PTK2|SRC	-1.5	MyList
GO Cellular Components	20	GO:0009897	external side of plasma membrane		-3.3	7.6	5.4	30169	462	43	5	12	4.9	2152|2936|3643|3791|7099	F3|GSR|INSR|KDR|TLR4	-1.4	MyList
GO Cellular Components	20	GO:0005764	lysosome		-3.2	5.6	4.9	30169	746	43	6	14	5.3	3643|5159|6622|6714|7299|23621	INSR|PDGFRB|SNCA|SRC|TYR|BACE1	-1.3	MyList
GO Cellular Components	20	GO:0000323	lytic vacuole		-3.2	5.6	4.9	30169	746	43	6	14	5.3	3643|5159|6622|6714|7299|23621	INSR|PDGFRB|SNCA|SRC|TYR|BACE1	-1.3	MyList
GO Cellular Components	20	GO:0043025	neuronal cell body		-3.2	7.1	5.1	30169	497	43	5	12	4.9	3480|3643|6622|6714|23621	IGF1R|INSR|SNCA|SRC|BACE1	-1.3	MyList
GO Cellular Components	20	GO:0015629	actin cytoskeleton		-3.1	7	5.1	30169	502	43	5	12	4.9	558|5747|6622|6714|7010	AXL|PTK2|SNCA|SRC|TEK	-1.3	MyList
GO Cellular Components	20	GO:1904813	ficolin-1-rich granule lumen		-3.1	17	6.7	30169	124	43	3	7	3.9	240|4282|4318	ALOX5|MIF|MMP9	-1.3	MyList
GO Cellular Components	20	GO:0005770	late endosome		-3.1	9.7	5.6	30169	288	43	4	9.3	4.4	1956|3643|6714|23621	EGFR|INSR|SRC|BACE1	-1.3	MyList
GO Cellular Components	20	GO:0061695	transferase complex, transferring phosphorus-containing groups		-3.1	9.5	5.6	30169	295	43	4	9.3	4.4	595|1019|3480|3643	CCND1|CDK4|IGF1R|INSR	-1.3	MyList
GO Cellular Components	20	GO:0034774	secretory granule lumen		-2.9	8.7	5.3	30169	322	43	4	9.3	4.4	240|4282|4790|5054	ALOX5|MIF|NFKB1|SERPINE1	-1.1	MyList
GO Cellular Components	20	GO:0044297	cell body		-2.9	6.2	4.7	30169	565	43	5	12	4.9	3480|3643|6622|6714|23621	IGF1R|INSR|SNCA|SRC|BACE1	-1.1	MyList
GO Cellular Components	20	GO:0098794	postsynapse		-2.7	5.7	4.4	30169	619	43	5	12	4.9	207|2932|5747|6622|6714	AKT1|GSK3B|PTK2|SNCA|SRC	-0.99	MyList
GO Cellular Components	20	GO:0030425	dendrite		-2.7	5.6	4.4	30169	621	43	5	12	4.9	2932|3643|5747|6714|23621	GSK3B|INSR|PTK2|SRC|BACE1	-0.99	MyList
GO Cellular Components	20	GO:0097447	dendritic tree		-2.7	5.6	4.4	30169	623	43	5	12	4.9	2932|3643|5747|6714|23621	GSK3B|INSR|PTK2|SRC|BACE1	-0.99	MyList
GO Cellular Components	20	GO:0019897	extrinsic component of plasma membrane		-2.7	12	5.6	30169	172	43	3	7	3.9	207|5747|6714	AKT1|PTK2|SRC	-0.99	MyList
GO Cellular Components	20	GO:0009898	cytoplasmic side of plasma membrane		-2.7	12	5.6	30169	173	43	3	7	3.9	207|5747|6714	AKT1|PTK2|SRC	-0.99	MyList
GO Cellular Components	20	GO:0031256	leading edge membrane		-2.7	12	5.5	30169	177	43	3	7	3.9	1956|3643|6714	EGFR|INSR|SRC	-0.98	MyList
GO Cellular Components	20	GO:0001726	ruffle		-2.7	12	5.5	30169	178	43	3	7	3.9	1956|6714|7099	EGFR|SRC|TLR4	-0.98	MyList
GO Cellular Components	20	GO:0101002	ficolin-1-rich granule		-2.6	11	5.3	30169	185	43	3	7	3.9	240|4282|4318	ALOX5|MIF|MMP9	-0.94	MyList
GO Cellular Components	20	GO:0005769	early endosome		-2.5	6.8	4.5	30169	414	43	4	9.3	4.4	1956|3791|7099|23621	EGFR|KDR|TLR4|BACE1	-0.87	MyList
GO Cellular Components	20	GO:0098562	cytoplasmic side of membrane		-2.5	10	5	30169	204	43	3	7	3.9	207|5747|6714	AKT1|PTK2|SRC	-0.85	MyList
GO Cellular Components	20	GO:0005741	mitochondrial outer membrane		-2.5	10	5	30169	207	43	3	7	3.9	598|4128|5241	BCL2L1|MAOA|PGR	-0.84	MyList
GO Cellular Components	20	GO:0008021	synaptic vesicle		-2.5	10	5	30169	208	43	3	7	3.9	598|6622|23621	BCL2L1|SNCA|BACE1	-0.84	MyList
GO Cellular Components	20	GO:0070382	exocytic vesicle		-2.4	9.3	4.7	30169	226	43	3	7	3.9	598|6622|23621	BCL2L1|SNCA|BACE1	-0.75	MyList
GO Cellular Components	20	GO:0009925	basal plasma membrane		-2.2	8.3	4.4	30169	254	43	3	7	3.9	1956|4233|7010	EGFR|MET|TEK	-0.63	MyList
GO Cellular Components	20	GO:0005911	cell-cell junction		-2.2	5.6	3.9	30169	505	43	4	9.3	4.4	207|595|1019|7010	AKT1|CCND1|CDK4|TEK	-0.63	MyList
GO Cellular Components	20	GO:0005667	transcription regulator complex		-2.2	5.5	3.9	30169	509	43	4	9.3	4.4	142|595|1019|2099	PARP1|CCND1|CDK4|ESR1	-0.62	MyList
GO Cellular Components	20	GO:0045178	basal part of cell		-2.2	7.7	4.2	30169	272	43	3	7	3.9	1956|4233|7010	EGFR|MET|TEK	-0.56	MyList
GO Cellular Components	20	GO:0010008	endosome membrane		-2.1	5.2	3.7	30169	541	43	4	9.3	4.4	1956|3643|7099|23621	EGFR|INSR|TLR4|BACE1	-0.55	MyList
